# Supplementary material for: HIV-1 Vpr Modulates Macrophage Metabolic Pathways: A SILAC-Based Quantitative Analysis
Source: PLoS One. 2013 Jul 12;8(7):e68376. doi: 10.1371/journal.pone.0068376 (PMC3709966; doi:10.1371/journal.pone.0068376)
Supplement: File S1 — (XLS) [file pone.0068376.s001.xls]

## Sheet: Differential Protein Expression
Accession Nr	Accession	Name	Mass kDa	SILAC proteomics of Vpr transduced macrophages
													Heavy / Light
				Sample name	Score	Matches	Significant Matches	Sequences	Significant Sequences	Coverage %	Unique Peptides	Combined Protein Score	Ratio	# Peptides	Std. Deviation	Normal distributed
Q9Y4L1	HYOU1_HUMAN	Hypoxia up-regulated protein 1	111.335	McrHIVSILAC4	62	5	1	5	1	7.5	5	73	4.92854	2	1.9762	X
P01891	1A68_HUMAN	HLA class I histocompatibility antigen, A-68 alpha chain	40.909	McrHIVSILAC8	58	5	1	5	1	21.9	5	72	3.36576	1	-1	X
P17844	DDX5_HUMAN	Probable ATP-dependent RNA helicase DDX5	69.148	McrHIVSILAC5	128	7	3	5	2	9.1	4	143	2.85485	2	1.35092	X
Q99536	VAT1_HUMAN	Synaptic vesicle membrane protein VAT-1 homolog	41.92	McrHIVSILAC8	91	2	1	2	1	12.2	2	95	2.77345	1	-1	X
P51659	DHB4_HUMAN	Peroxisomal multifunctional enzyme type 2	79.686	McrHIVSILAC7	64	5	1	4	1	8	4	76	2.69808	2	1.17744	X
Q9UBR2	CATZ_HUMAN	Cathepsin Z	33.868	McrHIVSILAC8	47	1	1	1	1	4	1	45	2.64867	2	2.03493	X
P43243	MATR3_HUMAN	Matrin-3	94.623	McrHIVSILAC3	74	8	2	7	2	7.6	7	123	2.55893	4	1.7156	X
P15586	GNS_HUMAN	N-acetylglucosamine-6-sulfatase	62.082	McrHIVSILAC5	50	1	1	1	1	2.2	1	50	2.50221	2	1.13169	X
P11021	GRP78_HUMAN	78 kDa glucose-regulated protein	72.333	McrHIVSILAC10	74	5	2	4	1	9	4	88	2.37991	2	1.52599	X
P27797	CALR_HUMAN	Calreticulin	48.142	McrHIVSILAC10	101	8	4	5	3	16.5	5	172	2.33709	4	3.86273	X
P02794	FRIH_HUMAN	Ferritin heavy chain	21.226	McrHIVSILAC10	123	8	3	5	2	27.3	5	172	2.18439	2	1.97842	X
P11215	ITAM_HUMAN	Integrin alpha-M	127.179	McrHIVSILAC2	273	15	9	11	6	11.4	11	392	2.12799	7	1.32041	X
O15173	PGRC2_HUMAN	Membrane-associated progesterone receptor component 2	23.818	McrHIVSILAC10	46	1	1	1	1	8.5	1	46	2.07633	2	4.06571	X
P61225	RAP2B_HUMAN	Ras-related protein Rap-2b	20.504	McrHIVSILAC10	46	2	1	2	1	10.9	2	61	2.03336	2	2.05356	X
Q00610	CLH1_HUMAN	Clathrin heavy chain 1	191.615	McrHIVSILAC4	70	8	2	8	2	5.8	8	139	1.97787	4	1.26961	X
P62873	GBB1_HUMAN	Guanine nucleotide-binding protein G(I)/G(S)/G(T) subunit beta-1	37.377	McrHIVSILAC8	60	3	2	3	2	14.1	3	91	1.94778	3	1.10352	X
P08238	HS90B_HUMAN	Heat shock protein HSP 90-beta	83.264	McrHIVSILAC8	153	6	3	5	2	8.3	5	172	1.93401	3	1.12464	X
Q14011	CIRBP_HUMAN	Cold-inducible RNA-binding protein	18.648	McrHIVSILAC10	65	2	2	2	2	18.6	2	87	1.93214	1	-1	X
P11233	RALA_HUMAN	Ras-related protein Ral-A	23.567	McrHIVSILAC9	108	7	4	4	2	27.7	4	106	1.93023	3	3.61319
Q8TC12	RDH11_HUMAN	Retinol dehydrogenase 11	35.386	McrHIVSILAC8	121	2	2	1	1	4.1	1	80	1.87854	2	1.24477	X
P02786	TFR1_HUMAN	Transferrin receptor protein 1	84.871	McrHIVSILAC2	150	10	7	7	5	12.8	7	243	1.87456	8	1.64523	X
P09211	GSTP1_HUMAN	Glutathione S-transferase P	23.356	McrHIVSILAC10	59	1	1	1	1	7.1	1	59	1.86685	1	-1	X
Q9Y6N5	SQRD_HUMAN	Sulfide:quinone oxidoreductase, mitochondrial	49.961	McrHIVSILAC10	136	5	3	3	2	11.1	3	127	1.85714	2	1.39429	X
P16284	PECA1_HUMAN	Platelet endothelial cell adhesion molecule	82.536	McrHIVSILAC3	284	11	6	7	4	12.5	7	353	1.83421	6	1.26561	X
Q86UE4	LYRIC_HUMAN	Protein LYRIC	63.837	McrHIVSILAC5	73	3	3	2	2	3.8	2	99	1.80531	4	2.1116	X
Q9P2E9	RRBP1_HUMAN	Ribosome-binding protein 1	152.472	McrHIVSILAC2	428	27	11	19	7	15.1	19	456	1.80341	14	1.87013
Q15233	NONO_HUMAN	Non-POU domain-containing octamer-binding protein	54.232	McrHIVSILAC6	101	9	3	7	2	20	7	121	1.79972	3	1.1927	X
Q9Y5S1	TRPV2_HUMAN	Transient receptor potential cation channel subfamily V member 2	85.981	McrHIVSILAC3	161	5	3	4	2	9.2	4	132	1.77571	4	1.29763	X
P07858	CATB_HUMAN	Cathepsin B	37.822	McrHIVSILAC9	132	10	3	4	2	14.2	4	176	1.76065	4	1.78646	X
P01033	TIMP1_HUMAN	Metalloproteinase inhibitor 1	23.171	McrHIVSILAC9	68	2	2	2	2	10.1	2	95	1.73924	4	1.21209	X
P30273	FCERG_HUMAN	High affinity immunoglobulin epsilon receptor subunit gamma	9.667	McrHIVSILAC11	96	4	3	2	1	23.3	2	74	1.73922	2	1.12943	X
P37802	TAGL2_HUMAN	Transgelin-2	22.391	McrHIVSILAC10	239	14	11	5	4	25.6	5	209	1.73458	11	1.56954	X
O75923	DYSF_HUMAN	Dysferlin	237.295	McrHIVSILAC2	237	18	7	14	7	9.7	14	436	1.70361	11	1.50612	X
P20702	ITAX_HUMAN	Integrin alpha-X	127.829	McrHIVSILAC4	145	5	3	3	1	4.7	3	85	1.70149	2	1.22673	X
P21730	C5AR_HUMAN	C5a anaphylatoxin chemotactic receptor	39.336	McrHIVSILAC2	108	2	2	1	1	2.9	1	81	1.69935	1	-1	X
P16070	CD44_HUMAN	CD44 antigen	81.538	McrHIVSILAC2	47	5	1	5	1	9	5	63	1.68569	3	1.1934	X
Q02218	ODO1_HUMAN	2-oxoglutarate dehydrogenase, mitochondrial	115.935	McrHIVSILAC3	67	9	2	8	1	10.5	8	83	1.67038	3	1.70809	X
P35749	MYH11_HUMAN	Myosin-11	227.339	McrHIVSILAC3	86	22	3	17	3	12.3	12	264	1.66991	5	1.70572	X
P09668	CATH_HUMAN	Pro-cathepsin H	37.394	McrHIVSILAC9	186	11	6	6	2	24.5	6	136	1.66559	5	1.19933	X
Q92945	FUBP2_HUMAN	Far upstream element-binding protein 2	73.115	McrHIVSILAC4	72	4	1	4	1	12.9	4	95	1.66102	2	1.07974	X
Q15149	PLEC_HUMAN	Plectin	531.791	McrHIVSILAC4	55	38	2	38	2	12	38	166	1.65254	4	1.82728
P11413	G6PD_HUMAN	Glucose-6-phosphate 1-dehydrogenase	59.257	McrHIVSILAC8	56	4	1	4	1	9.3	4	66	1.65163	2	1.07915	X
P36222	CH3L1_HUMAN	Chitinase-3-like protein 1	42.625	McrHIVSILAC8	169	7	6	6	5	18.8	6	239	1.64595	7	1.59657	X
O60488	ACSL4_HUMAN	Long-chain-fatty-acid--CoA ligase 4	79.188	McrHIVSILAC4	273	15	10	10	6	17	10	350	1.64487	10	1.55172	X
O60763	USO1_HUMAN	General vesicular transport factor p115	107.895	McrHIVSILAC3	274	11	4	10	3	10.9	10	319	1.64127	5	1.94164	X
P05107	ITB2_HUMAN	Integrin beta-2	84.782	McrHIVSILAC4	245	19	12	9	7	10.9	9	375	1.62742	12	1.20717	X
O60313	OPA1_HUMAN	Dynamin-like 120 kDa protein, mitochondrial	111.631	McrHIVSILAC4	57	5	1	5	1	7	5	66	1.59688	2	2.22467	X
P07237	PDIA1_HUMAN	Protein disulfide-isomerase	57.116	McrHIVSILAC3	105	8	3	8	3	21.9	8	184	1.5956	7	2.06064
P05556	ITB1_HUMAN	Integrin beta-1	88.415	McrHIVSILAC3	136	10	9	6	6	7.5	6	275	1.59488	9	1.33072	X
P07954	FUMH_HUMAN	Fumarate hydratase, mitochondrial	54.637	McrHIVSILAC6	92	5	1	4	1	10	4	102	1.59478	1	-1	X
P36957	ODO2_HUMAN	Dihydrolipoyllysine-residue succinyltransferase component of 2-oxoglutarate dehydrogenase complex, mitochondrial	48.755	McrHIVSILAC7	69	2	1	2	1	8.4	2	71	1.588	3	1.40744	X
P10619	PPGB_HUMAN	Lysosomal protective protein	54.466	McrHIVSILAC10	216	5	3	3	1	9.8	3	128	1.5851	1	-1	X
Q15075	EEA1_HUMAN	Early endosome antigen 1	162.466	McrHIVSILAC2	69	19	3	18	3	15.7	18	221	1.58349	5	1.39882	X
O14828	SCAM3_HUMAN	Secretory carrier-associated membrane protein 3	38.287	McrHIVSILAC8	47	4	2	2	1	12.7	2	51	1.58253	2	1.19575	X
P62987	RL40_HUMAN	Ubiquitin-60S ribosomal protein L40	14.728	McrHIVSILAC10	72	7	2	5	2	40.6	5	119	1.57773	3	1.15609	X
P54652	HSP72_HUMAN	Heat shock-related 70 kDa protein 2	70.021	McrHIVSILAC11	53	8	1	8	1	16.4	8	73	1.57644	3	2.80523	X
P57088	TMM33_HUMAN	Transmembrane protein 33	27.978	McrHIVSILAC10	101	4	3	3	2	16.2	3	105	1.57403	3	1.39365	X
P21281	VATB2_HUMAN	V-type proton ATPase subunit B, brain isoform	56.501	McrHIVSILAC6	171	5	2	4	1	17.2	4	136	1.5609	1	-1	X
P52907	CAZA1_HUMAN	F-actin-capping protein subunit alpha-1	32.923	McrHIVSILAC10	76	5	2	3	1	14	3	72	1.55293	2	2.64598	X
P06396	GELS_HUMAN	Gelsolin	85.644	McrHIVSILAC4	58	8	3	7	2	13.9	7	105	1.54694	2	1.5682	X
P51149	RAB7A_HUMAN	Ras-related protein Rab-7a	23.49	McrHIVSILAC9	157	16	6	10	4	46.9	10	301	1.53094	8	1.23131	X
P52789	HXK2_HUMAN	Hexokinase-2	102.38	McrHIVSILAC4	95	11	2	9	2	12	8	143	1.52825	3	1.31566	X
P35579	MYH9_HUMAN	Myosin-9	226.532	McrHIVSILAC1	242	15	5	12	4	8.7	12	337	1.52485	5	1.02985	X
Q13510	ASAH1_HUMAN	Acid ceramidase	44.66	McrHIVSILAC8	88	5	4	3	2	13.4	3	107	1.52069	4	1.2293	X
P14618	KPYM_HUMAN	Pyruvate kinase isozymes M1/M2	57.937	McrHIVSILAC5	46	5	1	5	1	12.8	5	66	1.52012	2	1.3328	X
P07339	CATD_HUMAN	Cathepsin D	44.552	McrHIVSILAC9	641	27	18	10	7	25	10	432	1.5182	12	1.24762	X
P19367	HXK1_HUMAN	Hexokinase-1	102.486	McrHIVSILAC4	111	9	4	7	3	12.8	6	188	1.51249	6	1.24332	X
O75746	CMC1_HUMAN	Calcium-binding mitochondrial carrier protein Aralar1	74.762	McrHIVSILAC5	102	3	2	3	2	4.4	3	134	0.698779	2	1.06833	X
O95831	AIFM1_HUMAN	Apoptosis-inducing factor 1, mitochondrial	66.901	McrHIVSILAC6	56	5	1	5	1	7	5	65	0.697641	2	1.15378	X
P45880	VDAC2_HUMAN	Voltage-dependent anion-selective channel protein 2	31.567	McrHIVSILAC8	124	7	4	5	4	26.5	5	225	0.693503	8	1.4032	X
Q8N163	K1967_HUMAN	DBIRD complex subunit KIAA1967	102.902	McrHIVSILAC3	100	5	1	5	1	9.8	5	132	0.692171	1	-1	X
P30101	PDIA3_HUMAN	Protein disulfide-isomerase A3	56.782	McrHIVSILAC7	167	14	6	10	6	21.6	10	320	0.690843	7	1.28292	X
Q9NS69	TOM22_HUMAN	Mitochondrial import receptor subunit TOM22 homolog	15.522	McrHIVSILAC10	107	4	3	3	2	43	3	118	0.688712	4	1.40318	X
P63261	ACTG_HUMAN	Actin, cytoplasmic 2	41.793	McrHIVSILAC10	359	17	9	13	7	39.5	6	560	0.688014	12	2.04197	X
P06576	ATPB_HUMAN	ATP synthase subunit beta, mitochondrial	56.56	McrHIVSILAC6	498	23	17	12	9	30.1	12	587	0.683129	20	1.43816	X
P62913	RL11_HUMAN	60S ribosomal protein L11	20.252	McrHIVSILAC10	71	1	1	1	1	7.9	1	71	0.675787	1	-1	X
Q12906	ILF3_HUMAN	Interleukin enhancer-binding factor 3	95.338	McrHIVSILAC4	147	17	4	16	3	20.9	16	279	0.674057	3	1.69098	X
Q9UJZ1	STML2_HUMAN	Stomatin-like protein 2	38.534	McrHIVSILAC7	115	3	2	3	2	13.5	3	150	0.669273	3	1.18834	X
P53597	SUCA_HUMAN	Succinyl-CoA ligase [ADP/GDP-forming] subunit alpha, mitochondrial	36.25	McrHIVSILAC8	102	6	2	6	2	24.9	6	147	0.668535	4	2.0634	X
P35232	PHB_HUMAN	Prohibitin	29.804	McrHIVSILAC8	85	3	2	3	2	12.1	3	132	0.660049	4	1.27889	X
O95202	LETM1_HUMAN	LETM1 and EF-hand domain-containing protein 1, mitochondrial	83.354	McrHIVSILAC5	142	8	4	8	4	16.1	8	266	0.65949	7	1.32476	X
P03956	MMP1_HUMAN	Interstitial collagenase	54.007	McrHIVSILAC7	95	5	3	5	3	14.1	5	152	0.657824	5	1.45067	X
P05141	ADT2_HUMAN	ADP/ATP translocase 2	32.852	McrHIVSILAC8	128	4	3	4	3	11.4	4	200	0.656338	4	1.10999	X
P40121	CAPG_HUMAN	Macrophage-capping protein	38.499	McrHIVSILAC7	199	5	4	3	2	14.4	3	156	0.650664	3	1.40144	X
O14880	MGST3_HUMAN	Microsomal glutathione S-transferase 3	16.516	McrHIVSILAC11	65	8	3	5	2	42.1	5	80	0.649795	3	4.03306	X
Q14108	SCRB2_HUMAN	Lysosome membrane protein 2	54.29	McrHIVSILAC5	60	2	1	2	1	6.1	2	62	0.645153	2	1.02936	X
O95571	ETHE1_HUMAN	Protein ETHE1, mitochondrial	27.873	McrHIVSILAC9	74	2	2	2	2	12.2	2	103	0.644088	3	1.29958	X
P60709	ACTB_HUMAN	Actin, cytoplasmic 1	41.737	McrHIVSILAC7	1244	96	52	20	12	45.6	5	901	0.643528	23	2.00364
P09972	ALDOC_HUMAN	Fructose-bisphosphate aldolase C	39.456	McrHIVSILAC8	75	3	1	3	1	14.8	3	78	0.643374	2	1.00545	X
Q9Y2Q3	GSTK1_HUMAN	Glutathione S-transferase kappa 1	25.497	McrHIVSILAC9	113	6	2	4	1	37.6	4	108	0.642177	2	1.33485	X
P24539	AT5F1_HUMAN	ATP synthase subunit b, mitochondrial	28.909	McrHIVSILAC9	116	8	2	8	2	27.3	8	200	0.630808	3	1.83158	X
P07737	PROF1_HUMAN	Profilin-1	15.054	McrHIVSILAC11	58	4	2	3	2	24.3	3	96	0.629136	4	1.17047	X
Q9NQC3	RTN4_HUMAN	Reticulon-4	129.931	McrHIVSILAC2	54	5	1	5	1	7	5	70	0.629084	1	-1	X
P05455	LA_HUMAN	Lupus La protein	46.837	McrHIVSILAC7	46	4	1	4	1	12.7	4	56	0.624567	1	-1	X
B0I1T2	MYO1G_HUMAN	Unconventional myosin-Ig	116.442	McrHIVSILAC3	95	9	2	9	2	13.9	9	170	0.613066	3	1.73109	X
P38117	ETFB_HUMAN	Electron transfer flavoprotein subunit beta	27.844	McrHIVSILAC9	99	6	4	5	4	20	5	199	0.605353	8	1.69865	X
P40939	ECHA_HUMAN	Trifunctional enzyme subunit alpha, mitochondrial	83	McrHIVSILAC10	118	11	2	10	1	15.1	10	121	0.600408	1	-1	X
P31040	DHSA_HUMAN	Succinate dehydrogenase [ubiquinone] flavoprotein subunit, mitochondrial	72.692	McrHIVSILAC5	58	6	2	5	2	7.4	5	95	0.600177	1	-1	X
P04406	G3P_HUMAN	Glyceraldehyde-3-phosphate dehydrogenase	36.053	McrHIVSILAC9	105	6	2	6	2	21.8	6	172	0.597582	2	1.75956	X
P49448	DHE4_HUMAN	Glutamate dehydrogenase 2, mitochondrial	61.434	McrHIVSILAC9	73	8	1	7	1	18.6	7	91	0.594013	1	-1	X
Q03252	LMNB2_HUMAN	Lamin-B2	67.689	McrHIVSILAC5	188	9	4	9	4	15.2	8	329	0.593392	7	1.26762	X
P21796	VDAC1_HUMAN	Voltage-dependent anion-selective channel protein 1	30.773	McrHIVSILAC9	161	5	3	4	3	23.7	4	223	0.575043	5	1.2019	X
P25705	ATPA_HUMAN	ATP synthase subunit alpha, mitochondrial	59.751	McrHIVSILAC10	147	9	3	7	2	17.2	7	156	0.562941	2	1.01891	X
P60174	TPIS_HUMAN	Triosephosphate isomerase	30.791	McrHIVSILAC9	203	6	4	6	4	30.8	6	281	0.561812	6	1.47336	X
O00299	CLIC1_HUMAN	Chloride intracellular channel protein 1	26.923	McrHIVSILAC8	74	3	2	2	1	20.3	2	77	0.560419	1	-1	X
P62736	ACTA_HUMAN	Actin, aortic smooth muscle	42.009	McrHIVSILAC8	218	24	10	8	5	32.4	4	330	0.558276	13	1.57085
P26373	RL13_HUMAN	60S ribosomal protein L13	24.261	McrHIVSILAC9	54	4	2	3	2	16.6	3	92	0.557262	1	-1	X
P42126	ECI1_HUMAN	Enoyl-CoA delta isomerase 1, mitochondrial	32.816	McrHIVSILAC9	50	3	1	3	1	9.6	3	65	0.556928	1	-1	X
P05388	RLA0_HUMAN	60S acidic ribosomal protein P0	34.274	McrHIVSILAC8	116	4	2	4	2	18.9	4	158	0.555839	4	1.28525	X
P02545	LMNA_HUMAN	Prelamin-A/C	74.139	McrHIVSILAC7	129	16	4	11	4	17.2	11	249	0.54923	6	1.91684	X
P04075	ALDOA_HUMAN	Fructose-bisphosphate aldolase A	39.42	McrHIVSILAC7	182	7	4	5	4	20.6	5	281	0.548318	6	1.54181	X
Q9H3P7	GCP60_HUMAN	Golgi resident protein GCP60	60.593	McrHIVSILAC5	165	5	2	5	2	22.9	5	199	0.548122	2	1.12372	X
P47914	RL29_HUMAN	60S ribosomal protein L29	17.752	McrHIVSILAC10	71	2	1	2	1	15.7	2	77	0.542914	1	-1	X
P40926	MDHM_HUMAN	Malate dehydrogenase, mitochondrial	35.503	McrHIVSILAC9	80	7	3	6	2	20.7	6	146	0.516328	3	1.23783	X
Q07021	C1QBP_HUMAN	Complement component 1 Q subcomponent-binding protein, mitochondrial	31.362	McrHIVSILAC9	154	6	4	4	2	18.1	4	138	0.514166	3	1.35729	X
P51858	HDGF_HUMAN	Hepatoma-derived growth factor	26.788	McrHIVSILAC8	97	4	1	4	1	27.5	4	105	0.49924	1	-1	X
P10809	CH60_HUMAN	60 kDa heat shock protein, mitochondrial	61.055	McrHIVSILAC6	1105	37	21	20	13	46.6	20	1243	0.479182	23	1.36371	X
P06748	NPM_HUMAN	Nucleophosmin	32.575	McrHIVSILAC10	179	3	3	2	2	11.6	2	143	0.471039	5	1.73334	X
P08670	VIME_HUMAN	Vimentin	53.652	McrHIVSILAC11	88	4	2	3	2	10.7	3	119	0.465922	2	1.24575	X
Q562R1	ACTBL_HUMAN	Beta-actin-like protein 2	42.003	McrHIVSILAC8	190	19	7	6	3	25.3	4	213	0.45894	6	1.40676	X
P48735	IDHP_HUMAN	Isocitrate dehydrogenase [NADP], mitochondrial	50.909	McrHIVSILAC7	199	7	2	6	2	21	6	245	0.452595	2	2.43553	X
P30049	ATPD_HUMAN	ATP synthase subunit delta, mitochondrial	17.49	McrHIVSILAC11	208	5	4	1	1	8.3	1	108	0.444186	1	-1	X
Q99714	HCD2_HUMAN	3-hydroxyacyl-CoA dehydrogenase type-2	26.923	McrHIVSILAC9	592	14	10	10	7	56.3	10	668	0.440603	14	1.41648	X
Q14103	HNRPD_HUMAN	Heterogeneous nuclear ribonucleoprotein D0	38.434	McrHIVSILAC7	84	5	1	4	1	18.6	4	92	0.438784	1	-1	X
P06744	G6PI_HUMAN	Glucose-6-phosphate isomerase	63.147	McrHIVSILAC6	126	4	2	3	1	8.1	3	126	0.432922	1	-1	X
P62750	RL23A_HUMAN	60S ribosomal protein L23a	17.695	McrHIVSILAC10	127	3	2	2	1	14.7	2	106	0.43146	1	-1	X
P05120	PAI2_HUMAN	Plasminogen activator inhibitor 2	46.596	McrHIVSILAC3	80	4	1	4	1	12.3	4	103	0.399076	1	-1	X
P20700	LMNB1_HUMAN	Lamin-B1	66.408	McrHIVSILAC5	161	9	4	9	4	19.8	8	294	0.389309	8	1.75517	X
P24752	THIL_HUMAN	Acetyl-CoA acetyltransferase, mitochondrial	45.2	McrHIVSILAC7	206	6	3	6	3	26.7	6	274	0.381644	5	1.66202	X
P08574	CY1_HUMAN	Cytochrome c1, heme protein, mitochondrial	35.422	McrHIVSILAC8	48	3	1	3	1	26.5	3	55	0.365148	1	-1	X
P29401	TKT_HUMAN	Transketolase	67.878	McrHIVSILAC5	182	9	5	9	5	17.7	9	310	0.363227	8	1.62503	X
Q96AB3	ISOC2_HUMAN	Isochorismatase domain-containing protein 2, mitochondrial	22.337	McrHIVSILAC10	95	3	1	2	1	23.9	2	101	0.35938	1	-1	X
P02792	FRIL_HUMAN	Ferritin light chain	20.02	McrHIVSILAC10	85	3	1	3	1	21.7	3	105	0.346425	1	-1	X
P13804	ETFA_HUMAN	Electron transfer flavoprotein subunit alpha, mitochondrial	35.08	McrHIVSILAC9	145	4	2	3	2	13.2	3	181	0.313599	2	5.00917	X
P54819	KAD2_HUMAN	Adenylate kinase 2, mitochondrial	26.478	McrHIVSILAC9	258	15	10	5	5	25.9	5	296	0.300885	10	1.64964	X
Q96AP4	ZUFSP_HUMAN	Zinc finger with UFM1-specific peptidase domain protein	65.959	McrHIVSILAC6	59	6	2	2	1	5	2	50	0.239353	2	2.0823	X

## Sheet: Total Proteins Identified
Accession Nr	Accession	Name	Mass kDa	SILAC proteomics of Vpr transduced macrophages
													Heavy / Light
				Sample name	Score	Matches	Significant Matches	Sequences	Significant Sequences	Coverage %	Unique Peptides	Combined Protein Score	Ratio	# Peptides	Std. Deviation	Normal distributed
Q96S97	MYADM_HUMAN	Myeloid-associated differentiation marker	35.274	McrHIVSILAC1	67	2	1	1	1	7.1	1	67	0.752569	1	-1	X
P35579	MYH9_HUMAN	Myosin-9	226.532	McrHIVSILAC1	242	15	5	12	4	8.7	12	337	1.52485	5	1.02985	X
P15144	AMPN_HUMAN	Aminopeptidase N	109.54	McrHIVSILAC2	239	16	6	12	6	13.4	12	411	1.29093	10	1.32576	X
Q0VD83	APOBR_HUMAN	Apolipoprotein B receptor	114.82	McrHIVSILAC2	64	11	2	10	2	13.8	10	145	1.19577	2	1.59821	X
P21730	C5AR_HUMAN	C5a anaphylatoxin chemotactic receptor	39.336	McrHIVSILAC2	108	2	2	1	1	2.9	1	81	1.69935	1	-1	X
P16070	CD44_HUMAN	CD44 antigen	81.538	McrHIVSILAC2	47	5	1	5	1	9	5	63	1.68569	3	1.1934	X
Q00610	CLH1_HUMAN	Clathrin heavy chain 1	191.615	McrHIVSILAC2	52	9	2	6	2	4.6	6	104	1.49116	3	1.2565	X
P78527	PRKDC_HUMAN	DNA-dependent protein kinase catalytic subunit	469.089	McrHIVSILAC2	88	23	2	22	2	8.2	22	198	1.27608	6	1.30978	X
O75923	DYSF_HUMAN	Dysferlin	237.295	McrHIVSILAC2	237	18	7	14	7	9.7	14	436	1.70361	11	1.50612	X
Q15075	EEA1_HUMAN	Early endosome antigen 1	162.466	McrHIVSILAC2	69	19	3	18	3	15.7	18	221	1.58349	5	1.39882	X
P68104	EF1A1_HUMAN	Elongation factor 1-alpha 1	50.141	McrHIVSILAC2	71	7	2	6	1	19.7	6	79	0.862566	2	1.04411	X
P21333	FLNA_HUMAN	Filamin-A	280.739	McrHIVSILAC2	311	17	9	15	8	8.3	15	467	1.13426	15	1.71047	X
Q00839	HNRPU_HUMAN	Heterogeneous nuclear ribonucleoprotein U	90.584	McrHIVSILAC2	67	10	1	10	1	15	10	125	1.01865	1	-1	X
P11215	ITAM_HUMAN	Integrin alpha-M	127.179	McrHIVSILAC2	273	15	9	11	6	11.4	11	392	2.12799	7	1.32041	X
P13645	K1C10_HUMAN	Keratin, type I cytoskeletal 10	58.827	McrHIVSILAC2	70	1	1	1	1	2.1	1	70	0.919839	2	1.44797	X
P35527	K1C9_HUMAN	Keratin, type I cytoskeletal 9	62.064	McrHIVSILAC2	75	2	1	2	1	5.1	2	78	0.500385	2	2.87579	X
K2C1_HUMAN	K2C1_HUMAN	Keratin, type II cytoskeletal 1	65.978	McrHIVSILAC2	108	11	3	9	3	14.8	7	209	0.513309	3	9.01304	X
P35908	K22E_HUMAN	Keratin, type II cytoskeletal 2 epidermal	65.433	McrHIVSILAC2	55	6	2	5	2	12.8	3	88	0.761613	3	2.12992	X
P23141	EST1_HUMAN	Liver carboxylesterase 1	62.521	McrHIVSILAC2	53	2	1	2	1	4.6	2	56	1.10549	2	1.13044	X
Q8TCT9	HM13_HUMAN	Minor histocompatibility antigen H13	41.488	McrHIVSILAC2	152	6	3	3	3	9.5	3	209	1.42536	6	1.9305	X
Q96S97	MYADM_HUMAN	Myeloid-associated differentiation marker	35.274	McrHIVSILAC2	103	2	2	1	1	7.1	1	67	0.84827	2	1.27116	X
P35579	MYH9_HUMAN	Myosin-9	226.532	McrHIVSILAC2	2626	104	70	63	37	39.3	63	3000	1.13871	61	1.27901	X
Q09666	AHNK_HUMAN	Neuroblast differentiation-associated protein AHNAK	629.101	McrHIVSILAC2	91	26	4	25	4	5.8	25	242	1.43475	3	1.01992	X
O15118	NPC1_HUMAN	Niemann-Pick C1 protein	142.167	McrHIVSILAC2	186	10	7	4	3	2.8	4	151	1.2669	5	1.25534	X
Q8TEM1	PO210_HUMAN	Nuclear pore membrane glycoprotein 210	205.111	McrHIVSILAC2	96	8	1	8	1	6.8	8	129	0.715222	2	1.3749	X
Q15149	PLEC_HUMAN	Plectin	531.791	McrHIVSILAC2	747	81	33	69	27	16.3	69	1589	1.11814	53	1.54489	X
P46940	IQGA1_HUMAN	Ras GTPase-activating-like protein IQGAP1	189.252	McrHIVSILAC2	771	51	33	34	22	26.1	34	1284	1.15962	34	1.30851	X
Q9NQC3	RTN4_HUMAN	Reticulon-4	129.931	McrHIVSILAC2	54	5	1	5	1	7	5	70	0.629084	1	-1	X
Q9P2E9	RRBP1_HUMAN	Ribosome-binding protein 1	152.472	McrHIVSILAC2	428	27	11	19	7	15.1	19	456	1.80341	14	1.87013
P05023	AT1A1_HUMAN	Sodium/potassium-transporting ATPase subunit alpha-1	112.896	McrHIVSILAC2	65	10	1	10	1	12	10	163	1.35098	1	-1	X
Q9Y490	TLN1_HUMAN	Talin-1	269.767	McrHIVSILAC2	48	11	1	11	1	5.4	11	83	1.4961	3	1.27025	X
P02786	TFR1_HUMAN	Transferrin receptor protein 1	84.871	McrHIVSILAC2	150	10	7	7	5	12.8	7	243	1.87456	8	1.64523	X
Q9Y5S1	TRPV2_HUMAN	Transient receptor potential cation channel subfamily V member 2	85.981	McrHIVSILAC2	151	5	4	3	3	5.1	3	156	1.62729	3	1.03041	X
P62979	RS27A_HUMAN	Ubiquitin-40S ribosomal protein S27a	17.965	McrHIVSILAC2	46	4	1	2	1	16	2	71	1.08413	1	-1	X
Q02218	ODO1_HUMAN	2-oxoglutarate dehydrogenase, mitochondrial	115.935	McrHIVSILAC3	67	9	2	8	1	10.5	8	83	1.67038	3	1.70809	X
P08195	4F2_HUMAN	4F2 cell-surface antigen heavy chain	67.994	McrHIVSILAC3	181	10	3	8	2	13.5	8	197	0.787311	2	2.75799	X
P60709	ACTB_HUMAN	Actin, cytoplasmic 1	41.737	McrHIVSILAC3	52	4	1	4	1	17.6	4	98	1.57913	2	6.20741	X
P12814	ACTN1_HUMAN	Alpha-actinin-1	103.058	McrHIVSILAC3	184	11	3	10	3	15.7	6	302	0.908324	5	1.31492	X
O43707	ACTN4_HUMAN	Alpha-actinin-4	104.854	McrHIVSILAC3	86	7	3	6	3	8.9	2	146	0.853764	5	1.10347	X
P15144	AMPN_HUMAN	Aminopeptidase N	109.54	McrHIVSILAC3	590	38	22	24	14	25.5	24	848	1.04891	24	1.40868	X
Q0VD83	APOBR_HUMAN	Apolipoprotein B receptor	114.82	McrHIVSILAC3	136	7	3	6	3	7.5	6	211	1.35967	5	1.12076	X
Q08211	DHX9_HUMAN	ATP-dependent RNA helicase A	140.958	McrHIVSILAC3	50	8	4	7	3	5.4	7	104	0.890204	3	1.05426	X
P16070	CD44_HUMAN	CD44 antigen	81.538	McrHIVSILAC3	88	2	2	2	2	3.9	2	113	1.45838	3	1.27876	X
Q00610	CLH1_HUMAN	Clathrin heavy chain 1	191.615	McrHIVSILAC3	119	12	5	10	4	8.8	10	199	1.07422	5	1.26057	X
Q8N163	K1967_HUMAN	DBIRD complex subunit KIAA1967	102.902	McrHIVSILAC3	100	5	1	5	1	9.8	5	132	0.692171	1	-1	X
P78527	PRKDC_HUMAN	DNA-dependent protein kinase catalytic subunit	469.089	McrHIVSILAC3	60	29	2	26	2	9.1	26	223	1.05023	3	1.03713	X
P04844	RPN2_HUMAN	Dolichyl-diphosphooligosaccharide--protein glycosyltransferase subunit 2	69.284	McrHIVSILAC3	49	1	1	1	1	2.2	1	49	0.90225	2	1.07009	X
O75923	DYSF_HUMAN	Dysferlin	237.295	McrHIVSILAC3	122	17	6	13	5	7.8	13	287	1.50724	8	1.62955	X
P21333	FLNA_HUMAN	Filamin-A	280.739	McrHIVSILAC3	372	19	8	18	7	10.5	18	556	0.768544	8	1.16737	X
O60763	USO1_HUMAN	General vesicular transport factor p115	107.895	McrHIVSILAC3	274	11	4	10	3	10.9	10	319	1.64127	5	1.94164	X
Q08379	GOGA2_HUMAN	Golgin subfamily A member 2	113.086	McrHIVSILAC3	50	7	2	6	1	8.5	6	73	1.09242	2	1.37854	X
Q00839	HNRPU_HUMAN	Heterogeneous nuclear ribonucleoprotein U	90.584	McrHIVSILAC3	479	25	10	14	4	23.5	14	420	1.17058	5	1.18441	X
P19367	HXK1_HUMAN	Hexokinase-1	102.486	McrHIVSILAC3	174	12	8	6	5	7	6	264	1.11906	7	1.48178	X
Q9Y4L1	HYOU1_HUMAN	Hypoxia up-regulated protein 1	111.335	McrHIVSILAC3	355	24	12	15	7	15.1	15	535	1.05656	11	1.68175	X
P08648	ITA5_HUMAN	Integrin alpha-5	114.536	McrHIVSILAC3	107	5	2	5	2	6.1	5	146	1.32856	3	1.32936	X
P23229	ITA6_HUMAN	Integrin alpha-6	126.633	McrHIVSILAC3	85	10	2	9	1	11.9	9	95	1.06406	2	1.42774	X
P11215	ITAM_HUMAN	Integrin alpha-M	127.179	McrHIVSILAC3	107	9	3	7	2	6.8	7	134	1.17219	3	1.20741
P20702	ITAX_HUMAN	Integrin alpha-X	127.829	McrHIVSILAC3	280	17	11	10	7	9.2	10	402	1.44472	12	1.66451	X
P05556	ITB1_HUMAN	Integrin beta-1	88.415	McrHIVSILAC3	136	10	9	6	6	7.5	6	275	1.59488	9	1.33072	X
Q12906	ILF3_HUMAN	Interleukin enhancer-binding factor 3	95.338	McrHIVSILAC3	55	8	1	8	1	9.1	8	90	1.30263	1	-1	X
P13645	K1C10_HUMAN	Keratin, type I cytoskeletal 10	58.827	McrHIVSILAC3	133	8	4	7	4	14.2	7	245	0.854688	5	1.76501	X
P35527	K1C9_HUMAN	Keratin, type I cytoskeletal 9	62.064	McrHIVSILAC3	76	4	2	4	2	12.7	4	110	1.0142	4	3.71221	X
K2C1_HUMAN	K2C1_HUMAN	Keratin, type II cytoskeletal 1	65.978	McrHIVSILAC3	170	6	5	5	4	9.3	5	242	0.53072	5	4.48395	X
Q86UP2	KTN1_HUMAN	Kinectin	156.275	McrHIVSILAC3	96	14	3	13	3	11.5	11	206	1.32882	6	1.65375	X
P42704	LPPRC_HUMAN	Leucine-rich PPR motif-containing protein, mitochondrial	157.905	McrHIVSILAC3	280	19	12	14	10	11.9	14	491	0.934405	15	1.40031	X
P36776	LONM_HUMAN	Lon protease homolog, mitochondrial	106.489	McrHIVSILAC3	331	19	9	12	6	14.4	12	445	0.836143	10	1.77661	X
P11279	LAMP1_HUMAN	Lysosome-associated membrane glycoprotein 1	44.882	McrHIVSILAC3	162	9	6	4	2	10.6	4	131	1.23778	3	1.20223	X
P43243	MATR3_HUMAN	Matrin-3	94.623	McrHIVSILAC3	74	8	2	7	2	7.6	7	123	2.55893	4	1.7156	X
Q8TCT9	HM13_HUMAN	Minor histocompatibility antigen H13	41.488	McrHIVSILAC3	287	8	6	3	2	7.7	3	188	1.11292	3	1.39535	X
P35749	MYH11_HUMAN	Myosin-11	227.339	McrHIVSILAC3	86	22	3	17	3	12.3	12	264	1.66991	5	1.70572	X
P35579	MYH9_HUMAN	Myosin-9	226.532	McrHIVSILAC3	1321	65	35	41	21	26.5	36	1638	0.926878	33	1.35392	X
Q13423	NNTM_HUMAN	NAD(P) transhydrogenase, mitochondrial	113.896	McrHIVSILAC3	84	8	2	7	2	10.1	7	135	0.886864	4	1.51994	X
Q09666	AHNK_HUMAN	Neuroblast differentiation-associated protein AHNAK	629.101	McrHIVSILAC3	319	60	12	53	9	13.8	53	592	1.4039	14	1.32052	X
Q14697	GANAB_HUMAN	Neutral alpha-glucosidase AB	106.874	McrHIVSILAC3	123	5	2	4	2	6.1	4	153	0.978015	3	1.4723	X
O15118	NPC1_HUMAN	Niemann-Pick C1 protein	142.167	McrHIVSILAC3	102	4	2	2	1	1.7	2	78	1.27898	1	-1	X
Q15155	NOMO1_HUMAN	Nodal modulator 1	134.324	McrHIVSILAC3	118	12	5	10	3	13.6	10	227	1.39512	6	1.33382	X
Q8TEM1	PO210_HUMAN	Nuclear pore membrane glycoprotein 210	205.111	McrHIVSILAC3	58	3	1	3	1	1.9	3	67	0.781722	2	1.05871	X
P19338	NUCL_HUMAN	Nucleolin	76.614	McrHIVSILAC3	139	19	5	13	4	16.5	13	220	1.13939	6	1.26454	X
P23634	AT2B4_HUMAN	Plasma membrane calcium-transporting ATPase 4	137.92	McrHIVSILAC3	130	11	2	10	2	12	10	175	1.31784	3	1.9267	X
P05120	PAI2_HUMAN	Plasminogen activator inhibitor 2	46.596	McrHIVSILAC3	80	4	1	4	1	12.3	4	103	0.399076	1	-1	X
P16284	PECA1_HUMAN	Platelet endothelial cell adhesion molecule	82.536	McrHIVSILAC3	284	11	6	7	4	12.5	7	353	1.83421	6	1.26561	X
Q15149	PLEC_HUMAN	Plectin	531.791	McrHIVSILAC3	544	58	19	51	18	12.3	51	1171	1.06485	29	1.57234	X
P07237	PDIA1_HUMAN	Protein disulfide-isomerase	57.116	McrHIVSILAC3	105	8	3	8	3	21.9	8	184	1.5956	7	2.06064
Q9BZQ8	NIBAN_HUMAN	Protein Niban	103.135	McrHIVSILAC3	123	7	3	5	2	6.3	5	131	1.19144	4	1.74439	X
P46940	IQGA1_HUMAN	Ras GTPase-activating-like protein IQGAP1	189.252	McrHIVSILAC3	519	40	17	29	14	21.4	29	934	1.03739	17	1.22559	X
Q9P2E9	RRBP1_HUMAN	Ribosome-binding protein 1	152.472	McrHIVSILAC3	256	18	6	15	3	11.1	14	344	1.30241	4	1.16038	X
P16615	AT2A2_HUMAN	Sarcoplasmic/endoplasmic reticulum calcium ATPase 2	114.757	McrHIVSILAC3	307	16	12	10	8	13.3	10	460	0.994976	11	3.5115
P05023	AT1A1_HUMAN	Sodium/potassium-transporting ATPase subunit alpha-1	112.896	McrHIVSILAC3	633	23	16	13	9	17.8	13	679	1.17247	10	1.21008	X
P11169	GTR3_HUMAN	Solute carrier family 2, facilitated glucose transporter member 3	53.924	McrHIVSILAC3	56	3	1	3	1	4.4	3	63	0.779934	1	-1	X
O75533	SF3B1_HUMAN	Splicing factor 3B subunit 1	145.83	McrHIVSILAC3	75	9	3	9	3	8.4	9	154	0.989208	6	1.32173	X
Q7KZF4	SND1_HUMAN	Staphylococcal nuclease domain-containing protein 1	101.997	McrHIVSILAC3	354	22	12	18	9	23.3	18	593	0.946707	11	1.66951	X
O60264	SMCA5_HUMAN	SWI/SNF-related matrix-associated actin-dependent regulator of chromatin subfamily A member 5	121.905	McrHIVSILAC3	88	8	1	8	1	8	8	119	1.16606	1	-1	X
Q9Y490	TLN1_HUMAN	Talin-1	269.767	McrHIVSILAC3	182	25	5	23	5	13.3	23	377	0.927441	9	2.16482	X
P02786	TFR1_HUMAN	Transferrin receptor protein 1	84.871	McrHIVSILAC3	272	18	8	11	5	18.7	11	334	1.68239	6	1.69202	X
Q9Y5S1	TRPV2_HUMAN	Transient receptor potential cation channel subfamily V member 2	85.981	McrHIVSILAC3	161	5	3	4	2	9.2	4	132	1.77571	4	1.29763	X
O94886	TM63A_HUMAN	Transmembrane protein 63A	92.126	McrHIVSILAC3	73	3	1	3	1	4.1	3	88	1.29975	1	-1	X
P62979	RS27A_HUMAN	Ubiquitin-40S ribosomal protein S27a	17.965	McrHIVSILAC3	80	7	5	5	3	29.5	5	126	1.36311	4	1.13969	X
P22314	UBA1_HUMAN	Ubiquitin-like modifier-activating enzyme 1	117.849	McrHIVSILAC3	75	6	4	6	4	7.8	6	143	0.814547	6	1.6512	X
B0I1T2	MYO1G_HUMAN	Unconventional myosin-Ig	116.442	McrHIVSILAC3	95	9	2	9	2	13.9	9	170	0.613066	3	1.73109	X
Q9P035	HACD3_HUMAN	Very-long-chain (3R)-3-hydroxyacyl-[acyl-carrier protein] dehydratase 3	43.16	McrHIVSILAC3	57	1	1	1	1	3.9	1	57	1.22175	2	1.55288	X
P08670	VIME_HUMAN	Vimentin	53.652	McrHIVSILAC3	189	8	5	7	4	16.7	7	310	1.10906	6	1.4412	X
P08195	4F2_HUMAN	4F2 cell-surface antigen heavy chain	67.994	McrHIVSILAC4	171	10	3	8	2	18.6	8	191	1.46497	3	1.37831	X
Q01813	K6PP_HUMAN	6-phosphofructokinase type C	85.596	McrHIVSILAC4	80	8	1	6	1	10.2	6	100	0.935595	2	1.75825	X
P11021	GRP78_HUMAN	78 kDa glucose-regulated protein	72.333	McrHIVSILAC4	103	11	3	9	3	17.6	9	214	1.19078	5	1.09381	X
Q99798	ACON_HUMAN	Aconitate hydratase, mitochondrial	85.425	McrHIVSILAC4	78	8	3	7	3	13.6	7	156	0.922745	4	1.82159	X
Q5JTZ9	SYAM_HUMAN	Alanine--tRNA ligase, mitochondrial	107.34	McrHIVSILAC4	78	8	2	8	2	9.8	8	122	1.1727	4	1.38377	X
P12814	ACTN1_HUMAN	Alpha-actinin-1	103.058	McrHIVSILAC4	497	22	11	17	8	26.2	12	683	0.903207	12	1.44081	X
O43707	ACTN4_HUMAN	Alpha-actinin-4	104.854	McrHIVSILAC4	340	18	9	16	9	25.7	11	599	0.833426	11	1.53309	X
P15144	AMPN_HUMAN	Aminopeptidase N	109.54	McrHIVSILAC4	138	11	3	8	2	12.6	8	179	1.04818	3	1.28992	X
P33897	ABCD1_HUMAN	ATP-binding cassette sub-family D member 1	82.937	McrHIVSILAC4	75	6	1	6	1	13.7	6	84	0.931938	1	-1	X
P27824	CALX_HUMAN	Calnexin	67.568	McrHIVSILAC4	98	8	5	8	5	19.4	8	210	0.740001	8	1.66404	X
P50416	CPT1A_HUMAN	Carnitine O-palmitoyltransferase 1, liver isoform	88.368	McrHIVSILAC4	56	6	1	6	1	10.7	6	81	1.19067	2	2.20883	X
P16070	CD44_HUMAN	CD44 antigen	81.538	McrHIVSILAC4	164	5	4	2	2	3.9	2	160	1.46707	4	1.35682	X
Q00610	CLH1_HUMAN	Clathrin heavy chain 1	191.615	McrHIVSILAC4	70	8	2	8	2	5.8	8	139	1.97787	4	1.26961	X
P78527	PRKDC_HUMAN	DNA-dependent protein kinase catalytic subunit	469.089	McrHIVSILAC4	77	17	3	16	2	5.3	16	162	1.04763	4	1.58194	X
O60313	OPA1_HUMAN	Dynamin-like 120 kDa protein, mitochondrial	111.631	McrHIVSILAC4	57	5	1	5	1	7	5	66	1.59688	2	2.22467	X
P14625	ENPL_HUMAN	Endoplasmin	92.469	McrHIVSILAC4	1272	47	36	20	14	29.1	19	967	1.18235	22	1.28393	X
Q92945	FUBP2_HUMAN	Far upstream element-binding protein 2	73.115	McrHIVSILAC4	72	4	1	4	1	12.9	4	95	1.66102	2	1.07974	X
P21333	FLNA_HUMAN	Filamin-A	280.739	McrHIVSILAC4	93	10	3	9	3	5.7	9	161	1.24453	6	1.25887	X
P06396	GELS_HUMAN	Gelsolin	85.644	McrHIVSILAC4	58	8	3	7	2	13.9	7	105	1.54694	2	1.5682	X
P14314	GLU2B_HUMAN	Glucosidase 2 subunit beta	59.425	McrHIVSILAC4	113	8	3	7	3	15	7	198	0.947012	4	1.82051	X
P07900	HS90A_HUMAN	Heat shock protein HSP 90-alpha	84.66	McrHIVSILAC4	587	33	18	16	12	23.2	9	826	1.01602	18	1.43113	X
P08238	HS90B_HUMAN	Heat shock protein HSP 90-beta	83.264	McrHIVSILAC4	926	43	28	17	15	29	9	986	1.1437	23	1.42937	X
Q00839	HNRPU_HUMAN	Heterogeneous nuclear ribonucleoprotein U	90.584	McrHIVSILAC4	72	10	3	7	2	12.5	7	108	1.14503	3	1.15919	X
P19367	HXK1_HUMAN	Hexokinase-1	102.486	McrHIVSILAC4	111	9	4	7	3	12.8	6	188	1.51249	6	1.24332	X
P52789	HXK2_HUMAN	Hexokinase-2	102.38	McrHIVSILAC4	95	11	2	9	2	12	8	143	1.52825	3	1.31566	X
Q9Y4L1	HYOU1_HUMAN	Hypoxia up-regulated protein 1	111.335	McrHIVSILAC4	62	5	1	5	1	7.5	5	73	4.92854	2	1.9762	X
P11215	ITAM_HUMAN	Integrin alpha-M	127.179	McrHIVSILAC4	74	7	2	7	2	7.5	7	124	1.98276	4	1.88534	X
P20702	ITAX_HUMAN	Integrin alpha-X	127.829	McrHIVSILAC4	145	5	3	3	1	4.7	3	85	1.70149	2	1.22673	X
P05107	ITB2_HUMAN	Integrin beta-2	84.782	McrHIVSILAC4	245	19	12	9	7	10.9	9	375	1.62742	12	1.20717	X
P05362	ICAM1_HUMAN	Intercellular adhesion molecule 1	57.789	McrHIVSILAC4	246	9	6	7	4	15.6	7	256	1.37713	5	1.55976	X
Q12906	ILF3_HUMAN	Interleukin enhancer-binding factor 3	95.338	McrHIVSILAC4	147	17	4	16	3	20.9	16	279	0.674057	3	1.69098	X
P13645	K1C10_HUMAN	Keratin, type I cytoskeletal 10	58.827	McrHIVSILAC4	72	3	1	3	1	6	3	77	1.85307	1	-1	X
P35527	K1C9_HUMAN	Keratin, type I cytoskeletal 9	62.064	McrHIVSILAC4	57	4	1	4	1	11.7	4	86	0.40024	2	1.61216	X
Q7Z794	K2C1B_HUMAN	Keratin, type II cytoskeletal 1b	61.901	McrHIVSILAC4	65	7	1	5	1	11.2	5	104	0.581983	1	-1	X
P36776	LONM_HUMAN	Lon protease homolog, mitochondrial	106.489	McrHIVSILAC4	312	13	8	11	7	20.8	11	467	0.777462	9	1.49645	X
O60488	ACSL4_HUMAN	Long-chain-fatty-acid--CoA ligase 4	79.188	McrHIVSILAC4	273	15	10	10	6	17	10	350	1.64487	10	1.55172	X
Q14108	SCRB2_HUMAN	Lysosome membrane protein 2	54.29	McrHIVSILAC4	74	4	3	3	2	9.2	3	87	1.36532	4	1.34881	X
P11279	LAMP1_HUMAN	Lysosome-associated membrane glycoprotein 1	44.882	McrHIVSILAC4	102	8	4	4	2	16.8	4	126	1.05269	3	1.20954	X
Q16891	IMMT_HUMAN	Mitochondrial inner membrane protein	83.678	McrHIVSILAC4	302	16	11	14	9	23.5	14	564	0.750139	15	1.57863	X
P35579	MYH9_HUMAN	Myosin-9	226.532	McrHIVSILAC4	255	26	6	22	6	14.7	22	475	1.29108	12	2.34792	X
Q09666	AHNK_HUMAN	Neuroblast differentiation-associated protein AHNAK	629.101	McrHIVSILAC4	68	42	3	40	2	9.8	40	219	1.20619	3	1.21135	X
Q96TA1	NIBL1_HUMAN	Niban-like protein 1	84.138	McrHIVSILAC4	107	4	2	3	1	4.8	3	90	1.06259	1	-1	X
P19338	NUCL_HUMAN	Nucleolin	76.614	McrHIVSILAC4	328	10	8	7	6	13.2	7	420	1.06079	6	1.04303	X
P51659	DHB4_HUMAN	Peroxisomal multifunctional enzyme type 2	79.686	McrHIVSILAC4	215	10	5	8	4	16	8	297	0.988494	6	1.39882	X
P16284	PECA1_HUMAN	Platelet endothelial cell adhesion molecule	82.536	McrHIVSILAC4	87	6	3	4	1	9.2	4	77	1.71946	1	-1	X
Q15149	PLEC_HUMAN	Plectin	531.791	McrHIVSILAC4	55	38	2	38	2	12	38	166	1.65254	4	1.82728
P02545	LMNA_HUMAN	Prelamin-A/C	74.139	McrHIVSILAC4	150	12	3	12	3	18.4	12	238	1.01016	8	1.49021	X
Q8WUM4	PDC6I_HUMAN	Programmed cell death 6-interacting protein	96.023	McrHIVSILAC4	92	6	2	5	2	5.9	5	132	1.46731	3	1.20374	X
P46940	IQGA1_HUMAN	Ras GTPase-activating-like protein IQGAP1	189.252	McrHIVSILAC4	329	32	9	26	6	18.9	26	556	1.04134	8	1.3135	X
Q9P2E9	RRBP1_HUMAN	Ribosome-binding protein 1	152.472	McrHIVSILAC4	134	11	3	7	2	5.6	7	168	1.1372	3	2.03271	X
P16615	AT2A2_HUMAN	Sarcoplasmic/endoplasmic reticulum calcium ATPase 2	114.757	McrHIVSILAC4	78	7	3	6	3	8.7	6	154	1.4331	6	1.65626	X
Q12884	SEPR_HUMAN	Seprase	87.713	McrHIVSILAC4	59	2	1	2	1	3.2	2	70	1.38398	2	1.5497	X
P05023	AT1A1_HUMAN	Sodium/potassium-transporting ATPase subunit alpha-1	112.896	McrHIVSILAC4	526	22	12	15	7	21.2	15	618	1.23588	11	1.38854	X
P23246	SFPQ_HUMAN	Splicing factor, proline- and glutamine-rich	76.149	McrHIVSILAC4	210	16	7	12	4	21.6	12	297	0.846845	6	1.43583	X
Q9Y490	TLN1_HUMAN	Talin-1	269.767	McrHIVSILAC4	77	15	1	13	1	9.3	13	120	1.36848	2	1.06881	X
P02786	TFR1_HUMAN	Transferrin receptor protein 1	84.871	McrHIVSILAC4	257	12	8	10	6	14.6	10	358	1.87763	6	1.23678	X
P55072	TERA_HUMAN	Transitional endoplasmic reticulum ATPase	89.322	McrHIVSILAC4	283	14	8	11	6	18	11	444	1.13342	12	1.39741	X
P40939	ECHA_HUMAN	Trifunctional enzyme subunit alpha, mitochondrial	83	McrHIVSILAC4	75	10	2	9	2	15.1	9	139	1.09725	4	1.42473	X
P13010	XRCC5_HUMAN	X-ray repair cross-complementing protein 5	82.705	McrHIVSILAC4	89	11	4	9	4	20.2	9	184	1.12107	7	1.28252	X
P08195	4F2_HUMAN	4F2 cell-surface antigen heavy chain	67.994	McrHIVSILAC5	66	3	1	3	1	7.3	3	74	0.785817	2	1.89861	X
P10809	CH60_HUMAN	60 kDa heat shock protein, mitochondrial	61.055	McrHIVSILAC5	442	22	11	16	7	35.3	16	530	0.748024	13	1.78651	X
P11021	GRP78_HUMAN	78 kDa glucose-regulated protein	72.333	McrHIVSILAC5	1869	59	48	23	19	43.1	21	1561	1.00614	27	1.36037	X
Q99798	ACON_HUMAN	Aconitate hydratase, mitochondrial	85.425	McrHIVSILAC5	79	8	2	6	2	10.8	6	127	0.736248	4	1.55289	X
O00116	ADAS_HUMAN	Alkyldihydroxyacetonephosphate synthase, peroxisomal	72.912	McrHIVSILAC5	143	8	4	5	2	9.4	5	147	0.840492	3	1.28462	X
P12814	ACTN1_HUMAN	Alpha-actinin-1	103.058	McrHIVSILAC5	86	8	2	8	2	15.6	8	131	0.738853	2	1.06328	X
P15144	AMPN_HUMAN	Aminopeptidase N	109.54	McrHIVSILAC5	88	11	3	9	2	16.5	9	130	0.994983	4	2.10067
P08133	ANXA6_HUMAN	Annexin A6	75.873	McrHIVSILAC5	238	14	5	11	4	21.1	11	357	1.01928	7	1.97741	X
O95831	AIFM1_HUMAN	Apoptosis-inducing factor 1, mitochondrial	66.901	McrHIVSILAC5	115	10	3	10	3	22.5	10	209	0.977518	5	1.70159	X
P33897	ABCD1_HUMAN	ATP-binding cassette sub-family D member 1	82.937	McrHIVSILAC5	156	6	3	6	3	10.3	6	217	1.08779	3	1.14247	X
O75746	CMC1_HUMAN	Calcium-binding mitochondrial carrier protein Aralar1	74.762	McrHIVSILAC5	102	3	2	3	2	4.4	3	134	0.698779	2	1.06833	X
P27824	CALX_HUMAN	Calnexin	67.568	McrHIVSILAC5	58	3	3	2	2	5.2	2	74	1.056	4	1.52184	X
Q07065	CKAP4_HUMAN	Cytoskeleton-associated protein 4	66.022	McrHIVSILAC5	231	8	6	6	4	12.8	6	274	1.42619	8	1.22877	X
P10515	ODP2_HUMAN	Dihydrolipoyllysine-residue acetyltransferase component of pyruvate dehydrogenase complex, mitochondrial	68.997	McrHIVSILAC5	77	2	1	2	1	6.2	2	90	0.910732	1	-1	X
P04843	RPN1_HUMAN	Dolichyl-diphosphooligosaccharide--protein glycosyltransferase subunit 1	68.569	McrHIVSILAC5	343	17	10	12	9	24.9	12	586	0.76036	15	1.31381	X
P04844	RPN2_HUMAN	Dolichyl-diphosphooligosaccharide--protein glycosyltransferase subunit 2	69.284	McrHIVSILAC5	105	7	4	6	3	15.4	6	182	1.0737	5	1.23223	X
P14625	ENPL_HUMAN	Endoplasmin	92.469	McrHIVSILAC5	339	18	10	12	7	19.7	11	500	0.979584	8	1.22527	X
Q86UX7	URP2_HUMAN	Fermitin family homolog 3	75.953	McrHIVSILAC5	91	9	2	9	2	12.4	9	179	1.12327	4	1.29549	X
P14314	GLU2B_HUMAN	Glucosidase 2 subunit beta	59.425	McrHIVSILAC5	342	13	9	6	4	14.2	6	314	1.07016	7	1.26622	X
O94925	GLSK_HUMAN	Glutaminase kidney isoform, mitochondrial	73.461	McrHIVSILAC5	54	10	3	8	2	19.1	8	100	1.45638	3	1.58173	X
Q9H3P7	GCP60_HUMAN	Golgi resident protein GCP60	60.593	McrHIVSILAC5	165	5	2	5	2	22.9	5	199	0.548122	2	1.12372	X
P11142	HSP7C_HUMAN	Heat shock cognate 71 kDa protein	70.898	McrHIVSILAC5	1021	32	26	16	12	30.8	14	930	1.1357	12	1.22959	X
Q12931	TRAP1_HUMAN	Heat shock protein 75 kDa, mitochondrial	80.11	McrHIVSILAC5	140	8	3	8	3	14.8	8	215	1.11983	5	1.61799	X
P08238	HS90B_HUMAN	Heat shock protein HSP 90-beta	83.264	McrHIVSILAC5	273	19	7	15	6	24.4	14	449	1.0825	4	1.2659	X
P61978	HNRPK_HUMAN	Heterogeneous nuclear ribonucleoprotein K	50.976	McrHIVSILAC5	85	5	2	3	2	8.4	3	119	1.15528	4	3.17589	X
P52272	HNRPM_HUMAN	Heterogeneous nuclear ribonucleoprotein M	77.516	McrHIVSILAC5	235	21	4	14	4	28.5	14	394	0.819879	4	1.22118	X
O60506	HNRPQ_HUMAN	Heterogeneous nuclear ribonucleoprotein Q	69.603	McrHIVSILAC5	73	4	2	3	1	6.4	3	61
Q00839	HNRPU_HUMAN	Heterogeneous nuclear ribonucleoprotein U	90.584	McrHIVSILAC5	67	16	2	14	1	21.9	14	137	0.872278	1	-1	X
P19367	HXK1_HUMAN	Hexokinase-1	102.486	McrHIVSILAC5	50	7	1	6	1	8.4	6	77
P24071	FCAR_HUMAN	Immunoglobulin alpha Fc receptor	32.265	McrHIVSILAC5	47	3	1	2	1	15	2	60	1.22803	2	1.09567	X
ICAM1_HUMAN	ICAM1_HUMAN	Intercellular adhesion molecule 1	57.789	McrHIVSILAC5	129	3	2	2	1	6.8	2	99	1.23632	2	1.27792	X
P13645	K1C10_HUMAN	Keratin, type I cytoskeletal 10	58.827	McrHIVSILAC5	53	6	2	6	2	13.9	6	110	1.16989	4	1.20066	X
P35527	K1C9_HUMAN	Keratin, type I cytoskeletal 9	62.064	McrHIVSILAC5	54	6	1	6	1	15.2	6	78	0.858819	2	1.61394	X
K2C1_HUMAN	K2C1_HUMAN	Keratin, type II cytoskeletal 1	65.978	McrHIVSILAC5	239	10	5	9	5	23.6	9	385	0.379877	5	3.68671	X
P20700	LMNB1_HUMAN	Lamin-B1	66.408	McrHIVSILAC5	161	9	4	9	4	19.8	8	294	0.389309	8	1.75517	X
Q03252	LMNB2_HUMAN	Lamin-B2	67.689	McrHIVSILAC5	188	9	4	9	4	15.2	8	329	0.593392	7	1.26762	X
O95202	LETM1_HUMAN	LETM1 and EF-hand domain-containing protein 1, mitochondrial	83.354	McrHIVSILAC5	142	8	4	8	4	16.1	8	266	0.65949	7	1.32476	X
P23141	EST1_HUMAN	Liver carboxylesterase 1	62.521	McrHIVSILAC5	132	3	2	2	1	9.9	2	91	1.16595	1	-1	X
P33121	ACSL1_HUMAN	Long-chain-fatty-acid--CoA ligase 1	77.943	McrHIVSILAC5	101	6	2	6	2	8.3	6	162	0.938067	1	-1	X
O95573	ACSL3_HUMAN	Long-chain-fatty-acid--CoA ligase 3	80.42	McrHIVSILAC5	140	7	4	4	2	8.6	3	130	1.02672	1	-1	X
O60488	ACSL4_HUMAN	Long-chain-fatty-acid--CoA ligase 4	79.188	McrHIVSILAC5	104	5	3	3	3	5.6	2	157	1.2416	3	1.22171	X
Q14108	SCRB2_HUMAN	Lysosome membrane protein 2	54.29	McrHIVSILAC5	60	2	1	2	1	6.1	2	62	0.645153	2	1.02936	X
P51608	MECP2_HUMAN	Methyl-CpG-binding protein 2	52.441	McrHIVSILAC5	60	7	1	6	1	17.3	6	83	0.844377	1	-1	X
P26038	MOES_HUMAN	Moesin	67.82	McrHIVSILAC5	437	21	13	12	8	28.2	12	532	0.776496	12	1.56232	X
P15586	GNS_HUMAN	N-acetylglucosamine-6-sulfatase	62.082	McrHIVSILAC5	50	1	1	1	1	2.2	1	50	2.50221	2	1.13169	X
P23368	MAOM_HUMAN	NAD-dependent malic enzyme, mitochondrial	65.444	McrHIVSILAC5	155	9	3	6	2	11.6	6	258	0.758324	3	1.19213	X
Q9Y2X3	NOP58_HUMAN	Nucleolar protein 58	59.578	McrHIVSILAC5	101	5	1	4	1	7.6	4	136	0.706803	2	1.20791	X
P19338	NUCL_HUMAN	Nucleolin	76.614	McrHIVSILAC5	65	6	2	6	2	9.7	6	120	0.996462	3	1.28273	X
P51659	DHB4_HUMAN	Peroxisomal multifunctional enzyme type 2	79.686	McrHIVSILAC5	105	12	3	9	2	19	9	157	1.05867	2	1.19359	X
P13796	PLSL_HUMAN	Plastin-2	70.288	McrHIVSILAC5	670	33	24	19	15	41	19	870	1.10306	22	1.41765	X
Q15149	PLEC_HUMAN	Plectin	531.791	McrHIVSILAC5	67	30	1	30	1	10.1	30	130	1.27527	2	1.10281	X
P02545	LMNA_HUMAN	Prelamin-A/C	74.139	McrHIVSILAC5	1913	84	61	35	27	56.2	34	1837	1.07619	41	1.29218	X
Q92841	DDX17_HUMAN	Probable ATP-dependent RNA helicase DDX17	80.272	McrHIVSILAC5	144	9	3	8	2	14.1	7	174	1.422	1	-1	X
P17844	DDX5_HUMAN	Probable ATP-dependent RNA helicase DDX5	69.148	McrHIVSILAC5	128	7	3	5	2	9.1	4	143	2.85485	2	1.35092	X
P13667	PDIA4_HUMAN	Protein disulfide-isomerase A4	72.932	McrHIVSILAC5	434	18	12	10	6	17.5	10	479	1.11765	13	1.72175
Q86UE4	LYRIC_HUMAN	Protein LYRIC	63.837	McrHIVSILAC5	73	3	3	2	2	3.8	2	99	1.80531	4	2.1116	X
P14618	KPYM_HUMAN	Pyruvate kinase isozymes M1/M2	57.937	McrHIVSILAC5	46	5	1	5	1	12.8	5	66	1.52012	2	1.3328	X
ALBU_HUMAN	ALBU_HUMAN	Serum albumin	69.321	McrHIVSILAC5	71	5	1	5	1	7.4	5	96	0.205569	2	2.25403	X
O76094	SRP72_HUMAN	Signal recognition particle 72 kDa protein	74.606	McrHIVSILAC5	67	3	1	3	1	4.9	3	74	1.03031	1	-1	X
P05023	AT1A1_HUMAN	Sodium/potassium-transporting ATPase subunit alpha-1	112.896	McrHIVSILAC5	88	6	2	5	2	5	5	146	1.23564	1	-1	X
P38646	GRP75_HUMAN	Stress-70 protein, mitochondrial	73.68	McrHIVSILAC5	1156	37	25	20	10	35.3	20	926	1.16011	19	1.21035	X
P31040	DHSA_HUMAN	Succinate dehydrogenase [ubiquinone] flavoprotein subunit, mitochondrial	72.692	McrHIVSILAC5	58	6	2	5	2	7.4	5	95	0.600177	1	-1	X
P02786	TFR1_HUMAN	Transferrin receptor protein 1	84.871	McrHIVSILAC5	136	7	2	6	1	16.7	6	109	1.0893	2	1.89289	X
P29401	TKT_HUMAN	Transketolase	67.878	McrHIVSILAC5	182	9	5	9	5	17.7	9	310	0.363227	8	1.62503	X
P40939	ECHA_HUMAN	Trifunctional enzyme subunit alpha, mitochondrial	83	McrHIVSILAC5	407	23	13	16	10	27.3	16	617	0.790511	13	1.23011	X
P62987	RL40_HUMAN	Ubiquitin-60S ribosomal protein L40	14.728	McrHIVSILAC5	67	3	1	2	1	19.5	2	88	1.07551	2	1.01876	X
P22314	UBA1_HUMAN	Ubiquitin-like modifier-activating enzyme 1	117.849	McrHIVSILAC5	45	5	3	4	2	8.4	4	70	1.16033	4	1.08482	X
P38606	VATA_HUMAN	V-type proton ATPase catalytic subunit A	68.304	McrHIVSILAC5	276	9	8	4	4	9.6	4	245	0.963257	7	1.46937
P08670	VIME_HUMAN	Vimentin	53.652	McrHIVSILAC5	70	7	3	6	2	16.5	6	100	1.49186	4	1.83542	X
P12956	XRCC6_HUMAN	X-ray repair cross-complementing protein 6	69.843	McrHIVSILAC5	109	10	2	9	2	23	9	167	0.856386	3	1.08463	X
P52209	6PGD_HUMAN	6-phosphogluconate dehydrogenase, decarboxylating	53.14	McrHIVSILAC6	175	5	4	2	1	6.2	2	95	1.23483	1	-1	X
P10809	CH60_HUMAN	60 kDa heat shock protein, mitochondrial	61.055	McrHIVSILAC6	1105	37	21	20	13	46.6	20	1243	0.479182	23	1.36371	X
P11021	GRP78_HUMAN	78 kDa glucose-regulated protein	72.333	McrHIVSILAC6	101	9	2	7	2	14.4	7	151	0.849754	3	2.02041	X
P15144	AMPN_HUMAN	Aminopeptidase N	109.54	McrHIVSILAC6	56	5	1	5	1	7.1	5	64	1.28397	3	1.14182	X
O95831	AIFM1_HUMAN	Apoptosis-inducing factor 1, mitochondrial	66.901	McrHIVSILAC6	56	5	1	5	1	7	5	65	0.697641	2	1.15378	X
P25705	ATPA_HUMAN	ATP synthase subunit alpha, mitochondrial	59.751	McrHIVSILAC6	732	27	14	18	10	38.5	18	856	0.813723	17	1.37766	X
P06576	ATPB_HUMAN	ATP synthase subunit beta, mitochondrial	56.56	McrHIVSILAC6	498	23	17	12	9	30.1	12	587	0.683129	20	1.43816	X
P27797	CALR_HUMAN	Calreticulin	48.142	McrHIVSILAC6	94	6	4	5	3	15.1	5	144	1.34183	5	1.74809	X
P20645	MPRD_HUMAN	Cation-dependent mannose-6-phosphate receptor	30.993	McrHIVSILAC6	67	5	2	4	1	21.7	4	102	1.36718	1	-1	X
P31146	COR1A_HUMAN	Coronin-1A	51.026	McrHIVSILAC6	72	3	1	3	1	6.7	3	82	0.282975	1	-1	X
P36957	ODO2_HUMAN	Dihydrolipoyllysine-residue succinyltransferase component of 2-oxoglutarate dehydrogenase complex, mitochondrial	48.755	McrHIVSILAC6	136	3	2	2	2	5.7	2	166	1.24296	4	1.43757	X
Q96HE7	ERO1A_HUMAN	ERO1-like protein alpha	54.393	McrHIVSILAC6	69	3	2	3	2	8.5	3	100	1.26796	3	2.09497	X
P07954	FUMH_HUMAN	Fumarate hydratase, mitochondrial	54.637	McrHIVSILAC6	92	5	1	4	1	10	4	102	1.59478	1	-1	X
P11413	G6PD_HUMAN	Glucose-6-phosphate 1-dehydrogenase	59.257	McrHIVSILAC6	53	3	2	3	2	10.1	3	81	0.853305	4	1.74874	X
P06744	G6PI_HUMAN	Glucose-6-phosphate isomerase	63.147	McrHIVSILAC6	126	4	2	3	1	8.1	3	126	0.432922	1	-1	X
P49448	DHE4_HUMAN	Glutamate dehydrogenase 2, mitochondrial	61.434	McrHIVSILAC6	76	5	1	5	1	13.1	5	86	0.807847	2	1.50808	X
O94925	GLSK_HUMAN	Glutaminase kidney isoform, mitochondrial	73.461	McrHIVSILAC6	121	4	2	4	2	7.3	4	150	1.30366	4	1.39903	X
P08238	HS90B_HUMAN	Heat shock protein HSP 90-beta	83.264	McrHIVSILAC6	85	4	1	4	1	7.5	4	114	0.835871	1	-1	X
P61978	HNRPK_HUMAN	Heterogeneous nuclear ribonucleoprotein K	50.976	McrHIVSILAC6	194	9	4	6	3	17.1	6	238	1.05999	4	1.22032	X
P03956	MMP1_HUMAN	Interstitial collagenase	54.007	McrHIVSILAC6	175	11	4	8	3	19	8	252	1.07773	4	1.6648	X
K2C1_HUMAN	K2C1_HUMAN	Keratin, type II cytoskeletal 1	65.978	McrHIVSILAC6	55	7	1	7	1	12	7	94	0.726096	1	-1	X
P23141	EST1_HUMAN	Liver carboxylesterase 1	62.521	McrHIVSILAC6	230	9	6	6	4	10.6	6	277	1.00847	5	1.36509	X
Q15233	NONO_HUMAN	Non-POU domain-containing octamer-binding protein	54.232	McrHIVSILAC6	101	9	3	7	2	20	7	121	1.79972	3	1.1927	X
Q99541	PLIN2_HUMAN	Perilipin-2	48.075	McrHIVSILAC6	46	3	1	3	1	14.9	3	49	1.12765	2	1.60176	X
P13796	PLSL_HUMAN	Plastin-2	70.288	McrHIVSILAC6	87	4	3	3	3	8.6	3	135	0.943704	3	1.31177	X
P02545	LMNA_HUMAN	Prelamin-A/C	74.139	McrHIVSILAC6	479	30	16	20	12	35.4	20	779	0.978135	16	1.28737	X
P07237	PDIA1_HUMAN	Protein disulfide-isomerase	57.116	McrHIVSILAC6	471	26	15	17	10	43.7	17	696	0.921574	17	1.33423	X
P30101	PDIA3_HUMAN	Protein disulfide-isomerase A3	56.782	McrHIVSILAC6	575	21	17	13	10	29.9	13	672	0.828226	16	1.39757	X
Q15084	PDIA6_HUMAN	Protein disulfide-isomerase A6	48.121	McrHIVSILAC6	89	4	2	4	2	12.3	4	156	0.722704	2	1.02184	X
P14618	KPYM_HUMAN	Pyruvate kinase isozymes M1/M2	57.937	McrHIVSILAC6	245	10	6	8	5	21.7	8	376	1.05942	6	1.7203	X
Q13838	DX39B_HUMAN	Spliceosome RNA helicase DDX39B	48.991	McrHIVSILAC6	46	6	1	6	1	21.7	6	65
P29401	TKT_HUMAN	Transketolase	67.878	McrHIVSILAC6	103	2	2	2	2	6.4	2	127	0.626757	4	1.8258
P40939	ECHA_HUMAN	Trifunctional enzyme subunit alpha, mitochondrial	83	McrHIVSILAC6	56	5	1	4	1	10.1	4	65	1.19629	2	2.15628	X
P55084	ECHB_HUMAN	Trifunctional enzyme subunit beta, mitochondrial	51.294	McrHIVSILAC6	100	4	3	4	3	9.1	4	174	0.70032	6	1.38471	X
P07437	TBB5_HUMAN	Tubulin beta chain	49.671	McrHIVSILAC6	106	3	2	3	2	11.9	3	146	0.714951	3	1.45393	X
P21281	VATB2_HUMAN	V-type proton ATPase subunit B, brain isoform	56.501	McrHIVSILAC6	171	5	2	4	1	17.2	4	136	1.5609	1	-1	X
P08670	VIME_HUMAN	Vimentin	53.652	McrHIVSILAC6	4226	203	150	38	30	76.2	38	2209	1.13213	59	1.16714	X
Q96AP4	ZUFSP_HUMAN	Zinc finger with UFM1-specific peptidase domain protein	65.959	McrHIVSILAC6	59	6	2	2	1	5	2	50	0.239353	2	2.0823	X
Q9ULD0	OGDHL_HUMAN	2-oxoglutarate dehydrogenase-like, mitochondrial	114.481	McrHIVSILAC7	49	9	1	9	1	12.4	9	78	186.42	1	-1	X
P42765	THIM_HUMAN	3-ketoacyl-CoA thiolase, mitochondrial	41.924	McrHIVSILAC7	52	6	1	5	1	27.2	5	62	0.87773	2	1.34761	X
P10809	CH60_HUMAN	60 kDa heat shock protein, mitochondrial	61.055	McrHIVSILAC7	306	17	6	11	5	22.9	11	435	0.485787	6	1.16463	X
P11021	GRP78_HUMAN	78 kDa glucose-regulated protein	72.333	McrHIVSILAC7	117	13	6	9	3	17	8	186	1.42862	6	1.59425	X
P24752	THIL_HUMAN	Acetyl-CoA acetyltransferase, mitochondrial	45.2	McrHIVSILAC7	206	6	3	6	3	26.7	6	274	0.381644	5	1.66202	X
Q13510	ASAH1_HUMAN	Acid ceramidase	44.66	McrHIVSILAC7	51	3	1	2	1	5.3	2	64	2.0547	2	1.59572	X
P68032	ACTC_HUMAN	Actin, alpha cardiac muscle 1	42.019	McrHIVSILAC7	589	75	29	18	9	39.8	4	0
P60709	ACTB_HUMAN	Actin, cytoplasmic 1	41.737	McrHIVSILAC7	1244	96	52	20	12	45.6	5	901	0.643528	23	2.00364
Q9HDC9	APMAP_HUMAN	Adipocyte plasma membrane-associated protein	46.48	McrHIVSILAC7	115	9	4	8	3	19.7	8	213	1.0918	4	1.61571	X
P01009	A1AT_HUMAN	Alpha-1-antitrypsin	46.737	McrHIVSILAC7	46	3	1	3	1	8.1	3	52	1.05959	2	1.32186	X
P04083	ANXA1_HUMAN	Annexin A1	38.714	McrHIVSILAC7	168	7	4	5	3	17.3	5	208	0.937977	6	1.34928	X
P00505	AATM_HUMAN	Aspartate aminotransferase, mitochondrial	47.518	McrHIVSILAC7	69	3	2	3	2	7.9	3	97	0.948633	3	1.32998	X
P25705	ATPA_HUMAN	ATP synthase subunit alpha, mitochondrial	59.751	McrHIVSILAC7	353	11	7	8	4	18.4	8	377	0.797388	6	1.44961	X
P06576	ATPB_HUMAN	ATP synthase subunit beta, mitochondrial	56.56	McrHIVSILAC7	300	18	12	9	7	23.6	9	450	0.681432	14	1.87179
P07339	CATD_HUMAN	Cathepsin D	44.552	McrHIVSILAC7	262	7	5	4	3	14.1	4	183	1.43354	5	1.19992	X
P20645	MPRD_HUMAN	Cation-dependent mannose-6-phosphate receptor	30.993	McrHIVSILAC7	118	2	2	2	2	10.1	2	153	0.921674	3	1.57934	X
P36222	CH3L1_HUMAN	Chitinase-3-like protein 1	42.625	McrHIVSILAC7	154	10	7	7	5	25.1	7	239	1.54523	7	1.24358	X
O75367	H2AY_HUMAN	Core histone macro-H2A.1	39.617	McrHIVSILAC7	120	6	4	6	4	23.9	6	201	0.690797	6	1.83478	X
P22695	QCR2_HUMAN	Cytochrome b-c1 complex subunit 2, mitochondrial	48.443	McrHIVSILAC7	201	4	3	2	2	7.7	2	159	1.17013	3	2.66042	X
P36957	ODO2_HUMAN	Dihydrolipoyllysine-residue succinyltransferase component of 2-oxoglutarate dehydrogenase complex, mitochondrial	48.755	McrHIVSILAC7	69	2	1	2	1	8.4	2	71	1.588	3	1.40744	X
P04843	RPN1_HUMAN	Dolichyl-diphosphooligosaccharide--protein glycosyltransferase subunit 1	68.569	McrHIVSILAC7	49	7	1	5	1	7.7	5	75	0.806238	1	-1	X
P68104	EF1A1_HUMAN	Elongation factor 1-alpha 1	50.141	McrHIVSILAC7	88	4	3	4	3	8.9	4	156	0.821724	3	1.41947	X
P26641	EF1G_HUMAN	Elongation factor 1-gamma	50.119	McrHIVSILAC7	59	1	1	1	1	3	1	59	0.92984	2	2.12272	X
P49411	EFTU_HUMAN	Elongation factor Tu, mitochondrial	49.542	McrHIVSILAC7	376	14	8	13	8	29.6	13	605	0.715141	13	1.43034	X
P04075	ALDOA_HUMAN	Fructose-bisphosphate aldolase A	39.42	McrHIVSILAC7	182	7	4	5	4	20.6	5	281	0.548318	6	1.54181	X
P07954	FUMH_HUMAN	Fumarate hydratase, mitochondrial	54.637	McrHIVSILAC7	110	5	2	4	2	10.6	4	145	0.710783	2	1.33222	X
P04899	GNAI2_HUMAN	Guanine nucleotide-binding protein G(i) subunit alpha-2	40.451	McrHIVSILAC7	112	8	4	6	3	14.6	6	161	0.984261	5	1.1074	X
P08238	HS90B_HUMAN	Heat shock protein HSP 90-beta	83.264	McrHIVSILAC7	49	5	1	5	1	7.2	5	68
P51991	ROA3_HUMAN	Heterogeneous nuclear ribonucleoprotein A3	39.595	McrHIVSILAC7	263	7	6	4	3	11.9	4	272	0.946235	8	1.26839	X
Q14103	HNRPD_HUMAN	Heterogeneous nuclear ribonucleoprotein D0	38.434	McrHIVSILAC7	84	5	1	4	1	18.6	4	92	0.438784	1	-1	X
P05534	1A24_HUMAN	HLA class I histocompatibility antigen, A-24 alpha chain	40.689	McrHIVSILAC7	110	5	3	5	3	18.1	5	174	1.23978	4	1.26295	X
P03956	MMP1_HUMAN	Interstitial collagenase	54.007	McrHIVSILAC7	95	5	3	5	3	14.1	5	152	0.657824	5	1.45067	X
O75874	IDHC_HUMAN	Isocitrate dehydrogenase [NADP] cytoplasmic	46.659	McrHIVSILAC7	58	4	1	3	1	14.7	3	58	0.830284	2	1.27592	X
P48735	IDHP_HUMAN	Isocitrate dehydrogenase [NADP], mitochondrial	50.909	McrHIVSILAC7	199	7	2	6	2	21	6	245	0.452595	2	2.43553	X
P23141	EST1_HUMAN	Liver carboxylesterase 1	62.521	McrHIVSILAC7	75	2	1	2	1	3.9	2	94	0.722797	1	-1	X
P05455	LA_HUMAN	Lupus La protein	46.837	McrHIVSILAC7	46	4	1	4	1	12.7	4	56	0.624567	1	-1	X
P40121	CAPG_HUMAN	Macrophage-capping protein	38.499	McrHIVSILAC7	199	5	4	3	2	14.4	3	156	0.650664	3	1.40144	X
P11310	ACADM_HUMAN	Medium-chain specific acyl-CoA dehydrogenase, mitochondrial	46.588	McrHIVSILAC7	92	5	3	3	2	8.6	3	97	0.980098	4	1.48378	X
Q8TCT9	HM13_HUMAN	Minor histocompatibility antigen H13	41.488	McrHIVSILAC7	196	8	5	4	2	14.3	4	120	1.44717	4	1.1288	X
P51659	DHB4_HUMAN	Peroxisomal multifunctional enzyme type 2	79.686	McrHIVSILAC7	64	5	1	4	1	8	4	76	2.69808	2	1.17744	X
P07205	PGK2_HUMAN	Phosphoglycerate kinase 2	44.796	McrHIVSILAC7	77	7	1	6	1	17.5	6	125	0.845568	2	1.3396	X
P05120	PAI2_HUMAN	Plasminogen activator inhibitor 2	46.596	McrHIVSILAC7	787	44	27	15	11	38.3	15	659	0.969802	19	2.41684
P08567	PLEK_HUMAN	Pleckstrin	40.125	McrHIVSILAC7	51	4	1	3	1	7.7	3	63
Q6S8J3	POTEE_HUMAN	POTE ankyrin domain family member E	121.363	McrHIVSILAC7	405	51	21	15	5	13.8	7	337	0.705513	11	2.35638
P02545	LMNA_HUMAN	Prelamin-A/C	74.139	McrHIVSILAC7	129	16	4	11	4	17.2	11	249	0.54923	6	1.91684	X
P07237	PDIA1_HUMAN	Protein disulfide-isomerase	57.116	McrHIVSILAC7	106	5	3	3	3	7.5	3	170	0.851204	5	1.68145	X
P30101	PDIA3_HUMAN	Protein disulfide-isomerase A3	56.782	McrHIVSILAC7	167	14	6	10	6	21.6	10	320	0.690843	7	1.28292	X
Q15084	PDIA6_HUMAN	Protein disulfide-isomerase A6	48.121	McrHIVSILAC7	94	7	3	5	2	14.5	5	126	1.05219	3	1.75956	X
P46940	IQGA1_HUMAN	Ras GTPase-activating-like protein IQGAP1	189.252	McrHIVSILAC7	53	8	1	7	1	4.4	7	68	1.09774	2	1.02834	X
Q9NQC3	RTN4_HUMAN	Reticulon-4	129.931	McrHIVSILAC7	60	3	2	1	1	1.1	1	51	0.877015	1	-1	X
P13489	RINI_HUMAN	Ribonuclease inhibitor	49.973	McrHIVSILAC7	74	2	1	2	1	6.5	2	82	1.26701	2	1.34635	X
P38159	RBMX_HUMAN	RNA-binding motif protein, X chromosome	42.332	McrHIVSILAC7	53	6	1	5	1	14.8	5	77	1.40641	2	1.19294	X
Q9UJZ1	STML2_HUMAN	Stomatin-like protein 2	38.534	McrHIVSILAC7	115	3	2	3	2	13.5	3	150	0.669273	3	1.18834	X
P38646	GRP75_HUMAN	Stress-70 protein, mitochondrial	73.68	McrHIVSILAC7	46	3	1	3	1	5.2	3	54	0.914392	2	1.30807	X
Q9Y6N5	SQRD_HUMAN	Sulfide:quinone oxidoreductase, mitochondrial	49.961	McrHIVSILAC7	608	28	18	16	9	42.2	16	713	0.956166	14	1.3919	X
Q99536	VAT1_HUMAN	Synaptic vesicle membrane protein VAT-1 homolog	41.92	McrHIVSILAC7	316	11	6	9	5	29.3	9	389	0.790587	6	1.59879	X
P55084	ECHB_HUMAN	Trifunctional enzyme subunit beta, mitochondrial	51.294	McrHIVSILAC7	53	4	1	4	1	7.4	4	92
P68371	TBB4B_HUMAN	Tubulin beta-4B chain	49.831	McrHIVSILAC7	87	6	1	6	1	15.1	6	147	1.1568	2	1.13165	X
P08670	VIME_HUMAN	Vimentin	53.652	McrHIVSILAC7	1463	100	64	29	21	59	29	1401	1.02483	36	1.32023	X
P62258	1433E_HUMAN	14-3-3 protein epsilon	29.174	McrHIVSILAC8	64	2	2	2	2	8.6	2	96	1.1493	2	1.33717	X
P31937	3HIDH_HUMAN	3-hydroxyisobutyrate dehydrogenase, mitochondrial	35.329	McrHIVSILAC8	123	5	3	4	2	21.4	4	165	0.842456	4	1.77537	X
P10809	CH60_HUMAN	60 kDa heat shock protein, mitochondrial	61.055	McrHIVSILAC8	369	12	5	8	3	20.8	8	403	0.455382	5	1.6846	X
P05388	RLA0_HUMAN	60S acidic ribosomal protein P0	34.274	McrHIVSILAC8	116	4	2	4	2	18.9	4	158	0.555839	4	1.28525	X
P62424	RL7A_HUMAN	60S ribosomal protein L7a	29.996	McrHIVSILAC8	53	4	1	4	1	12.4	4	64	0.817923	2	1.01289	X
P24752	THIL_HUMAN	Acetyl-CoA acetyltransferase, mitochondrial	45.2	McrHIVSILAC8	84	5	1	4	1	15.7	4	93	0.547392	1	-1	X
Q13510	ASAH1_HUMAN	Acid ceramidase	44.66	McrHIVSILAC8	88	5	4	3	2	13.4	3	107	1.52069	4	1.2293	X
P62736	ACTA_HUMAN	Actin, aortic smooth muscle	42.009	McrHIVSILAC8	218	24	10	8	5	32.4	4	330	0.558276	13	1.57085
P60709	ACTB_HUMAN	Actin, cytoplasmic 1	41.737	McrHIVSILAC8	496	33	22	9	9	29.1	5	574	0.533763	21	1.66515
P05141	ADT2_HUMAN	ADP/ATP translocase 2	32.852	McrHIVSILAC8	128	4	3	4	3	11.4	4	200	0.656338	4	1.10999	X
P06733	ENOA_HUMAN	Alpha-enolase	47.169	McrHIVSILAC8	73	7	1	6	1	19.1	6	85	1.21782	2	1.81916	X
P04083	ANXA1_HUMAN	Annexin A1	38.714	McrHIVSILAC8	248	7	5	4	2	16.2	4	210	1.23645	3	1.17934	X
P07355	ANXA2_HUMAN	Annexin A2	38.604	McrHIVSILAC8	787	38	29	19	16	49.9	19	969	1.37993	27	1.39615	X
P08758	ANXA5_HUMAN	Annexin A5	35.937	McrHIVSILAC8	79	5	2	5	2	18.8	5	142	1.02308	3	1.49367	X
P00505	AATM_HUMAN	Aspartate aminotransferase, mitochondrial	47.518	McrHIVSILAC8	52	5	1	4	1	11.9	4	64	0.967946	2	1.32828	X
P25705	ATPA_HUMAN	ATP synthase subunit alpha, mitochondrial	59.751	McrHIVSILAC8	83	5	1	5	1	19.9	5	96	1.23769	1	-1	X
P06576	ATPB_HUMAN	ATP synthase subunit beta, mitochondrial	56.56	McrHIVSILAC8	403	22	16	10	7	25.7	10	453	0.762568	19	1.75698	X
P36542	ATPG_HUMAN	ATP synthase subunit gamma, mitochondrial	32.996	McrHIVSILAC8	76	8	3	7	3	31.9	7	125	0.868189	5	1.50219	X
Q562R1	ACTBL_HUMAN	Beta-actin-like protein 2	42.003	McrHIVSILAC8	190	19	7	6	3	25.3	4	213	0.45894	6	1.40676	X
P27797	CALR_HUMAN	Calreticulin	48.142	McrHIVSILAC8	68	1	1	1	1	2.9	1	68	0.951118	2	1.00332	X
P07339	CATD_HUMAN	Cathepsin D	44.552	McrHIVSILAC8	161	5	2	4	1	15.3	4	121	1.1572	1	-1	X
Q9UBR2	CATZ_HUMAN	Cathepsin Z	33.868	McrHIVSILAC8	47	1	1	1	1	4	1	45	2.64867	2	2.03493	X
P36222	CH3L1_HUMAN	Chitinase-3-like protein 1	42.625	McrHIVSILAC8	169	7	6	6	5	18.8	6	239	1.64595	7	1.59657	X
O00299	CLIC1_HUMAN	Chloride intracellular channel protein 1	26.923	McrHIVSILAC8	74	3	2	2	1	20.3	2	77	0.560419	1	-1	X
Q07021	C1QBP_HUMAN	Complement component 1 Q subcomponent-binding protein, mitochondrial	31.362	McrHIVSILAC8	67	1	1	1	1	4.6	1	67	0.467785	1	-1	X
O75367	H2AY_HUMAN	Core histone macro-H2A.1	39.617	McrHIVSILAC8	85	3	1	3	1	12.9	3	91	0.774111	2	1.3346	X
P08574	CY1_HUMAN	Cytochrome c1, heme protein, mitochondrial	35.422	McrHIVSILAC8	48	3	1	3	1	26.5	3	55	0.365148	1	-1	X
Q9H3Z4	DNJC5_HUMAN	DnaJ homolog subfamily C member 5	22.149	McrHIVSILAC8	48	1	1	1	1	17.2	1	48
P13804	ETFA_HUMAN	Electron transfer flavoprotein subunit alpha, mitochondrial	35.08	McrHIVSILAC8	307	10	7	6	3	29.1	6	290	1.01919	8	1.92485	X
P29692	EF1D_HUMAN	Elongation factor 1-delta	31.122	McrHIVSILAC8	117	4	2	3	2	21.7	3	147	0.816096	4	1.17459	X
P05198	IF2A_HUMAN	Eukaryotic translation initiation factor 2 subunit 1	36.112	McrHIVSILAC8	53	2	2	2	2	7.6	2	67	0.777416	3	2.62555	X
P52907	CAZA1_HUMAN	F-actin-capping protein subunit alpha-1	32.923	McrHIVSILAC8	101	4	1	3	1	12.2	3	102	0.686106	1	-1	X
Q86UX7	URP2_HUMAN	Fermitin family homolog 3	75.953	McrHIVSILAC8	80	4	2	3	1	4	3	92	0.892254	1	-1	X
P04075	ALDOA_HUMAN	Fructose-bisphosphate aldolase A	39.42	McrHIVSILAC8	79	3	1	3	1	14.3	3	116	0.720865	2	1.74213	X
P09972	ALDOC_HUMAN	Fructose-bisphosphate aldolase C	39.456	McrHIVSILAC8	75	3	1	3	1	14.8	3	78	0.643374	2	1.00545	X
P11413	G6PD_HUMAN	Glucose-6-phosphate 1-dehydrogenase	59.257	McrHIVSILAC8	56	4	1	4	1	9.3	4	66	1.65163	2	1.07915	X
P04406	G3P_HUMAN	Glyceraldehyde-3-phosphate dehydrogenase	36.053	McrHIVSILAC8	146	7	3	6	3	28.7	6	205	1.02565	6	1.49128	X
P62873	GBB1_HUMAN	Guanine nucleotide-binding protein G(I)/G(S)/G(T) subunit beta-1	37.377	McrHIVSILAC8	60	3	2	3	2	14.1	3	91	1.94778	3	1.10352	X
P08238	HS90B_HUMAN	Heat shock protein HSP 90-beta	83.264	McrHIVSILAC8	153	6	3	5	2	8.3	5	172	1.93401	3	1.12464	X
P51858	HDGF_HUMAN	Hepatoma-derived growth factor	26.788	McrHIVSILAC8	97	4	1	4	1	27.5	4	105	0.49924	1	-1	X
Q32P51	RA1L2_HUMAN	Heterogeneous nuclear ribonucleoprotein A1-like 2	34.225	McrHIVSILAC8	167	7	4	6	3	24.4	6	222	1.08118	5	1.15762	X
P51991	ROA3_HUMAN	Heterogeneous nuclear ribonucleoprotein A3	39.595	McrHIVSILAC8	96	11	6	9	5	25.9	9	195	0.886204	11	1.62092	X
O14979	HNRDL_HUMAN	Heterogeneous nuclear ribonucleoprotein D-like	46.438	McrHIVSILAC8	118	2	2	1	1	3.8	1	77	0.985867	1	-1	X
O43390	HNRPR_HUMAN	Heterogeneous nuclear ribonucleoprotein R	70.943	McrHIVSILAC8	49	2	1	2	1	2.8	2	49	0.970406	2	1.35983	X
P22626	ROA2_HUMAN	Heterogeneous nuclear ribonucleoproteins A2/B1	37.43	McrHIVSILAC8	267	9	6	7	4	33.7	7	304	1.01392	7	1.25457	X
P07910	HNRPC_HUMAN	Heterogeneous nuclear ribonucleoproteins C1/C2	33.67	McrHIVSILAC8	80	5	1	5	1	31.7	5	82	0.959507	1	-1	X
P16402	H13_HUMAN	Histone H1.3	22.35	McrHIVSILAC8	87	3	2	3	2	14.9	3	127	0.528158	4	3.85504	X
P16401	H15_HUMAN	Histone H1.5	22.58	McrHIVSILAC8	70	2	2	2	2	10.2	2	99	0.470782	4	2.05457	X
P01891	1A68_HUMAN	HLA class I histocompatibility antigen, A-68 alpha chain	40.909	McrHIVSILAC8	58	5	1	5	1	21.9	5	72	3.36576	1	-1	X
P03956	MMP1_HUMAN	Interstitial collagenase	54.007	McrHIVSILAC8	52	2	1	2	1	8.5	2	54	0.343154	2	2.81109	X
P50213	IDH3A_HUMAN	Isocitrate dehydrogenase [NAD] subunit alpha, mitochondrial	39.592	McrHIVSILAC8	80	2	1	2	1	4.6	2	84	0.973508	2	1.09084	X
P07195	LDHB_HUMAN	L-lactate dehydrogenase B chain	36.638	McrHIVSILAC8	75	4	1	4	1	12.9	4	99
Q96AG4	LRC59_HUMAN	Leucine-rich repeat-containing protein 59	34.93	McrHIVSILAC8	45	5	2	4	2	15.3	4	89	1.25693	3	1.14415	X
P40926	MDHM_HUMAN	Malate dehydrogenase, mitochondrial	35.503	McrHIVSILAC8	458	13	10	9	7	37.9	9	563	0.714575	16	1.42954	X
Q9NZD8	SPG21_HUMAN	Maspardin	34.96	McrHIVSILAC8	56	4	2	3	1	17.9	3	71	1.45784	3	1.41296	X
P06748	NPM_HUMAN	Nucleophosmin	32.575	McrHIVSILAC8	275	3	3	3	3	25.9	3	329	0.767217	5	1.30646
P50897	PPT1_HUMAN	Palmitoyl-protein thioesterase 1	34.193	McrHIVSILAC8	63	2	2	1	1	4.9	1	48	0.755118	2	1.80691	X
P51659	DHB4_HUMAN	Peroxisomal multifunctional enzyme type 2	79.686	McrHIVSILAC8	49	6	1	5	1	10.3	5	69	1.68217	2	1.64688	X
Q00325	MPCP_HUMAN	Phosphate carrier protein, mitochondrial	40.095	McrHIVSILAC8	88	6	3	6	3	18.5	6	146	1.45	4	2.20955	X
P05120	PAI2_HUMAN	Plasminogen activator inhibitor 2	46.596	McrHIVSILAC8	250	20	7	9	4	26	9	270	0.93699	4	1.38123	X
P35232	PHB_HUMAN	Prohibitin	29.804	McrHIVSILAC8	85	3	2	3	2	12.1	3	132	0.660049	4	1.27889	X
Q99623	PHB2_HUMAN	Prohibitin-2	33.296	McrHIVSILAC8	279	9	4	8	4	29.1	8	394	0.785677	7	1.46981	X
P07237	PDIA1_HUMAN	Protein disulfide-isomerase	57.116	McrHIVSILAC8	72	4	1	4	1	11.4	4	114	0.727958	2	1.66164	X
P30101	PDIA3_HUMAN	Protein disulfide-isomerase A3	56.782	McrHIVSILAC8	50	6	3	4	3	11.3	4	90	0.921722	6	1.35788
P00491	PNPH_HUMAN	Purine nucleoside phosphorylase	32.118	McrHIVSILAC8	76	2	1	2	1	15.9	2	76	1.43506	2	1.86147	X
A6NL28	TPM3L_HUMAN	Putative tropomyosin alpha-3 chain-like protein	26.269	McrHIVSILAC8	151	5	3	4	2	22	3	146	0.889905	3	1.65549	X
P11177	ODPB_HUMAN	Pyruvate dehydrogenase E1 component subunit beta, mitochondrial	39.233	McrHIVSILAC8	87	6	3	4	2	16.4	4	94	0.837214	4	2.33167	X
Q8TC12	RDH11_HUMAN	Retinol dehydrogenase 11	35.386	McrHIVSILAC8	121	2	2	1	1	4.1	1	80	1.87854	2	1.24477	X
P13489	RINI_HUMAN	Ribonuclease inhibitor	49.973	McrHIVSILAC8	50	4	1	4	1	12.8	4	59	1.40014	2	1.21602	X
O14828	SCAM3_HUMAN	Secretory carrier-associated membrane protein 3	38.287	McrHIVSILAC8	47	4	2	2	1	12.7	2	51	1.58253	2	1.19575	X
Q01130	SRSF2_HUMAN	Serine/arginine-rich splicing factor 2	25.476	McrHIVSILAC8	98	5	1	4	1	18.6	4	124	1.44496	2	1.4736	X
Q9H9B4	SFXN1_HUMAN	Sideroflexin-1	35.619	McrHIVSILAC8	108	3	1	3	1	15.5	3	123	0.714434	1	-1	X
Q9BWM7	SFXN3_HUMAN	Sideroflexin-3	35.979	McrHIVSILAC8	187	4	4	3	3	13.8	3	221	1.33318	4	1.27487	X
P53597	SUCA_HUMAN	Succinyl-CoA ligase [ADP/GDP-forming] subunit alpha, mitochondrial	36.25	McrHIVSILAC8	102	6	2	6	2	24.9	6	147	0.668535	4	2.0634	X
Q9Y6N5	SQRD_HUMAN	Sulfide:quinone oxidoreductase, mitochondrial	49.961	McrHIVSILAC8	145	9	4	5	3	13.6	5	189	1.48743	6	1.66702	X
Q99536	VAT1_HUMAN	Synaptic vesicle membrane protein VAT-1 homolog	41.92	McrHIVSILAC8	91	2	1	2	1	12.2	2	95	2.77345	1	-1	X
P37837	TALDO_HUMAN	Transaldolase	37.54	McrHIVSILAC8	83	2	1	2	1	8	2	85	1.15824	2	1.07863	X
P55084	ECHB_HUMAN	Trifunctional enzyme subunit beta, mitochondrial	51.294	McrHIVSILAC8	55	5	1	5	1	12.4	5	92	0.947549	2	1.24917	X
P06753	TPM3_HUMAN	Tropomyosin alpha-3 chain	32.819	McrHIVSILAC8	138	5	4	4	3	15.1	3	178	1.03177	6	1.50569	X
P07437	TBB5_HUMAN	Tubulin beta chain	49.671	McrHIVSILAC8	61	3	1	3	1	12.4	3	67	0.804315	2	1.36321	X
P62979	RS27A_HUMAN	Ubiquitin-40S ribosomal protein S27a	17.965	McrHIVSILAC8	99	2	2	1	1	10.3	1	64	0.938257	1	-1	X
Q9Y5K8	VATD_HUMAN	V-type proton ATPase subunit D	28.263	McrHIVSILAC8	87	4	1	4	1	31.2	4	89	1.43054	2	1.62895	X
P36543	VATE1_HUMAN	V-type proton ATPase subunit E 1	26.145	McrHIVSILAC8	84	11	2	6	1	27.9	6	132	0.871161	1	-1	X
P08670	VIME_HUMAN	Vimentin	53.652	McrHIVSILAC8	634	33	22	17	15	44.8	17	947	1.00354	25	1.19941	X
P21796	VDAC1_HUMAN	Voltage-dependent anion-selective channel protein 1	30.773	McrHIVSILAC8	329	11	10	7	7	40.6	7	429	0.885582	12	1.35065	X
P45880	VDAC2_HUMAN	Voltage-dependent anion-selective channel protein 2	31.567	McrHIVSILAC8	124	7	4	5	4	26.5	5	225	0.693503	8	1.4032	X
P61981	1433G_HUMAN	14-3-3 protein gamma	28.303	McrHIVSILAC9	193	6	2	5	1	18.6	1	156	0.990741	2	1.8048	X
P27348	1433T_HUMAN	14-3-3 protein theta	27.764	McrHIVSILAC9	151	6	3	5	2	20	2	189	1.01304	2	1.11661	X
P63104	1433Z_HUMAN	14-3-3 protein zeta/delta	27.745	McrHIVSILAC9	271	14	6	9	4	35.5	6	401	0.78365	6	1.12445	X
Q99714	HCD2_HUMAN	3-hydroxyacyl-CoA dehydrogenase type-2	26.923	McrHIVSILAC9	592	14	10	10	7	56.3	10	668	0.440603	14	1.41648	X
P62241	RS8_HUMAN	40S ribosomal protein S8	24.205	McrHIVSILAC9	117	4	4	3	3	18.8	3	166	1.28613	4	1.65572	X
P10809	CH60_HUMAN	60 kDa heat shock protein, mitochondrial	61.055	McrHIVSILAC9	389	11	8	8	5	19.7	8	458	0.630124	9	2.1984	X
P26373	RL13_HUMAN	60S ribosomal protein L13	24.261	McrHIVSILAC9	54	4	2	3	2	16.6	3	92	0.557262	1	-1	X
P40429	RL13A_HUMAN	60S ribosomal protein L13a	23.577	McrHIVSILAC9	56	4	1	3	1	19.2	3	63	1.07558	2	1.28462	X
P61313	RL15_HUMAN	60S ribosomal protein L15	24.146	McrHIVSILAC9	53	2	1	2	1	10.3	2	80	1.3517	1	-1	X
Q07020	RL18_HUMAN	60S ribosomal protein L18	21.634	McrHIVSILAC9	67	1	1	1	1	6.9	1	67	1.05901	2	1.0949	X
P84098	RL19_HUMAN	60S ribosomal protein L19	23.466	McrHIVSILAC9	92	7	3	5	2	24	5	147	0.927682	3	1.10647	X
P18124	RL7_HUMAN	60S ribosomal protein L7	29.226	McrHIVSILAC9	100	11	2	9	1	37.1	9	112	1.22275	2	1.18534	X
P32969	RL9_HUMAN	60S ribosomal protein L9	21.863	McrHIVSILAC9	49	4	1	3	1	16.1	3	54	0.959231	2	1.17098	X
P11021	GRP78_HUMAN	78 kDa glucose-regulated protein	72.333	McrHIVSILAC9	101	7	3	7	3	13.5	6	192	0.899161	5	1.35178	X
P60709	ACTB_HUMAN	Actin, cytoplasmic 1	41.737	McrHIVSILAC9	459	21	13	14	7	37.6	14	577	0.511738	14	1.26504	X
P54819	KAD2_HUMAN	Adenylate kinase 2, mitochondrial	26.478	McrHIVSILAC9	258	15	10	5	5	25.9	5	296	0.300885	10	1.64964	X
P05141	ADT2_HUMAN	ADP/ATP translocase 2	32.852	McrHIVSILAC9	109	11	4	6	4	18.1	4	228	0.749381	8	1.37251	X
P12236	ADT3_HUMAN	ADP/ATP translocase 3	32.866	McrHIVSILAC9	108	8	4	6	4	26.5	4	191	1.06238	8	1.57739	X
P06733	ENOA_HUMAN	Alpha-enolase	47.169	McrHIVSILAC9	48	3	1	3	1	12.2	3	55	1.22916	2	1.71114	X
P07355	ANXA2_HUMAN	Annexin A2	38.604	McrHIVSILAC9	65	9	1	9	1	31	9	115	0.974898	2	1.12459	X
P25705	ATPA_HUMAN	ATP synthase subunit alpha, mitochondrial	59.751	McrHIVSILAC9	181	8	2	7	1	16.1	7	128	0.687219	1	-1	X
P24539	AT5F1_HUMAN	ATP synthase subunit b, mitochondrial	28.909	McrHIVSILAC9	116	8	2	8	2	27.3	8	200	0.630808	3	1.83158	X
P51572	BAP31_HUMAN	B-cell receptor-associated protein 31	27.992	McrHIVSILAC9	431	27	14	9	6	40.2	9	461	1.36904	12	1.24859	X
P27797	CALR_HUMAN	Calreticulin	48.142	McrHIVSILAC9	169	14	7	6	4	19.4	6	238	0.763602	5	1.27567	X
P07858	CATB_HUMAN	Cathepsin B	37.822	McrHIVSILAC9	132	10	3	4	2	14.2	4	176	1.76065	4	1.78646	X
P07339	CATD_HUMAN	Cathepsin D	44.552	McrHIVSILAC9	641	27	18	10	7	25	10	432	1.5182	12	1.24762	X
O00299	CLIC1_HUMAN	Chloride intracellular channel protein 1	26.923	McrHIVSILAC9	46	3	2	3	2	14.9	3	73	0.922949	4	2.72081	X
Q9NX63	CHCH3_HUMAN	Coiled-coil-helix-coiled-coil-helix domain-containing protein 3, mitochondrial	26.152	McrHIVSILAC9	277	6	5	4	3	18.5	4	230	0.833699	5	1.32316	X
Q07021	C1QBP_HUMAN	Complement component 1 Q subcomponent-binding protein, mitochondrial	31.362	McrHIVSILAC9	154	6	4	4	2	18.1	4	138	0.514166	3	1.35729	X
P31146	COR1A_HUMAN	Coronin-1A	51.026	McrHIVSILAC9	49	2	1	2	1	5	2	52	0.183958	1	-1	X
P13804	ETFA_HUMAN	Electron transfer flavoprotein subunit alpha, mitochondrial	35.08	McrHIVSILAC9	145	4	2	3	2	13.2	3	181	0.313599	2	5.00917	X
P38117	ETFB_HUMAN	Electron transfer flavoprotein subunit beta	27.844	McrHIVSILAC9	99	6	4	5	4	20	5	199	0.605353	8	1.69865	X
P49411	EFTU_HUMAN	Elongation factor Tu, mitochondrial	49.542	McrHIVSILAC9	109	4	2	4	2	10.4	4	152	0.704127	4	1.3759	X
P30040	ERP29_HUMAN	Endoplasmic reticulum resident protein 29	28.993	McrHIVSILAC9	116	8	5	6	4	29.5	6	184	0.954652	5	1.09026	X
P14625	ENPL_HUMAN	Endoplasmin	92.469	McrHIVSILAC9	124	7	3	6	2	9.2	6	163	1.06464	4	2.13571	X
P42126	ECI1_HUMAN	Enoyl-CoA delta isomerase 1, mitochondrial	32.816	McrHIVSILAC9	50	3	1	3	1	9.6	3	65	0.556928	1	-1	X
P27105	STOM_HUMAN	Erythrocyte band 7 integral membrane protein	31.731	McrHIVSILAC9	122	4	3	4	3	19.8	4	180	0.996035	5	1.2273	X
P49448	DHE4_HUMAN	Glutamate dehydrogenase 2, mitochondrial	61.434	McrHIVSILAC9	73	8	1	7	1	18.6	7	91	0.594013	1	-1	X
Q9Y2Q3	GSTK1_HUMAN	Glutathione S-transferase kappa 1	25.497	McrHIVSILAC9	113	6	2	4	1	37.6	4	108	0.642177	2	1.33485	X
P78417	GSTO1_HUMAN	Glutathione S-transferase omega-1	27.566	McrHIVSILAC9	80	4	2	4	2	19.5	4	120	0.741146	3	1.10272	X
P04406	G3P_HUMAN	Glyceraldehyde-3-phosphate dehydrogenase	36.053	McrHIVSILAC9	105	6	2	6	2	21.8	6	172	0.597582	2	1.75956	X
P09651	ROA1_HUMAN	Heterogeneous nuclear ribonucleoprotein A1	38.747	McrHIVSILAC9	146	7	4	5	2	17.2	4	148	0.989909	4	1.34757	X
Q14103	HNRPD_HUMAN	Heterogeneous nuclear ribonucleoprotein D0	38.434	McrHIVSILAC9	57	2	1	2	1	5.4	2	67	0.447628	1	-1	X
P22626	ROA2_HUMAN	Heterogeneous nuclear ribonucleoproteins A2/B1	37.43	McrHIVSILAC9	110	5	2	4	2	12.5	3	177	1.00523	4	1.5162	X
P07305	H10_HUMAN	Histone H1.0	20.863	McrHIVSILAC9	79	4	3	3	2	12.9	3	103	1.2668	4	1.64484	X
Q99878	H2A1J_HUMAN	Histone H2A type 1-J	13.936	McrHIVSILAC9	72	5	2	5	2	39.8	5	129	0.158065	2	1.19992	X
P03956	MMP1_HUMAN	Interstitial collagenase	54.007	McrHIVSILAC9	46	3	1	3	1	6	3	64	0.99371	2	2.19469	X
Q04760	LGUL_HUMAN	Lactoylglutathione lyase	20.778	McrHIVSILAC9	65	1	1	1	1	5.4	1	65	0.976065	2	1.13199	X
P23141	EST1_HUMAN	Liver carboxylesterase 1	62.521	McrHIVSILAC9	102	4	2	4	2	12.9	4	143	1.07365	3	1.39546	X
P40926	MDHM_HUMAN	Malate dehydrogenase, mitochondrial	35.503	McrHIVSILAC9	80	7	3	6	2	20.7	6	146	0.516328	3	1.23783	X
P01033	TIMP1_HUMAN	Metalloproteinase inhibitor 1	23.171	McrHIVSILAC9	68	2	2	2	2	10.1	2	95	1.73924	4	1.21209	X
O14880	MGST3_HUMAN	Microsomal glutathione S-transferase 3	16.516	McrHIVSILAC9	63	1	1	1	1	9.2	1	63	0.733731	1	-1	X
P51659	DHB4_HUMAN	Peroxisomal multifunctional enzyme type 2	79.686	McrHIVSILAC9	61	5	1	4	1	7.6	4	68	1.98445	1	-1	X
Q00325	MPCP_HUMAN	Phosphate carrier protein, mitochondrial	40.095	McrHIVSILAC9	67	4	2	2	1	5.5	2	72	0.957397	1	-1	X
P05120	PAI2_HUMAN	Plasminogen activator inhibitor 2	46.596	McrHIVSILAC9	267	12	8	9	6	33.5	9	405	0.806313	8	1.66301	X
P02545	LMNA_HUMAN	Prelamin-A/C	74.139	McrHIVSILAC9	51	5	1	5	1	7.4	5	63	1.01188	2	1.36907	X
P09668	CATH_HUMAN	Pro-cathepsin H	37.394	McrHIVSILAC9	186	11	6	6	2	24.5	6	136	1.66559	5	1.19933	X
P35232	PHB_HUMAN	Prohibitin	29.804	McrHIVSILAC9	46	2	1	2	1	8.5	2	66	0.645269	1	-1	X
P25788	PSA3_HUMAN	Proteasome subunit alpha type-3	28.433	McrHIVSILAC9	69	1	1	1	1	4.7	1	69	0.962363	2	1.09194	X
P60900	PSA6_HUMAN	Proteasome subunit alpha type-6	27.399	McrHIVSILAC9	108	3	2	1	1	5.3	1	92	0.964572	1	-1	X
P07237	PDIA1_HUMAN	Protein disulfide-isomerase	57.116	McrHIVSILAC9	83	4	1	3	1	9.3	3	83	1.01557	2	1.17383	X
O95571	ETHE1_HUMAN	Protein ETHE1, mitochondrial	27.873	McrHIVSILAC9	74	2	2	2	2	12.2	2	103	0.644088	3	1.29958	X
Q16740	CLPP_HUMAN	Putative ATP-dependent Clp protease proteolytic subunit, mitochondrial	30.18	McrHIVSILAC9	86	5	1	4	1	20.9	4	102	1.10127	1	-1	X
P61026	RAB10_HUMAN	Ras-related protein Rab-10	22.541	McrHIVSILAC9	269	10	8	5	4	32.5	3	280	1.07378	6	1.4702	X
Q15907	RB11B_HUMAN	Ras-related protein Rab-11B	24.489	McrHIVSILAC9	181	9	6	5	4	28.4	5	245	1.40286	7	1.10411	X
P62820	RAB1A_HUMAN	Ras-related protein Rab-1A	22.678	McrHIVSILAC9	271	12	8	6	3	34.1	4	263	1.30179	4	1.48042	X
P61019	RAB2A_HUMAN	Ras-related protein Rab-2A	23.546	McrHIVSILAC9	184	8	5	4	3	23.6	4	195	1.22583	4	1.31657	X
P51148	RAB5C_HUMAN	Ras-related protein Rab-5C	23.483	McrHIVSILAC9	318	10	10	5	5	30.1	5	334	1.19133	9	1.60293	X
P20340	RAB6A_HUMAN	Ras-related protein Rab-6A	23.593	McrHIVSILAC9	170	8	6	4	4	23.1	4	201	1.03251	6	1.39925	X
P51149	RAB7A_HUMAN	Ras-related protein Rab-7a	23.49	McrHIVSILAC9	157	16	6	10	4	46.9	10	301	1.53094	8	1.23131	X
P11233	RALA_HUMAN	Ras-related protein Ral-A	23.567	McrHIVSILAC9	108	7	4	4	2	27.7	4	106	1.93023	3	3.61319
Q9HB40	RISC_HUMAN	Retinoid-inducible serine carboxypeptidase	50.831	McrHIVSILAC9	47	1	1	1	1	2.4	1	47	1.27758	2	1.67527	X
Q9Y5M8	SRPRB_HUMAN	Signal recognition particle receptor subunit beta	29.702	McrHIVSILAC9	68	2	1	2	1	17.3	2	68	0.796739	1	-1	X
P30048	PRDX3_HUMAN	Thioredoxin-dependent peroxide reductase, mitochondrial	27.693	McrHIVSILAC9	52	3	2	2	2	8.2	2	81	1.4719	3	1.55161	X
P60174	TPIS_HUMAN	Triosephosphate isomerase	30.791	McrHIVSILAC9	203	6	4	6	4	30.8	6	281	0.561812	6	1.47336	X
P62987	RL40_HUMAN	Ubiquitin-60S ribosomal protein L40	14.728	McrHIVSILAC9	96	9	2	4	1	28.9	4	109	0.936246	1	-1	X
O75396	SC22B_HUMAN	Vesicle-trafficking protein SEC22b	24.593	McrHIVSILAC9	257	5	5	3	3	20	3	259	1.23599	5	1.2823	X
P08670	VIME_HUMAN	Vimentin	53.652	McrHIVSILAC9	746	34	24	20	15	48.9	20	1021	0.923609	29	1.48543
P21796	VDAC1_HUMAN	Voltage-dependent anion-selective channel protein 1	30.773	McrHIVSILAC9	161	5	3	4	3	23.7	4	223	0.575043	5	1.2019	X
Q9NWU5	RM22_HUMAN	39S ribosomal protein L22, mitochondrial	23.641	McrHIVSILAC10	68	2	1	2	1	16.5	2	69	1.36329	1	-1	X
P62081	RS7_HUMAN	40S ribosomal protein S7	22.127	McrHIVSILAC10	48	2	1	2	1	16	2	82	1.23037	2	1.03636	X
P10809	CH60_HUMAN	60 kDa heat shock protein, mitochondrial	61.055	McrHIVSILAC10	236	10	4	7	4	20.1	7	342	0.563694	8	1.54217	X
P62913	RL11_HUMAN	60S ribosomal protein L11	20.252	McrHIVSILAC10	71	1	1	1	1	7.9	1	71	0.675787	1	-1	X
Q07020	RL18_HUMAN	60S ribosomal protein L18	21.634	McrHIVSILAC10	124	6	3	5	2	30.9	5	145	1.0443	3	1.28287	X
P62750	RL23A_HUMAN	60S ribosomal protein L23a	17.695	McrHIVSILAC10	127	3	2	2	1	14.7	2	106	0.43146	1	-1	X
P83731	RL24_HUMAN	60S ribosomal protein L24	17.779	McrHIVSILAC10	92	2	2	1	1	8.3	1	70	1.35254	2	1.0865	X
P47914	RL29_HUMAN	60S ribosomal protein L29	17.752	McrHIVSILAC10	71	2	1	2	1	15.7	2	77	0.542914	1	-1	X
P62910	RL32_HUMAN	60S ribosomal protein L32	15.86	McrHIVSILAC10	61	3	1	3	1	27.4	3	63	1.13797	1	-1	X
P11021	GRP78_HUMAN	78 kDa glucose-regulated protein	72.333	McrHIVSILAC10	74	5	2	4	1	9	4	88	2.37991	2	1.52599	X
P62736	ACTA_HUMAN	Actin, aortic smooth muscle	42.009	McrHIVSILAC10	204	10	4	8	4	22.3	1	0
P63261	ACTG_HUMAN	Actin, cytoplasmic 2	41.793	McrHIVSILAC10	359	17	9	13	7	39.5	6	560	0.688014	12	2.04197	X
P59998	ARPC4_HUMAN	Actin-related protein 2/3 complex subunit 4	19.667	McrHIVSILAC10	76	2	1	2	1	10.1	2	77	0.797295	2	1.90295	X
O15511	ARPC5_HUMAN	Actin-related protein 2/3 complex subunit 5	16.32	McrHIVSILAC10	50	4	2	4	2	41.7	4	78	0.963793	4	1.74224	X
P54819	KAD2_HUMAN	Adenylate kinase 2, mitochondrial	26.478	McrHIVSILAC10	46	6	1	5	1	26.4	5	71	0.781349	1	-1	X
P61204	ARF3_HUMAN	ADP-ribosylation factor 3	20.601	McrHIVSILAC10	405	23	13	13	6	64.1	10	411	1.01879	12	2.32606	X
P18085	ARF4_HUMAN	ADP-ribosylation factor 4	20.511	McrHIVSILAC10	178	13	9	7	5	41.7	4	261	1.26515	11	3.31585	X
Q9NVJ2	ARL8B_HUMAN	ADP-ribosylation factor-like protein 8B	21.539	McrHIVSILAC10	221	16	9	9	4	55.4	9	275	0.980357	7	1.33716	X
P05141	ADT2_HUMAN	ADP/ATP translocase 2	32.852	McrHIVSILAC10	304	12	8	7	4	19.8	4	338	0.70236	7	1.27377	X
P12236	ADT3_HUMAN	ADP/ATP translocase 3	32.866	McrHIVSILAC10	141	7	4	6	3	17.4	3	180	1.03518	5	1.46373	X
P07355	ANXA2_HUMAN	Annexin A2	38.604	McrHIVSILAC10	69	6	2	5	2	13.6	5	125	1.14046	4	1.32995	X
P25705	ATPA_HUMAN	ATP synthase subunit alpha, mitochondrial	59.751	McrHIVSILAC10	147	9	3	7	2	17.2	7	156	0.562941	2	1.01891	X
P24539	AT5F1_HUMAN	ATP synthase subunit b, mitochondrial	28.909	McrHIVSILAC10	90	6	1	6	1	27.7	6	114	0.8391	2	1.75882	X
P06576	ATPB_HUMAN	ATP synthase subunit beta, mitochondrial	56.56	McrHIVSILAC10	144	8	3	7	3	25	7	209	1.11321	6	2.29798	X
O75947	ATP5H_HUMAN	ATP synthase subunit d, mitochondrial	18.491	McrHIVSILAC10	252	12	9	6	5	43.5	6	304	0.768097	10	1.74235	X
P48047	ATPO_HUMAN	ATP synthase subunit O, mitochondrial	23.277	McrHIVSILAC10	260	11	9	6	6	38.5	6	370	0.730826	11	1.22473	X
P27797	CALR_HUMAN	Calreticulin	48.142	McrHIVSILAC10	101	8	4	5	3	16.5	5	172	2.33709	4	3.86273	X
Q13185	CBX3_HUMAN	Chromobox protein homolog 3	20.811	McrHIVSILAC10	51	3	1	3	1	20.2	3	72	1.1292	2	1.23218	X
P23528	COF1_HUMAN	Cofilin-1	18.502	McrHIVSILAC10	212	5	4	3	2	26.5	3	195	0.733353	3	1.23204	X
Q14011	CIRBP_HUMAN	Cold-inducible RNA-binding protein	18.648	McrHIVSILAC10	65	2	2	2	2	18.6	2	87	1.93214	1	-1	X
O75367	H2AY_HUMAN	Core histone macro-H2A.1	39.617	McrHIVSILAC10	54	5	1	5	1	14.8	5	71	1.23632	1	-1	X
O43169	CYB5B_HUMAN	Cytochrome b5 type B	16.332	McrHIVSILAC10	116	3	2	2	1	14.4	2	103	0.940109	1	-1	X
P00403	COX2_HUMAN	Cytochrome c oxidase subunit 2	25.565	McrHIVSILAC10	94	2	2	2	2	11.5	2	114	0.963723	2	1.63838	X
Q9NR28	DBLOH_HUMAN	Diablo homolog, mitochondrial	27.131	McrHIVSILAC10	110	5	4	4	3	18.8	4	182	0.8304	5	1.52813	X
P52907	CAZA1_HUMAN	F-actin-capping protein subunit alpha-1	32.923	McrHIVSILAC10	76	5	2	3	1	14	3	72	1.55293	2	2.64598	X
P47756	CAPZB_HUMAN	F-actin-capping protein subunit beta	31.35	McrHIVSILAC10	86	5	2	5	2	20.2	5	128	0.857448	3	1.04795	X
P02794	FRIH_HUMAN	Ferritin heavy chain	21.226	McrHIVSILAC10	123	8	3	5	2	27.3	5	172	2.18439	2	1.97842	X
P02792	FRIL_HUMAN	Ferritin light chain	20.02	McrHIVSILAC10	85	3	1	3	1	21.7	3	105	0.346425	1	-1	X
Q9Y2Q3	GSTK1_HUMAN	Glutathione S-transferase kappa 1	25.497	McrHIVSILAC10	63	1	1	1	1	6.2	1	63	0.760727	1	-1	X
P09211	GSTP1_HUMAN	Glutathione S-transferase P	23.356	McrHIVSILAC10	59	1	1	1	1	7.1	1	59	1.86685	1	-1	X
Q9H4G4	GAPR1_HUMAN	Golgi-associated plant pathogenesis-related protein 1	17.218	McrHIVSILAC10	47	2	1	1	1	8.4	1	47	1.48403	2	1.35373	X
P11142	HSP7C_HUMAN	Heat shock cognate 71 kDa protein	70.898	McrHIVSILAC10	55	5	1	5	1	8.2	5	77	0.803984	2	1.15528	X
P08238	HS90B_HUMAN	Heat shock protein HSP 90-beta	83.264	McrHIVSILAC10	98	6	2	4	1	7.2	4	81	0.857319	1	-1	X
Q14103	HNRPD_HUMAN	Heterogeneous nuclear ribonucleoprotein D0	38.434	McrHIVSILAC10	72	4	1	4	1	16.3	4	81	0.399795	1	-1	X
P37235	HPCL1_HUMAN	Hippocalcin-like protein 1	22.313	McrHIVSILAC10	67	4	1	3	1	18.7	3	84	1.14268	1	-1	X
P16403	H12_HUMAN	Histone H1.2	21.365	McrHIVSILAC10	102	3	3	2	2	10.8	2	126	1.02073	4	2.06537	X
Q6FI13	H2A2A_HUMAN	Histone H2A type 2-A	14.095	McrHIVSILAC10	46	2	1	2	1	34.6	2	49	0.304513	2	1.1207	X
P30443	1A01_HUMAN	HLA class I histocompatibility antigen, A-1 alpha chain	40.846	McrHIVSILAC10	57	4	3	3	2	17.3	2	80	0.916447	2	1.23722	X
Q31612	1B73_HUMAN	HLA class I histocompatibility antigen, B-73 alpha chain	40.435	McrHIVSILAC10	53	4	2	4	2	24	3	80	0.788383	1	-1	X
Q96AB3	ISOC2_HUMAN	Isochorismatase domain-containing protein 2, mitochondrial	22.337	McrHIVSILAC10	95	3	1	2	1	23.9	2	101	0.35938	1	-1	X
P13645	K1C10_HUMAN	Keratin, type I cytoskeletal 10	58.827	McrHIVSILAC10	65	6	4	5	3	9.8	5	138	0.733561	6	1.88329	X
P35908	K22E_HUMAN	Keratin, type II cytoskeletal 2 epidermal	65.433	McrHIVSILAC10	61	5	1	4	1	8.3	4	80	0.174714	1	-1	X
Q04760	LGUL_HUMAN	Lactoylglutathione lyase	20.778	McrHIVSILAC10	137	5	3	5	3	26.1	5	203	1.04081	4	1.13839	X
P10619	PPGB_HUMAN	Lysosomal protective protein	54.466	McrHIVSILAC10	216	5	3	3	1	9.8	3	128	1.5851	1	-1	X
P40926	MDHM_HUMAN	Malate dehydrogenase, mitochondrial	35.503	McrHIVSILAC10	48	3	1	1	1	4.7	1	48	0.785442	1	-1	X
O15173	PGRC2_HUMAN	Membrane-associated progesterone receptor component 2	23.818	McrHIVSILAC10	46	1	1	1	1	8.5	1	46	2.07633	2	4.06571	X
O14880	MGST3_HUMAN	Microsomal glutathione S-transferase 3	16.516	McrHIVSILAC10	99	3	2	2	1	14.5	2	62	1.48886	2	3.26493	X
Q9NS69	TOM22_HUMAN	Mitochondrial import receptor subunit TOM22 homolog	15.522	McrHIVSILAC10	107	4	3	3	2	43	3	118	0.688712	4	1.40318	X
P19105	ML12A_HUMAN	Myosin regulatory light chain 12A	19.794	McrHIVSILAC10	195	16	11	5	4	27.5	5	190	1.2546	7	1.2251	X
P06748	NPM_HUMAN	Nucleophosmin	32.575	McrHIVSILAC10	179	3	3	2	2	11.6	2	143	0.471039	5	1.73334	X
P62937	PPIA_HUMAN	Peptidyl-prolyl cis-trans isomerase A	18.012	McrHIVSILAC10	76	5	3	4	2	26.1	3	107	0.836738	4	1.47582	X
P23284	PPIB_HUMAN	Peptidyl-prolyl cis-trans isomerase B	23.743	McrHIVSILAC10	488	32	20	13	8	57.9	12	572	1.17347	16	1.4064
Q06830	PRDX1_HUMAN	Peroxiredoxin-1	22.11	McrHIVSILAC10	110	8	6	5	5	25.1	5	224	0.80472	8	1.46051	X
P05120	PAI2_HUMAN	Plasminogen activator inhibitor 2	46.596	McrHIVSILAC10	293	13	6	11	5	33.5	11	402	0.787059	6	1.46282	X
P02545	LMNA_HUMAN	Prelamin-A/C	74.139	McrHIVSILAC10	79	8	3	7	2	13.1	7	116	0.778779	4	1.23923	X
P49720	PSB3_HUMAN	Proteasome subunit beta type-3	22.949	McrHIVSILAC10	48	3	1	2	1	16.1	2	49	1.33436	1	-1	X
P28074	PSB5_HUMAN	Proteasome subunit beta type-5	28.48	McrHIVSILAC10	48	2	1	2	1	13.3	2	48	1.30971	2	1.21099	X
Q9Y2B0	CNPY2_HUMAN	Protein canopy homolog 2	20.652	McrHIVSILAC10	57	1	1	1	1	8.8	1	57	0.899693	2	1.02673	X
Q15084	PDIA6_HUMAN	Protein disulfide-isomerase A6	48.121	McrHIVSILAC10	76	3	1	2	1	5.2	2	83	1.22961	1	-1	X
Q04941	PLP2_HUMAN	Proteolipid protein 2	16.691	McrHIVSILAC10	60	1	1	1	1	8.6	1	60	0
Q9NQ39	RS10L_HUMAN	Putative 40S ribosomal protein S10-like	20.12	McrHIVSILAC10	56	2	1	2	1	16.5	2	58	1.23721	1	-1	X
P63000	RAC1_HUMAN	Ras-related C3 botulinum toxin substrate 1	21.45	McrHIVSILAC10	61	6	3	3	2	13	3	91	1.25832	2	1.3929	X
P61106	RAB14_HUMAN	Ras-related protein Rab-14	23.897	McrHIVSILAC10	180	7	4	4	2	21.9	3	173	1.49059	3	1.46308	X
P62820	RAB1A_HUMAN	Ras-related protein Rab-1A	22.678	McrHIVSILAC10	491	16	11	6	4	40.5	2	392	1.12201	5	1.14885	X
Q9H0U4	RAB1B_HUMAN	Ras-related protein Rab-1B	22.171	McrHIVSILAC10	377	15	9	7	4	51.7	3	323	1.07598	5	1.13842	X
P61019	RAB2A_HUMAN	Ras-related protein Rab-2A	23.546	McrHIVSILAC10	71	4	2	3	2	17	3	114	1.42444	3	1.27583	X
P62834	RAP1A_HUMAN	Ras-related protein Rap-1A	20.987	McrHIVSILAC10	153	9	5	5	3	28.8	5	214	1.22869	4	1.31755	X
P61225	RAP2B_HUMAN	Ras-related protein Rap-2b	20.504	McrHIVSILAC10	46	2	1	2	1	10.9	2	61	2.03336	2	2.05356	X
Q9Y6N5	SQRD_HUMAN	Sulfide:quinone oxidoreductase, mitochondrial	49.961	McrHIVSILAC10	136	5	3	3	2	11.1	3	127	1.85714	2	1.39429	X
P04179	SODM_HUMAN	Superoxide dismutase [Mn], mitochondrial	24.722	McrHIVSILAC10	447	19	14	8	6	38.7	8	471	0.90129	8	1.1433	X
P30048	PRDX3_HUMAN	Thioredoxin-dependent peroxide reductase, mitochondrial	27.693	McrHIVSILAC10	136	4	4	3	3	13.7	3	187	0.729468	6	1.4341	X
P37802	TAGL2_HUMAN	Transgelin-2	22.391	McrHIVSILAC10	239	14	11	5	4	25.6	5	209	1.73458	11	1.56954	X
P51571	SSRD_HUMAN	Translocon-associated protein subunit delta	18.999	McrHIVSILAC10	160	6	4	3	2	24.9	3	119	1.11414	3	1.92735	X
P49755	TMEDA_HUMAN	Transmembrane emp24 domain-containing protein 10	24.976	McrHIVSILAC10	64	2	1	2	1	7.3	2	68	1.10318	2	1.03425	X
P57088	TMM33_HUMAN	Transmembrane protein 33	27.978	McrHIVSILAC10	101	4	3	3	2	16.2	3	105	1.57403	3	1.39365	X
P40939	ECHA_HUMAN	Trifunctional enzyme subunit alpha, mitochondrial	83	McrHIVSILAC10	118	11	2	10	1	15.1	10	121	0.600408	1	-1	X
P35030	TRY3_HUMAN	Trypsin-3	32.529	McrHIVSILAC10	57	1	1	1	1	4.3	1	57	1.08041	3	1.61831	X
P68371	TBB4B_HUMAN	Tubulin beta-4B chain	49.831	McrHIVSILAC10	57	6	1	5	1	14.6	5	67	1.04052	2	1.90999	X
P62987	RL40_HUMAN	Ubiquitin-60S ribosomal protein L40	14.728	McrHIVSILAC10	72	7	2	5	2	40.6	5	119	1.57773	3	1.15609	X
Q9UBQ0	VPS29_HUMAN	Vacuolar protein sorting-associated protein 29	20.506	McrHIVSILAC10	57	1	1	1	1	7.1	1	57	1.09254	2	1.94277	X
O75396	SC22B_HUMAN	Vesicle-trafficking protein SEC22b	24.593	McrHIVSILAC10	87	3	2	3	2	15.3	3	129	1.20445	5	1.51623	X
P08670	VIME_HUMAN	Vimentin	53.652	McrHIVSILAC10	295	21	12	16	10	38.2	16	560	0.901254	15	1.41939	X
P61604	CH10_HUMAN	10 kDa heat shock protein, mitochondrial	10.932	McrHIVSILAC11	114	3	1	2	1	21.6	2	117	0.773721	2	1.16293	X
P62263	RS14_HUMAN	40S ribosomal protein S14	16.273	McrHIVSILAC11	109	3	3	2	2	15.9	2	107	1.1035	3	2.57673	X
P35268	RL22_HUMAN	60S ribosomal protein L22	14.787	McrHIVSILAC11	66	5	3	3	2	30.5	3	110	1.08652	4	1.20365	X
P62829	RL23_HUMAN	60S ribosomal protein L23	14.865	McrHIVSILAC11	74	3	1	3	1	25	3	79	0.785826	1	-1	X
Q13510	ASAH1_HUMAN	Acid ceramidase	44.66	McrHIVSILAC11	58	9	2	8	2	35.2	8	106	1.79289	2	1.27517	X
P60709	ACTB_HUMAN	Actin, cytoplasmic 1	41.737	McrHIVSILAC11	82	4	3	4	3	19.2	4	127	0.494817	2	1.47533	X
O95831	AIFM1_HUMAN	Apoptosis-inducing factor 1, mitochondrial	66.901	McrHIVSILAC11	72	6	1	5	1	8.2	5	93	0.8083	2	1.74655	X
P20292	AL5AP_HUMAN	Arachidonate 5-lipoxygenase-activating protein	18.157	McrHIVSILAC11	65	8	3	4	2	23	4	100	1.101	4	1.20222	X
P30049	ATPD_HUMAN	ATP synthase subunit delta, mitochondrial	17.49	McrHIVSILAC11	208	5	4	1	1	8.3	1	108	0.444186	1	-1	X
O76096	CYTF_HUMAN	Cystatin-F	16.454	McrHIVSILAC11	72	1	1	1	1	7.6	1	72	1.38305	1	-1	X
P14927	QCR7_HUMAN	Cytochrome b-c1 complex subunit 7	13.53	McrHIVSILAC11	60	4	1	4	1	32.4	4	68	0.843131	2	2.00022	X
P02794	FRIH_HUMAN	Ferritin heavy chain	21.226	McrHIVSILAC11	86	2	2	1	1	7.1	1	64	1.3257	2	1.05324	X
Q9H4G4	GAPR1_HUMAN	Golgi-associated plant pathogenesis-related protein 1	17.218	McrHIVSILAC11	176	5	3	3	2	37	3	186	1.19916	4	1.12621	X
P54652	HSP72_HUMAN	Heat shock-related 70 kDa protein 2	70.021	McrHIVSILAC11	53	8	1	8	1	16.4	8	73	1.57644	3	2.80523	X
P69905	HBA_HUMAN	Hemoglobin subunit alpha	15.258	McrHIVSILAC11	71	5	2	3	1	20.4	3	69	0.116859	1	-1	X
P30273	FCERG_HUMAN	High affinity immunoglobulin epsilon receptor subunit gamma	9.667	McrHIVSILAC11	96	4	3	2	1	23.3	2	74	1.73922	2	1.12943	X
Q96QV6	H2A1A_HUMAN	Histone H2A type 1-A	14.234	McrHIVSILAC11	71	10	5	4	3	36.6	1	123	0.133137	5	1.68169	X
P04908	H2A1B_HUMAN	Histone H2A type 1-B/E	14.135	McrHIVSILAC11	165	15	11	4	3	33.8	1	147	0.112707	6	1.44197	X
P33778	H2B1B_HUMAN	Histone H2B type 1-B	13.95	McrHIVSILAC11	314	18	9	6	5	41.3	2	293	0.0900105	9	1.48948	X
P62807	H2B1C_HUMAN	Histone H2B type 1-C/E/F/G/I	13.906	McrHIVSILAC11	351	23	11	8	5	50	3	304	0.109904	10	2.0525	X
P62805	H4_HUMAN	Histone H4	11.367	McrHIVSILAC11	288	23	15	9	5	63.1	9	322	0.0599475	9	1.86089	X
P40926	MDHM_HUMAN	Malate dehydrogenase, mitochondrial	35.503	McrHIVSILAC11	53	1	1	1	1	4.7	1	53	0.776763	1	-1	X
O14880	MGST3_HUMAN	Microsomal glutathione S-transferase 3	16.516	McrHIVSILAC11	65	8	3	5	2	42.1	5	80	0.649795	3	4.03306	X
P60660	MYL6_HUMAN	Myosin light polypeptide 6	16.93	McrHIVSILAC11	97	5	5	3	3	25.2	3	133	0.978135	5	1.10229	X
P07737	PROF1_HUMAN	Profilin-1	15.054	McrHIVSILAC11	58	4	2	3	2	24.3	3	96	0.629136	4	1.17047	X
Q04837	SSBP_HUMAN	Single-stranded DNA-binding protein, mitochondrial	17.26	McrHIVSILAC11	69	4	2	4	2	41.9	4	101	0.822228	3	1.17567	X
Q9Y6N5	SQRD_HUMAN	Sulfide:quinone oxidoreductase, mitochondrial	49.961	McrHIVSILAC11	119	5	2	3	1	11.1	3	106	1.06285	2	1.20124	X
P51571	SSRD_HUMAN	Translocon-associated protein subunit delta	18.999	McrHIVSILAC11	118	4	2	3	1	16.8	3	93	1.44393	2	1.13994	X
Q969H8	CS010_HUMAN	UPF0556 protein C19orf10	18.795	McrHIVSILAC11	64	3	2	2	2	15.6	2	90	1.39608	3	2.7009	X
P08670	VIME_HUMAN	Vimentin	53.652	McrHIVSILAC11	88	4	2	3	2	10.7	3	119	0.465922	2	1.24575	X
Search Parameters
Database:		SwissProt
Fasta Version:		SwissProt_2013_01.fasta
# Sequences:		20233
Taxonomy:		Homo sapiens (human)
Enzyme:		Trypsin
Quantitation Protocol:		SILAC R+6 K+8 [MD]
Fixed modifications:		CarbamidomethylDTT (C)
Variable modifications:		Gln->pyro-Glu (N-term Q),Glu->pyro-Glu (N-term E),Oxidation (M),Label:13C(6)15N(2) (K),Label:13C(6) (R)
Mass values:		Monoisotopic
Peptide mass tolerance:		0.9 Da
Fragment mass tolerance:		0.6 Da
Max missed cleavages:		2
Instrument type:		ESI-TRAP
Scoring :		MudPIT
Subsamples: McrHIVSILAC2
Significance threshold p		0.05

## Sheet: SILAC1
Accession Nr	Accession	Name	Mass kDa	Distiller - McrHIVSILAC1_0_01_121.xml
													Heavy / Light
				Sample name	Score	Matches	Significant Matches	Sequences	Significant Sequences	Coverage %	Unique Peptides	Combined Protein Score	Ratio	# Peptides	Std. Deviation	Normal distributed	m/z	Mr(expt)	Mr(calc)	Charge	ppm	Miss cleavage sites	Score	Start	End	Duplicates	Peptide Sequences	Modifications
Q96S97	MYADM_HUMAN	Myeloid-associated differentiation marker	35.274	McrHIVSILAC1	67	2	1	1	1	7.1	1	67	0.752569	1	-1	X	1134.85	2267.69	2267.13	2	247.01	0	67	8	30	1	R.TTITTTTTSSSGLGSPMIVGSPR.A	Oxidation (M)
																	1137.85	2273.68	2273.15	2	233.16	0	14	8	30	1	R.TTITTTTTSSSGLGSPMIVGSPR.A	Oxidation (M); Label:13C(6) (R)
P35579	MYH9_HUMAN	Myosin-9	226.532	McrHIVSILAC1	242	15	5	12	4	8.7	12	337	1.52485	5	1.02985	X	1205.86	1204.85	1204.63	1	182.63	0	8	290	299	1	K.TDLLLEPYNK.Y
																	1251.94	2501.86	2502.28	2	-167.85	1	0	614	637	1	K.DVDRIIGLDQVAGMSETALPGAFK.T
																	1199.33	1198.32	1198.63	1	-258.63	0	1	746	755	2	K.ALELDSNLYR.I	Label:13C(6) (R)
																	1106.8	2211.59	2211.95	2	-162.75	1	7	776	791	1	R.DLKITDVIIGFQACCR.G
																	896.52	1791.02	1790.85	2	94.93	0	27	868	882	1	R.LTEMETLQSQLMAEK.L	2 Oxidation (M); Label:13C(6)15N(2) (K)
																	827.79	1653.57	1652.78	2	477.98	0	138	1001	1014	1	R.IAEFTTNLTEEEEK.S
																	758.73	2273.16	2273.2	3	-17.6	2	5	1192	1210	1	R.QKHSQAVEELAEQLEQTKR.V	2 Label:13C(6)15N(2) (K); Label:13C(6) (R)
																	459.58	917.14	916.48	2	720.15	1	8	1467	1474	1	R.AEAEAREK.E	Label:13C(6)15N(2) (K); Label:13C(6) (R)
																	500.55	999.09	998.6	2	490.69	2	4	1606	1614	1	R.SMAVAARKK.L	Oxidation (M); 2 Label:13C(6)15N(2) (K); Label:13C(6) (R)
																	1239.58	2477.15	2477.19	2	-16.15	0	76	1731	1751	1	R.IAQLEEELEEEQGNTELINDR.L	Label:13C(6) (R)
																	1314.51	1313.5	1313.57	1	-53.29	0	12	1878	1888	1	R.QLEEAEEEAQR.A	Gln->pyro-Glu (N-term Q)
																	1320.65	1319.64	1319.59	1	37.89	0	12	1878	1888	1	R.QLEEAEEEAQR.A	Gln->pyro-Glu (N-term Q); Label:13C(6) (R)
																	791.53	1581.05	1580.66	2	246.73	0	37	1899	1912	1	R.ELEDATETADAMNR.E	Oxidation (M)
																	794.44	1586.86	1586.68	2	113.44	0	63	1899	1912	1	R.ELEDATETADAMNR.E	Oxidation (M); Label:13C(6) (R)
Search Parameters
Subsamples: McrHIVSILAC1
Database:		SwissProt
Fasta Version:		SwissProt_2013_01.fasta
# Sequences:		20233
Taxonomy:		Homo sapiens (human)
Enzyme:		Trypsin
Quantitation Protocol:		SILAC R+6 K+8 [MD]
Fixed modifications:		CarbamidomethylDTT (C)
Variable modifications:		Gln->pyro-Glu (N-term Q),Glu->pyro-Glu (N-term E),Oxidation (M),Label:13C(6)15N(2) (K),Label:13C(6) (R)
Mass values:		Monoisotopic
Peptide mass tolerance:		0.9 Da
Fragment mass tolerance:		0.6 Da
Max missed cleavages:		2
Instrument type:		ESI-TRAP
Scoring :		MudPIT
Subsamples: McrHIVSILAC1
Significance threshold p		0.05

## Sheet: SILAC2
Accession Nr	Accession	Name	Mass kDa	Distiller - McrHIVSILAC2_0_01_124.xml
													Heavy / Light
				Sample name	Score	Matches	Significant Matches	Sequences	Significant Sequences	Coverage %	Unique Peptides	Combined Protein Score	Ratio	# Peptides	Std. Deviation	Normal distributed	m/z	Mr(expt)	Mr(calc)	Charge	ppm	Miss cleavage sites	Score	Start	End	Duplicates	Peptide Sequences	Modifications
P15144	AMPN_HUMAN	Aminopeptidase N	109.54	McrHIVSILAC2	239	16	6	12	6	13.4	12	411	1.29093	10	1.32576	X	675.09	2022.26	2023	3	-365.79	2	3	99	114	1	R.GLYVFKGSSTVRFTCK.E	2 Label:13C(6)15N(2) (K); Label:13C(6) (R)
																	606.93	605.92	605.31	1	1007.75	0	7	105	110	1	K.GSSTVR.F
																	613.47	1224.92	1224.67	2	204.14	0	4	115	125	1	K.EATDVIIIHSK.K
																	753.6	1505.18	1504.77	2	272.47	1	2	205	218	1	R.KVVATTQMQAADAR.K	Oxidation (M)
																	681.52	1361.03	1360.68	2	257.22	0	102	206	218	1	K.VVATTQMQAADAR.K
																	478.86	955.7	956.54	2	-878.17	0	11	293	301	1	K.QASNGVLIR.I
																	866.73	1731.44	1731.84	2	-230.97	0	2	364	379	1	R.ENSLLFDPLSSSSSNK.E	Label:13C(6)15N(2) (K)
																	862.86	1723.71	1723.83	2	-69.61	0	54	364	379	1	R.ENSLLFDPLSSSSSNK.E
																	572.28	1713.83	1713.83	3	0	0	8	364	379	1	R.ENSLLFDPLSSSSSNK.E	Glu->pyro-Glu (N-term E); Label:13C(6)15N(2) (K)
																	630.44	1258.87	1258.63	2	190.68	0	51	433	442	1	K.DLMVLNDVYR.V	Oxidation (M); Label:13C(6) (R)
																	709.99	1417.97	1417.68	2	204.56	0	78	486	497	1	R.MLSSFLSEDVFK.Q	Oxidation (M)
																	615.61	1229.2	1229.54	2	-276.53	0	41	632	640	1	R.VNYDEENWR.K	Label:13C(6) (R)
																	734.71	1467.4	1466.78	2	422.69	0	55	844	855	2	R.YLSYTLNPDLIR.K
																	767.09	2298.25	2298.14	3	47.86	0	0	887	907	2	K.LFNDYGGGSFSFSNLIQAVTR.R	Label:13C(6) (R)
Q0VD83	APOBR_HUMAN	Apolipoprotein B receptor	114.82	McrHIVSILAC2	64	11	2	10	2	13.8	10	145	1.19577	2	1.59821	X	1229.19	3684.54	3684.61	3	-19	1	2	90	125	1	R.HEVGSSAVEQTWGWGDGSSHGSQAERQDSGAGETAK.A
																	789.54	1577.07	1577.65	2	-367.64	0	15	175	186	1	R.SWEQEEEEEEVR.A
																	330.47	658.93	659.31	2	-576.36	0	20	189	194	1	R.EPGMAR.G
																	609.46	608.45	608.3	1	246.59	0	2	217	222	1	K.AAGDNR.E	Label:13C(6) (R)
																	487.41	972.81	972.49	2	329.05	0	10	294	302	1	R.AILDGEEAR.T
																	853.93	1705.85	1705.75	2	58.63	0	51	476	489	1	R.MEELVQAEEAQEER.G	Oxidation (M)
																	775.98	1549.94	1550.81	2	-561	0	6	572	586	1	R.EAGEVELMGVLALSK.E	Glu->pyro-Glu (N-term E); Oxidation (M); Label:13C(6)15N(2) (K)
																	772.29	1542.56	1542.8	2	-155.56	0	2	572	586	1	R.EAGEVELMGVLALSK.E	Glu->pyro-Glu (N-term E); Oxidation (M)
																	981.78	1961.55	1961.84	2	-147.82	0	36	639	657	1	R.EEEETAGGQTLAAEAEGDR.E
																	571.39	1711.15	1711.01	3	81.82	2	9	729	743	1	R.RGWRLQAVAVGLPDR.E	3 Label:13C(6) (R)
																	732.53	2194.58	2193.81	3	350.99	1	0	889	906	1	R.EDSEGRCGDYHPEGEAPR.L	Glu->pyro-Glu (N-term E)
P21730	C5AR_HUMAN	C5a anaphylatoxin chemotactic receptor	39.336	McrHIVSILAC2	108	2	2	1	1	2.9	1	81	1.69935	1	-1	X	573.53	1145.05	1144.61	2	384.41	0	81	321	330	1	R.NVLTEESVVR.E
																	576.38	1150.74	1150.63	2	95.6	0	55	321	330	1	R.NVLTEESVVR.E	Label:13C(6) (R)
P16070	CD44_HUMAN	CD44 antigen	81.538	McrHIVSILAC2	47	5	1	5	1	9	5	63	1.68569	3	1.1934	X	651.67	1301.33	1300.63	2	538.2	1	4	408	417	1	R.WHEGYRQTPK.E
																	443.72	885.42	885.48	2	-67.76	1	6	538	545	1	R.NDVTGGRR.D	2 Label:13C(6) (R)
																	1285.56	2569.1	2569.4	2	-116.76	2	5	681	705	1	K.KLVINSGNGAVEDRKPSGLNGEASK.S	3 Label:13C(6)15N(2) (K); Label:13C(6) (R)
																	672.42	1342.82	1342.68	2	104.27	0	47	682	694	1	K.LVINSGNGAVEDR.K
																	933.67	2797.99	2797.24	3	268.12	1	1	716	739	1	K.ESSETPDQFMTADETRNLQNVDMK.I	Glu->pyro-Glu (N-term E); Oxidation (M); Label:13C(6)15N(2) (K); Label:13C(6) (R)
Q00610	CLH1_HUMAN	Clathrin heavy chain 1	191.615	McrHIVSILAC2	52	9	2	6	2	4.6	6	104	1.49116	3	1.2565	X	794.45	1586.89	1586.83	2	37.81	0	1	64	78	1	R.RPISADSAIMNPASK.V	Oxidation (M); Label:13C(6)15N(2) (K); Label:13C(6) (R)
																	525.43	1573.27	1572.79	3	305.19	0	7	64	78	1	R.RPISADSAIMNPASK.V	Oxidation (M)
																	680.44	1358.87	1358.7	2	125.12	0	16	177	188	2	R.VVGAMQLYSVDR.K	Oxidation (M); Label:13C(6) (R)
																	847.08	2538.22	2539.1	3	-346.58	0	0	279	297	1	K.YGYIHLYDLETGTCIYMNR.I	Label:13C(6) (R)
																	652.99	1303.96	1303.65	2	237.79	0	24	355	366	1	R.NNLAGAEELFAR.K
																	651.75	1301.49	1301.68	2	-145.97	0	25	1216	1226	1	K.LLYNNVSNFGR.L	Label:13C(6) (R)
																	648.77	1295.53	1295.66	2	-100.33	0	57	1216	1226	1	K.LLYNNVSNFGR.L
																	938.94	937.93	937.61	1	341.29	1	1	1343	1350	1	R.VNIPKVLR.A
P78527	PRKDC_HUMAN	DNA-dependent protein kinase catalytic subunit	469.089	McrHIVSILAC2	88	23	2	22	2	8.2	22	198	1.27608	6	1.30978	X	552.72	1103.42	1102.56	2	780	0	46	15	24	1	R.LQETLSAADR.C
																	1177.12	3528.32	3527.57	3	212.61	2	1	380	406	1	K.DVDFMYVELIQRCKQMFLTQTDTGDDR.V	2 Oxidation (M); Label:13C(6)15N(2) (K); 2 Label:13C(6) (R)
																	644.52	1930.55	1931.03	3	-248.57	2	6	836	852	1	K.KTKNLSSNEAISLEEIR.I
																	734.22	1466.42	1466.8	2	-259.07	0	19	855	868	1	R.VVQMLGSLGGQINK.N	Oxidation (M); Label:13C(6)15N(2) (K)
																	750.78	1499.54	1499.68	2	-93.35	0	17	869	881	1	K.NLLTVTSSDEMMK.S	2 Oxidation (M)
																	588.48	1174.95	1174.62	2	280.94	0	77	914	924	1	R.VTELALTASDR.Q
																	702.92	2105.73	2105.96	3	-109.21	0	6	945	963	1	K.ATQMPEGGQGAPPMYQLYK.R	2 Oxidation (M); Label:13C(6)15N(2) (K)
																	1113.71	2225.41	2225.98	2	-256.07	0	3	1789	1806	1	R.GSCVTQVGLLESVYEMFR.K
																	737.32	1472.62	1472.72	2	-67.9	0	15	2107	2120	1	R.SLGPPQGEEDSVPR.D	Label:13C(6) (R)
																	524.02	1569.04	1568.89	3	95.61	0	7	2314	2328	1	K.EVYAAAAEVLGLILR.Y	Glu->pyro-Glu (N-term E)
																	977.39	2929.14	2928.62	3	177.56	2	0	2370	2394	1	K.SFPPLADRFMNAVFFLLPKFHGVLK.T	Oxidation (M); 2 Label:13C(6)15N(2) (K); Label:13C(6) (R)
																	579.08	1156.14	1155.58	2	484.61	0	1	2705	2715	1	R.LGLPGDEVDNK.V
																	628.87	1255.72	1255.74	2	-15.93	2	4	2716	2727	1	K.VKGAAGRTDLLR.L
																	476.44	950.86	950.58	2	294.56	0	6	2900	2908	1	R.LLPAELPAK.R
																	650.6	1299.19	1299.71	2	-400.09	0	0	2951	2962	1	K.QITQSALLAEAR.S
																	615.2	1842.57	1842.86	3	-157.36	1	8	3288	3302	1	R.SRSQGCSEQVLTVLK.T
																	588.98	1763.91	1763.92	3	-5.67	1	3	3613	3629	1	R.MYAALGDPKAPGLGAFR.R	Oxidation (M); Label:13C(6)15N(2) (K); Label:13C(6) (R)
																	767.71	2300.11	2300.16	3	-21.74	2	6	3654	3672	1	R.MKLSDFNDITNMLLLKMNK.D	2 Oxidation (M)
																	619.83	618.82	618.28	1	873.39	0	0	3742	3746	1	R.GHDER.E	Label:13C(6) (R)
																	612.51	611.51	612.26	1	-1224.97	0	3	3742	3746	1	R.GHDER.E
																	849.44	2545.3	2545.14	3	62.86	0	3	3764	3784	1	R.VEQLFQVMNGILAQDSACSQR.A
																	1347.19	4038.55	4038.87	3	-79.23	2	1	4086	4119	1	K.DHNIRAQEPESGLSEETQVKCLMDQATDPNILGR.T	Oxidation (M); Label:13C(6)15N(2) (K); 2 Label:13C(6) (R)
																	816.25	1630.48	1630.77	2	-177.83	0	1	4091	4105	1	R.AQEPESGLSEETQVK.C
O75923	DYSF_HUMAN	Dysferlin	237.295	McrHIVSILAC2	237	18	7	14	7	9.7	14	436	1.70361	11	1.50612	X	915.94	1829.86	1829.79	2	38.26	0	31	388	403	1	R.AEDLPQMDDAVMDNVK.Q	2 Oxidation (M); Label:13C(6)15N(2) (K)
																	739.11	1476.21	1475.8	2	277.82	0	62	672	684	1	R.IETQNQLLGIADR.L	Label:13C(6) (R)
																	642.96	1925.85	1926.07	3	-114.22	2	8	804	819	1	R.VAYQRVPAHQVLFSRR.G
																	626.38	1250.75	1250.73	2	15.99	1	4	843	853	1	K.VPGARMPVQIR.V	Oxidation (M); 2 Label:13C(6) (R)
																	538.86	1075.71	1076.5	2	-733.86	0	14	866	874	1	K.EFNQFAEGK.L	Label:13C(6)15N(2) (K)
																	769.96	1537.91	1537.74	2	110.55	0	14	875	887	1	K.LSVFAETYENETK.L	Label:13C(6)15N(2) (K)
																	766.13	1530.25	1529.72	2	346.47	0	18	875	887	3	K.LSVFAETYENETK.L
																	790.54	1579.06	1578.66	2	253.38	0	46	994	1005	1	K.WEDEEWSTDLNR.A
																	945.6	2833.78	2833.4	3	134.11	2	4	1097	1123	1	R.RMEPLEKTGPAAVFALEGALGGVMDDK.S	2 Oxidation (M)
																	662.55	1984.63	1983.94	3	347.79	0	23	1298	1314	1	R.ILDESEDTDLPYPPPQR.E
																	672.46	2014.36	2014.09	3	134.06	0	21	1315	1331	1	R.EANIYMVPQNIKPALQR.T	Oxidation (M); Label:13C(6)15N(2) (K); Label:13C(6) (R)
																	667.67	1999.98	2000.05	3	-35	0	33	1315	1331	1	R.EANIYMVPQNIKPALQR.T	Oxidation (M)
																	854.96	1707.9	1707.78	2	70.27	0	87	1532	1546	1	K.TQEETEDPSVIGEFK.G
																	626.03	1250.05	1249.66	2	312.08	0	74	1659	1669	1	K.IGETVVDLENR.L	Label:13C(6) (R)
																	557.93	1113.84	1113.48	2	323.31	0	12	1815	1821	1	R.CIIWNTR.D
																	706.51	2116.5	2116.99	3	-231.46	1	2	1835	1851	1	K.MSDIYVKGWMIGFEEHK.Q	2 Oxidation (M); 2 Label:13C(6)15N(2) (K)
Q15075	EEA1_HUMAN	Early endosome antigen 1	162.466	McrHIVSILAC2	69	19	3	18	3	15.7	18	221	1.58349	5	1.39882	X	629.84	1257.67	1257.66	2	7.95	0	16	90	100	1	R.QEVQDLQASLK.E
																	642.49	1924.45	1924.97	3	-270.13	0	8	229	244	1	K.ELVQVQTLMDNMTLER.E	Label:13C(6) (R)
																	897.94	2690.79	2691.28	3	-182.07	2	16	229	250	1	K.ELVQVQTLMDNMTLERERESEK.L	Glu->pyro-Glu (N-term E); 2 Oxidation (M)
																	962.89	1923.77	1923.02	2	390.01	1	2	257	273	1	K.KLQSQYASSEATISQLR.S	Label:13C(6)15N(2) (K); Label:13C(6) (R)
																	594.79	1781.36	1780.9	3	258.3	0	5	258	273	1	K.LQSQYASSEATISQLR.S
																	794.45	1586.89	1586.83	2	37.81	0	23	279	292	1	K.GPQEVAVYVQELQK.L
																	672.9	1343.79	1343.77	2	14.88	1	1	646	658	1	K.AKTELLLSAEAAK.T
																	632.57	1894.69	1893.92	3	406.56	0	34	663	679	1	R.ADLQNHLDTAQNALQDK.Q
																	613.33	1224.65	1224.68	2	-24.5	0	16	686	696	1	K.ITTQLDQVTAK.L	Label:13C(6)15N(2) (K)
																	609.46	1216.9	1216.67	2	189.04	0	62	686	696	1	K.ITTQLDQVTAK.L
																	758.89	1515.76	1515.86	2	-65.97	2	7	779	791	1	K.EIVSSTRLDLQKK.S
																	619.27	1236.52	1236.63	2	-88.95	0	13	849	859	1	K.EALMTELSTVK.D	Oxidation (M)
																	769.93	1537.84	1537.85	2	-6.5	2	0	879	892	1	K.ENQKGKAAILDLEK.T	Glu->pyro-Glu (N-term E)
																	613.47	1837.38	1837.97	3	-321.01	1	3	896	910	1	K.ELKHQLQVQMENTLK.E
																	706.51	2116.5	2116.08	3	198.48	0	8	931	948	1	K.LELNSMQEQLIQAQNTLK.Q	Oxidation (M)
																	608.45	1214.88	1214.64	2	197.59	0	17	1014	1023	1	K.ISVLQNNYEK.S	Label:13C(6)15N(2) (K)
																	683.26	1364.5	1363.74	2	557.29	0	6	1056	1067	1	K.LSLAQEDLISNR.N	Label:13C(6) (R)
																	687.12	2058.34	2059.21	3	-422.49	2	10	1166	1183	1	K.QLLIQQKLELQGKADSLK.A	Gln->pyro-Glu (N-term Q); 3 Label:13C(6)15N(2) (K)
																	571.64	570.63	570.29	1	596.19	0	3	1226	1230	1	K.EVGMK.K	Label:13C(6)15N(2) (K)
P68104	EF1A1_HUMAN	Elongation factor 1-alpha 1	50.141	McrHIVSILAC2	71	7	2	6	1	19.7	6	79	0.862566	2	1.04411	X	685.69	2054.04	2054.17	3	-63.29	2	2	2	20	1	M.GKEKTHINIVVIGHVDSGK.S	3 Label:13C(6)15N(2) (K)
																	646.71	645.7	645.38	1	495.83	1	6	37	41	1	K.RTIEK.F
																	516.27	1030.52	1030.62	2	-97.03	0	46	256	266	1	K.IGGIGTVPVGR.V	Label:13C(6) (R)
																	513.59	1025.17	1024.6	2	556.31	0	59	256	266	1	K.IGGIGTVPVGR.V
																	1134.05	3399.13	3398.73	3	117.69	2	6	291	321	1	K.SVEMHHEALSEALPGDNVGFNVKNVSVKDVR.R	2 Label:13C(6)15N(2) (K); Label:13C(6) (R)
																	425.41	1273.21	1272.65	3	440.03	2	5	319	330	1	K.DVRRGNVAGDSK.N
																	609.25	1824.72	1825.05	3	-180.82	2	2	424	439	1	R.FAVRDMRQTVAVGVIK.A	Oxidation (M); Label:13C(6)15N(2) (K); 2 Label:13C(6) (R)
P21333	FLNA_HUMAN	Filamin-A	280.739	McrHIVSILAC2	311	17	9	15	8	8.3	15	467	1.13426	15	1.71047	X	780.47	1558.92	1558.02	2	577.66	1	2	269	282	1	K.LKPGAPLRPKLNPK.K	3 Label:13C(6)15N(2) (K); Label:13C(6) (R)
																	827.04	1652.06	1651.85	2	127.13	0	36	384	400	1	K.VTAQGPGLEPSGNIANK.T
																	550.15	1098.29	1098.57	2	-254.88	0	25	428	437	1	K.GTVEPQLEAR.G
																	511.77	1532.28	1532.81	3	-345.77	0	3	959	973	1	K.SPFSVAVSPSLDLSK.I
																	660.04	1318.06	1317.7	2	273.2	0	11	1020	1032	1	K.VEPGLGADNSVVR.F	Label:13C(6) (R)
																	657.03	1312.05	1311.68	2	282.08	0	58	1020	1032	1	K.VEPGLGADNSVVR.F
																	646.09	1290.17	1289.64	2	410.97	0	29	1235	1246	1	K.YGGQPVPNFPSK.L
																	613.54	1225.06	1224.56	2	408.31	0	55	1273	1283	1	R.EATTEFSVDAR.A
																	882.46	1762.91	1762.85	2	34.04	0	100	1297	1312	2	R.VANPSGNLTETYVQDR.G
																	786.02	1570.04	1569.8	2	152.89	0	90	1382	1399	1	R.GAGTGGLGLAVEGPSEAK.M
																	717.96	1433.9	1433.72	2	125.55	0	70	1465	1477	1	R.ANLPQSFQVDTSK.A
																	430.85	859.69	859.44	2	290.89	0	2	1802	1809	1	K.GEITGEVR.M
																	965.19	2892.54	2892.54	3	0	0	5	1965	1993	1	K.VGSAADIPINISETDLSLLTATVVPPSGR.E
																	716.62	1431.23	1430.78	2	314.51	2	7	2134	2146	1	K.VTGEGRVKESITR.R
																	767.09	1532.17	1532.76	2	-384.93	0	0	2251	2264	1	R.AEAGVPAEFSIWTR.E
																	717.77	1433.53	1433.76	2	-160.42	0	4	2265	2280	1	R.EAGAGGLAIAVEGPSK.A	Label:13C(6)15N(2) (K)
Q00839	HNRPU_HUMAN	Heterogeneous nuclear ribonucleoprotein U	90.584	McrHIVSILAC2	67	10	1	10	1	15	10	125	1.01865	1	-1	X	729.33	2184.96	2184.17	3	361.69	1	5	182	204	1	K.EAAGKSSGPTSLFAVTVAPPGAR.Q	Label:13C(6)15N(2) (K); Label:13C(6) (R)
																	591.25	1180.49	1180.67	2	-152.46	2	2	205	215	1	R.QGQQQAGGKKK.A	3 Label:13C(6)15N(2) (K)
																	1369.79	2737.56	2738.34	2	-284.84	1	4	306	331	1	R.LSASSLTMESFAFLWAGGRASYGVSK.G	Oxidation (M)
																	696.64	1391.26	1391.77	2	-366.44	1	10	424	436	1	K.NGQDLGVAFKISK.E	2 Label:13C(6)15N(2) (K)
																	700.03	1398.05	1397.69	2	257.57	0	67	525	536	1	K.YNILGTNTIMDK.M	Oxidation (M)
																	766.89	765.88	765.33	1	718.64	0	3	545	551	1	K.QMADTGK.L	Oxidation (M)
																	824.53	1647.04	1646.84	2	121.44	0	24	576	590	1	R.NFILDQTNVSAAAQR.R
																	316.45	630.88	631.32	2	-696.95	0	10	621	626	1	K.AEVEGK.D
																	642.36	641.36	641.32	1	62.37	0	3	683	688	1	K.QNTGSK.K	Label:13C(6)15N(2) (K)
																	490.1	489.09	488.26	1	1699.91	0	5	703	707	1	R.GGGHR.G	Label:13C(6) (R)
P11215	ITAM_HUMAN	Integrin alpha-M	127.179	McrHIVSILAC2	273	15	9	11	6	11.4	11	392	2.12799	7	1.32041	X	685.02	1368.02	1367.73	2	212.03	0	74	33	45	1	R.GFGQSVVQLQGSR.V	Label:13C(6) (R)
																	681.99	1361.98	1361.71	2	198.28	0	57	33	45	1	R.GFGQSVVQLQGSR.V
																	779.05	1556.09	1555.88	2	134.97	0	58	46	60	1	R.VVVGAPQEIVAANQR.G	Label:13C(6) (R)
																	775.98	1549.94	1549.86	2	51.62	0	82	46	60	1	R.VVVGAPQEIVAANQR.G
																	833.8	1665.58	1665.77	2	-114.06	0	35	185	197	1	K.TLFSLMQYSEEFR.I	Oxidation (M)
																	428.56	855.1	855.46	2	-420.83	0	6	225	232	1	R.THTATGIR.K
																	548.03	1094.04	1093.65	2	356.6	0	10	252	261	2	K.ILVVITDGEK.F	Label:13C(6)15N(2) (K)
																	523.5	1044.98	1044.64	2	325.47	0	23	416	425	1	R.VQSLVLGAPR.Y	Label:13C(6) (R)
																	743.72	1485.42	1484.64	2	525.38	0	32	437	449	1	R.QNTGMWESNANVK.G	Gln->pyro-Glu (N-term Q); Oxidation (M); Label:13C(6)15N(2) (K)
																	782.25	1562.49	1561.77	2	461.02	0	59	535	549	1	K.LTDVAIGAPGEEDNR.G	Label:13C(6) (R)
																	779.05	1556.08	1555.75	2	212.12	0	66	535	549	1	K.LTDVAIGAPGEEDNR.G
																	497.3	992.59	992.47	2	120.91	0	23	622	629	1	K.AIMEFNPR.E	Oxidation (M)
																	985.2	2952.57	2952.39	3	60.97	2	1	622	644	1	K.AIMEFNPREVARNVFECNDQVVK.G	Oxidation (M); Label:13C(6)15N(2) (K); 2 Label:13C(6) (R)
																	624.45	1246.89	1247.56	2	-537.05	0	3	899	909	1	K.ANVTSENNMPR.T	Oxidation (M)
P13645	K1C10_HUMAN	Keratin, type I cytoskeletal 10	58.827	McrHIVSILAC2	70	1	1	1	1	2.1	1	70	0.919839	2	1.44797	X	691.7	1381.38	1380.64	2	535.98	0	70	166	177	1	R.ALEESNYELEGK.I
P35527	K1C9_HUMAN	Keratin, type I cytoskeletal 9	62.064	McrHIVSILAC2	75	2	1	2	1	5.1	2	78	0.500385	2	2.87579	X	794.16	1586.3	1585.76	2	340.53	0	75	171	184	1	K.VQALEEANNDLENK.I
																	732.53	2194.56	2194.03	3	241.56	0	3	272	289	1	K.SDLEMQYETLQEELMALK.K	Oxidation (M); Label:13C(6)15N(2) (K)
K2C1_HUMAN	K2C1_HUMAN	Keratin, type II cytoskeletal 1	65.978	McrHIVSILAC2	108	11	3	9	3	14.8	7	209	0.513309	3	9.01304	X	738.81	1475.61	1474.78	2	562.8	0	59	200	211	1	R.FLEQQNQVLQTK.W
																	666.88	1331.75	1331.51	2	180.25	0	14	258	267	1	K.NMQDMVEDYR.N	2 Oxidation (M)
																	633.49	1264.97	1264.63	2	268.85	0	60	278	288	1	R.TNAENEFVTIK.K
																	680.66	679.65	680.39	1	-1087.61	0	5	299	304	1	K.VDLQAK.L	Label:13C(6)15N(2) (K)
																	590.71	1179.4	1178.59	2	687.26	0	51	377	386	1	K.YEELQITAGR.H
																	593.3	1184.59	1184.61	2	-16.88	0	7	377	386	1	K.YEELQITAGR.H	Label:13C(6) (R)
																	670.43	669.42	669.32	1	149.41	0	3	387	392	1	R.HGDSVR.N
																	609.46	608.45	608.32	1	213.7	0	3	456	460	2	K.EDLAR.L	Label:13C(6) (R)
																	571.56	1141.1	1140.51	2	517.31	0	16	464	472	1	R.DYQELMNTK.L
																	1369.79	2737.56	2738.17	2	-222.78	0	2	493	518	1	R.MSGECAPNVSVSVSTSHTTISGGGSR.G	Oxidation (M); Label:13C(6) (R)
P35908	K22E_HUMAN	Keratin, type II cytoskeletal 2 epidermal	65.433	McrHIVSILAC2	55	6	2	5	2	12.8	3	88	0.761613	3	2.12992	X	738.81	1475.61	1474.78	2	562.8	0	59	198	209	1	R.FLEQQNQVLQTK.W
																	686.57	1371.13	1370.7	2	313.71	0	24	442	453	1	K.LNDLEEALQQAK.E
																	610.03	609.03	608.32	1	1167.15	0	3	454	458	2	K.EDLAR.L	Label:13C(6) (R)
																	825.6	2473.77	2473.19	3	234.51	0	2	491	515	1	R.MSGDLSSNVTVSVTSSTISSNVASK.A	Oxidation (M)
																	753.08	2256.22	2255.99	3	101.95	1	1	545	572	1	R.QSGSRGGSGGGGSISGGGYGSGGGSGGR.Y
P23141	EST1_HUMAN	Liver carboxylesterase 1	62.521	McrHIVSILAC2	53	2	1	2	1	4.6	2	56	1.10549	2	1.13044	X	615.23	1842.67	1842.02	3	352.87	0	4	314	330	1	R.ESQPLLGTVIDGMLLLK.T	Oxidation (M)
																	537.16	1072.31	1071.52	2	737.27	0	53	331	339	1	K.TPEELQAER.N
Q8TCT9	HM13_HUMAN	Minor histocompatibility antigen H13	41.488	McrHIVSILAC2	152	6	3	3	3	9.5	3	209	1.42536	6	1.9305	X	672.07	1342.12	1342.61	2	-364.96	0	18	62	73	1	K.NASDMPETITSR.D	Oxidation (M); Label:13C(6) (R)
																	669.43	1336.84	1336.59	2	187.04	0	2	62	73	2	K.NASDMPETITSR.D	Oxidation (M)
																	664.5	1326.99	1326.62	2	278.9	0	9	62	73	1	K.NASDMPETITSR.D	Label:13C(6) (R)
																	881.9	1761.78	1761.74	2	22.7	0	69	338	352	1	K.GEVTEMFSYEESNPK.D	Oxidation (M)
																	887.83	2660.45	2660.18	3	101.5	1	75	338	361	1	K.GEVTEMFSYEESNPKDPAAVTESK.E	Oxidation (M)
Q96S97	MYADM_HUMAN	Myeloid-associated differentiation marker	35.274	McrHIVSILAC2	103	2	2	1	1	7.1	1	67	0.84827	2	1.27116	X	756.92	2267.72	2267.13	3	260.24	0	59	8	30	1	R.TTITTTTTSSSGLGSPMIVGSPR.A	Oxidation (M)
																	1134.64	2267.26	2267.13	2	57.34	0	67	8	30	1	R.TTITTTTTSSSGLGSPMIVGSPR.A	Oxidation (M)
P35579	MYH9_HUMAN	Myosin-9	226.532	McrHIVSILAC2	2626	104	70	63	37	39.3	63	3000	1.13871	61	1.27901	X	837.26	1672.51	1671.84	2	400.76	0	84	15	29	1	K.NFINNPLAQADWAAK.K
																	472.54	943.07	942.49	2	615.39	0	9	39	47	1	K.SGFEPASLK.E	Label:13C(6)15N(2) (K)
																	876.58	1751.15	1750.86	2	165.63	0	40	126	139	1	K.NLPIYSEEIVEMYK.G	Oxidation (M); Label:13C(6)15N(2) (K)
																	872.59	1743.16	1742.84	2	183.61	0	58	126	139	1	K.NLPIYSEEIVEMYK.G	Oxidation (M)
																	644.52	1930.55	1929.9	3	336.81	0	19	144	159	1	R.HEMPPHIYAITDTAYR.S	Oxidation (M)
																	859.63	1717.24	1716.93	2	180.55	0	88	210	225	1	R.QLLQANPILEAFGNAK.T	Gln->pyro-Glu (N-term Q); Label:13C(6)15N(2) (K)
																	603.61	1205.21	1204.63	2	481.48	0	37	290	299	1	K.TDLLLEPYNK.Y
																	824.53	1647.04	1646.8	2	145.74	0	67	328	341	1	R.IMGIPEEEQMGLLR.V	2 Oxidation (M)
																	744.11	1486.21	1485.89	2	215.36	0	81	342	355	1	R.VISGVLQLGNIVFK.K
																	657.21	1312.4	1312.68	2	-213.3	0	21	408	419	1	K.EQADFAIEALAK.A	Label:13C(6)15N(2) (K)
																	652.99	1303.96	1304.66	2	-536.54	0	35	408	419	1	K.EQADFAIEALAK.A
																	458.75	915.49	915.43	2	65.54	0	8	581	587	1	K.ADEWLMK.N	Oxidation (M); Label:13C(6)15N(2) (K)
																	714.93	2141.76	2141.01	3	350.3	0	1	588	606	1	K.NMDPLNDNIATLLHQSSDK.F	Oxidation (M)
																	455.05	908.08	907.48	2	661.17	0	25	607	613	1	K.FVSELWK.D
																	1017.59	2033.16	2033.05	2	54.11	0	77	618	637	1	R.IIGLDQVAGMSETALPGAFK.T	Oxidation (M)
																	481.38	960.74	960.48	2	270.7	0	15	663	670	1	R.NTNPNFVR.C
																	637.24	1908.69	1908.97	3	-146.68	1	7	721	737	1	R.YEILTPNSIPKGFMDGK.Q
																	600.46	1198.9	1198.63	2	225.26	0	68	746	755	2	K.ALELDSNLYR.I	Label:13C(6) (R)
																	597.59	1193.17	1192.61	2	469.56	0	81	746	755	2	K.ALELDSNLYR.I
																	615.46	1228.9	1228.65	2	203.48	0	39	765	775	1	R.AGVLAHLEEER.D	Label:13C(6) (R)
																	612.51	1223.01	1222.63	2	310.81	0	62	765	775	1	R.AGVLAHLEEER.D
																	546.16	1635.45	1634.95	3	305.82	2	5	802	814	1	K.RQQQLTAMKVLQR.N	Oxidation (M); Label:13C(6)15N(2) (K); 2 Label:13C(6) (R)
																	1274.3	2546.58	2546.25	2	129.6	1	5	861	882	1	K.QLAAENRLTEMETLQSQLMAEK.L	Gln->pyro-Glu (N-term Q); Oxidation (M); Label:13C(6)15N(2) (K); Label:13C(6) (R)
																	896.51	1791.01	1790.85	2	89.34	0	39	868	882	3	R.LTEMETLQSQLMAEK.L	2 Oxidation (M); Label:13C(6)15N(2) (K)
																	892.52	1783.02	1782.84	2	100.96	0	53	868	882	1	R.LTEMETLQSQLMAEK.L	2 Oxidation (M)
																	1175.05	2348.09	2348.04	2	21.29	0	102	941	959	1	K.MQQNIQELEEQLEEEESAR.Q	Oxidation (M)
																	1167.29	2332.56	2332.05	2	218.69	0	64	941	959	1	K.MQQNIQELEEQLEEEESAR.Q
																	831.47	1660.92	1660.79	2	78.28	0	109	1001	1014	3	R.IAEFTTNLTEEEEK.S	Label:13C(6)15N(2) (K)
																	827.44	1652.87	1652.78	2	54.45	0	119	1001	1014	1	R.IAEFTTNLTEEEEK.S
																	534.61	1600.81	1600.75	3	37.48	1	9	1023	1035	1	K.NKHEAMITDLEER.L	Oxidation (M)
																	680.08	1358.15	1358.61	2	-338.58	0	19	1025	1035	1	K.HEAMITDLEER.L	Oxidation (M)
																	872.65	2614.93	2614.33	3	229.5	1	55	1052	1075	1	R.KLEGDSTDLSDQIAELQAQIAELK.M
																	1244.44	2486.86	2486.24	2	249.37	0	71	1053	1075	1	K.LEGDSTDLSDQIAELQAQIAELK.M
																	636.54	1271.07	1270.71	2	283.31	1	11	1081	1091	2	K.KEEELQAALAR.V	Label:13C(6)15N(2) (K); Label:13C(6) (R)
																	629.71	1257.41	1256.67	2	588.86	1	42	1081	1091	2	K.KEEELQAALAR.V
																	419.78	1256.31	1256.67	3	-286.47	1	27	1081	1091	1	K.KEEELQAALAR.V
																	562.79	1123.56	1123.59	2	-26.7	0	31	1136	1145	1	R.DLGEELEALK.T	Label:13C(6)15N(2) (K)
																	642.65	1924.92	1924.93	3	-5.19	0	43	1146	1162	1	K.TELEDTLDSTAAQQELR.S	Label:13C(6) (R)
																	960.49	1918.96	1918.91	2	26.06	0	113	1146	1162	1	K.TELEDTLDSTAAQQELR.S
																	486.85	971.68	971.53	2	154.4	0	11	1166	1173	1	R.EQEVNILK.K
																	767.21	2298.62	2298.13	3	213.22	2	1	1175	1193	1	K.TLEEEAKTHEAQIQEMRQK.H
																	920.4	1838.79	1838.9	2	-59.82	0	60	1194	1209	1	K.HSQAVEELAEQLEQTK.R
																	856.96	1711.9	1711.84	2	35.05	1	8	1220	1234	1	K.QTLENERGELANEVK.V	Gln->pyro-Glu (N-term Q)
																	707.12	1412.23	1411.8	2	304.58	1	77	1249	1260	1	K.KVEAQLQELQVK.F
																	643.07	1284.12	1283.71	2	319.39	0	79	1250	1260	1	K.VEAQLQELQVK.F
																	973.48	1944.95	1945	2	-25.71	0	142	1278	1295	1	K.LQVELDNVTGLLSQSDSK.S
																	1249.99	2497.96	2498.19	2	-92.07	0	54	1302	1322	1	K.DFSALESQLQDTQELLQEENR.Q	Label:13C(6) (R)
																	833.78	2498.31	2498.19	3	48.03	0	34	1302	1322	1	K.DFSALESQLQDTQELLQEENR.Q	Label:13C(6) (R)
																	617.52	1233.03	1232.54	2	397.55	0	33	1343	1352	1	R.EQLEEEEEAK.H
																	717.13	1432.25	1431.73	2	363.2	0	60	1358	1370	1	K.QIATLHAQVADMK.K	Gln->pyro-Glu (N-term Q); Oxidation (M); Label:13C(6)15N(2) (K)
																	713.25	1424.48	1423.71	2	540.84	0	64	1358	1370	1	K.QIATLHAQVADMK.K	Gln->pyro-Glu (N-term Q); Oxidation (M)
																	461.9	921.78	922.48	2	-758.82	0	26	1393	1400	1	K.DLEGLSQR.H	Label:13C(6) (R)
																	652.68	1955.01	1955.01	3	0	0	29	1418	1433	1	R.LQQELDDLLVDLDHQR.Q	Label:13C(6) (R)
																	619.27	1236.52	1235.67	2	687.89	1	43	1445	1454	1	K.KFDQLLAEEK.T	2 Label:13C(6)15N(2) (K)
																	610.89	1219.77	1219.64	2	106.59	1	28	1445	1454	1	K.KFDQLLAEEK.T
																	536.91	1071.81	1071.5	2	289.31	0	13	1484	1492	1	R.ALEEAMEQK.A	Oxidation (M); Label:13C(6)15N(2) (K)
																	524.97	1047.92	1047.49	2	410.51	0	13	1484	1492	1	R.ALEEAMEQK.A
																	585.38	1168.75	1169.49	2	-632.75	0	12	1504	1513	1	R.TEMEDLMSSK.D
																	615.01	1228	1227.59	2	333.99	0	47	1529	1538	2	R.ALEQQVEEMK.T	Oxidation (M); Label:13C(6)15N(2) (K)
																	611.08	1220.15	1219.58	2	467.37	0	57	1529	1538	1	R.ALEQQVEEMK.T	Oxidation (M)
																	603.02	1204.02	1203.58	2	365.58	0	57	1529	1538	1	R.ALEQQVEEMK.T
																	1055.11	3162.3	3162.48	3	-56.92	1	28	1529	1555	1	R.ALEQQVEEMKTQLEELEDELQATEDAK.L	Oxidation (M)
																	535.3	1068.59	1068.57	2	18.72	0	57	1558	1566	1	R.LEVNLQAMK.A	Oxidation (M); Label:13C(6)15N(2) (K)
																	531.44	1060.86	1060.56	2	282.87	0	51	1558	1566	2	R.LEVNLQAMK.A	Oxidation (M)
																	637	1271.98	1271.53	2	353.9	0	39	1593	1602	1	R.EMEAELEDER.K	Oxidation (M); Label:13C(6) (R)
																	633.83	1265.65	1265.51	2	110.63	0	44	1593	1602	2	R.EMEAELEDER.K	Oxidation (M)
																	1271.99	1270.98	1271.53	1	-432.55	0	1	1593	1602	1	R.EMEAELEDER.K	Oxidation (M); Label:13C(6) (R)
																	494.31	986.61	987.49	2	-891.15	1	5	1604	1612	1	K.QRSMAVAAR.K	Gln->pyro-Glu (N-term Q); Oxidation (M)
																	719.23	718.22	717.38	1	1170.93	0	3	1643	1648	1	K.LQAQMK.D
																	1040.97	2079.93	2079.95	2	-9.62	0	109	1677	1694	1	K.SMEAEMIQLQEELAAAER.A	2 Oxidation (M)
																	678.92	1355.83	1355.63	2	147.53	0	95	1704	1716	1	R.DELADEIANSSGK.G	Label:13C(6)15N(2) (K)
																	675.09	1348.16	1347.62	2	400.71	0	91	1704	1716	1	R.DELADEIANSSGK.G
																	415.5	828.98	829.45	2	-566.64	0	8	1717	1724	1	K.GALALEEK.R
																	826.59	2476.76	2477.19	3	-173.58	0	64	1731	1751	1	R.IAQLEEELEEEQGNTELINDR.L	Label:13C(6) (R)
																	1236.58	2471.15	2471.17	2	-8.09	0	112	1731	1751	1	R.IAQLEEELEEEQGNTELINDR.L
																	935.57	1869.13	1868.96	2	90.96	0	118	1755	1770	1	K.ANLQIDQINTDLNLER.S
																	769.96	1537.91	1537.77	2	91.04	0	115	1816	1828	1	K.IAQLEEQLDNETK.E	Label:13C(6)15N(2) (K)
																	766.13	1530.25	1529.76	2	320.31	0	84	1816	1828	2	K.IAQLEEQLDNETK.E
																	936.2	935.2	935.58	1	-406.17	2	2	1836	1842	1	K.QVRRTEK.K	Label:13C(6)15N(2) (K); 2 Label:13C(6) (R)
																	604.44	1206.86	1206.62	2	198.9	0	42	1846	1855	2	K.DVLLQVDDER.R	Label:13C(6) (R)
																	601.01	1200	1200.6	2	-499.75	0	58	1846	1855	1	K.DVLLQVDDER.R
																	669.43	1336.84	1336.62	2	164.59	0	38	1878	1888	1	R.QLEEAEEEAQR.A	Label:13C(6) (R)
																	666.33	1330.65	1330.6	2	37.58	0	63	1878	1888	1	R.QLEEAEEEAQR.A
																	661.18	1320.35	1319.59	2	575.94	0	59	1878	1888	1	R.QLEEAEEEAQR.A	Gln->pyro-Glu (N-term Q); Label:13C(6) (R)
																	658.14	1314.26	1313.57	2	525.29	0	74	1878	1888	1	R.QLEEAEEEAQR.A	Gln->pyro-Glu (N-term Q)
																	1046.16	2090.3	2090.01	2	138.76	2	1	1895	1912	1	R.KLQRELEDATETADAMNR.E
																	794.38	1586.75	1586.68	2	44.12	0	63	1899	1912	1	R.ELEDATETADAMNR.E	Oxidation (M); Label:13C(6) (R)
																	791.52	1581.02	1580.66	2	227.75	0	96	1899	1912	1	R.ELEDATETADAMNR.E	Oxidation (M)
																	783.39	1564.76	1564.67	2	57.52	0	86	1899	1912	1	R.ELEDATETADAMNR.E
																	656.08	1310.15	1310.76	2	-465.38	2	13	1923	1933	1	R.RGDLPFVVPRR.M
																	861.83	1721.65	1720.77	2	511.4	2	6	1934	1950	1	R.MARKGAGDGSDEEVDGK.A
Q09666	AHNK_HUMAN	Neuroblast differentiation-associated protein AHNAK	629.101	McrHIVSILAC2	91	26	4	25	4	5.8	25	242	1.43475	3	1.01992	X	824.52	1647.02	1647.85	2	-503.69	0	14	208	225	1	R.LPSGSGAASPTGSAVDIR.A	Label:13C(6) (R)
																	644.43	1286.85	1287.64	2	-613.53	0	2	643	654	1	K.GEGPDVHMTLPK.G	Label:13C(6)15N(2) (K)
																	634.57	1267.13	1266.65	2	378.95	0	53	764	775	1	K.AEGPEVDVNLPK.A
																	1452.27	1451.26	1450.73	1	365.33	2	3	803	814	1	K.GPKFKMPEMNIK.V	2 Oxidation (M)
																	791.96	1581.91	1582.78	2	-549.67	1	8	946	959	1	K.ISMPDVDLHMKGPK.V	Oxidation (M)
																	523.35	1567.03	1566.79	3	153.18	1	5	946	959	1	K.ISMPDVDLHMKGPK.V
																	646.71	1291.4	1290.61	2	612.11	0	2	1013	1024	1	K.GEGPEFDVNLSK.A
																	825.14	1648.26	1648.8	2	-327.51	0	23	1034	1049	1	K.VDTNAPDLSLEGPEGK.L	Label:13C(6)15N(2) (K)
																	631.42	1260.83	1260.64	2	150.72	0	45	1141	1152	1	K.GEGPEVDVNLPK.A	Label:13C(6)15N(2) (K)
																	845.2	2532.59	2533.3	3	-280.27	2	5	1185	1205	1	K.MPEMHFKTPKISMPDVDLHLK.G	Oxidation (M); 3 Label:13C(6)15N(2) (K)
																	795.78	2384.33	2384.21	3	50.33	2	4	1211	1232	1	K.GDVDVSVPKVEGEMKVPDVEIK.G	Oxidation (M)
																	651.67	1301.33	1300.6	2	561.28	0	30	1525	1536	1	K.GEGPEVDMNLPK.A	Oxidation (M)
																	1260.55	2519.09	2519.28	2	-75.42	2	4	1643	1663	1	K.MPEMHFKAPKISMPDVDLHLK.G	2 Oxidation (M); 3 Label:13C(6)15N(2) (K)
																	617.52	1233.03	1232.6	2	348.86	1	10	1912	1921	1	K.MPDMHFKAPK.I	Oxidation (M); 2 Label:13C(6)15N(2) (K)
																	834.16	1666.31	1666.8	2	-293.98	0	51	2546	2561	1	K.VDIEGPDVNIEGPEGK.L
																	834.52	2500.54	2500.22	3	127.99	1	7	3283	3303	1	K.MPDMHVNMPKISMPEIDLNLK.G	2 Oxidation (M); 2 Label:13C(6)15N(2) (K)
																	692.52	1383.03	1382.7	2	238.66	0	15	3385	3397	1	K.VDINAPDVEVQGK.V
																	620.87	1239.73	1239.63	2	80.67	0	4	3617	3628	1	K.GEGPEVDVTLPK.A
																	637.9	1273.79	1273.66	2	102.07	0	5	4129	4139	1	K.ISMPEVDLNLK.G	Oxidation (M)
																	619.27	1854.78	1855	3	-118.6	2	8	4129	4144	1	K.ISMPEVDLNLKGPKMK.G	2 Oxidation (M); 3 Label:13C(6)15N(2) (K)
																	430.27	858.53	858.41	2	139.79	0	2	4711	4717	1	K.MPEMSIK.A	Oxidation (M); Label:13C(6)15N(2) (K)
																	769.83	768.82	768.4	1	546.59	0	7	5028	5034	1	K.IHMSGPK.I
																	319.51	955.52	955.53	3	-10.47	1	1	5155	5163	1	K.IEGDLKGPK.V
																	1313.64	1312.63	1312.73	1	-76.18	0	5	5324	5337	1	K.VHAPGLNLSGVGGK.M	Label:13C(6)15N(2) (K)
																	739.48	2215.41	2216.12	3	-320.38	0	2	5568	5591	1	K.GGADVSGGVSAPDISLGEGHLSVK.G	Label:13C(6)15N(2) (K)
																	619.27	1236.52	1236.73	2	-169.8	2	9	5768	5777	1	K.FSLFKSKKPR.H
O15118	NPC1_HUMAN	Niemann-Pick C1 protein	142.167	McrHIVSILAC2	186	10	7	4	3	2.8	4	151	1.2669	5	1.25534	X	721.4	720.39	720.43	1	-55.52	0	8	79	84	1	R.QLQTLK.D	Gln->pyro-Glu (N-term Q); Label:13C(6)15N(2) (K)
																	491.36	980.71	980.49	2	224.38	0	38	608	615	1	R.SIEDELNR.E	Label:13C(6) (R)
																	682.77	1363.52	1362.72	2	587.06	0	58	715	726	4	R.LQGETLDQQLGR.V	Label:13C(6) (R)
																	679.44	1356.87	1356.7	2	125.3	0	79	715	726	1	R.LQGETLDQQLGR.V
																	602.01	1202.01	1201.57	2	366.19	0	24	988	997	1	K.QRPQGGDFMR.F	Gln->pyro-Glu (N-term Q); Oxidation (M); 2 Label:13C(6) (R)
																	595.95	1189.89	1189.53	2	302.64	0	28	988	997	1	K.QRPQGGDFMR.F	Gln->pyro-Glu (N-term Q); Oxidation (M)
																	593.4	1184.8	1185.58	2	-657.91	0	24	988	997	1	K.QRPQGGDFMR.F	Gln->pyro-Glu (N-term Q); 2 Label:13C(6) (R)
Q8TEM1	PO210_HUMAN	Nuclear pore membrane glycoprotein 210	205.111	McrHIVSILAC2	96	8	1	8	1	6.8	8	129	0.715222	2	1.3749	X	952.32	1902.62	1902.03	2	310.19	2	0	199	217	1	K.AAKQGDTILVSGMKTGSSK.L	3 Label:13C(6)15N(2) (K)
																	770.09	1538.16	1537.84	2	208.08	0	2	645	660	1	K.AVDPSSVALVTLGSSK.E	Label:13C(6)15N(2) (K)
																	1015.12	2028.23	2029.12	2	-438.61	2	4	1007	1022	1	K.KPFLAKYFPFMDLKLR.A	Oxidation (M)
																	774.02	1546.03	1545.84	2	122.91	0	96	1048	1063	1	R.GVAIGQTSLTASVTNK.A
																	1322.28	3963.83	3962.94	3	224.58	0	1	1181	1216	1	R.TGTQMPIYVTGITNHQNPFSFGNAVPGLTFHWSVTK.R	Oxidation (M)
																	849.43	848.43	848.43	1	0	0	1	1226	1232	1	R.HHEASIR.L
																	414.58	827.14	827.49	2	-422.97	0	9	1577	1584	1	K.VIVAVGDR.S
																	565.62	1129.23	1128.66	2	505.02	0	15	1836	1846	1	R.DLAVPAALTPR.A	Label:13C(6) (R)
Q15149	PLEC_HUMAN	Plectin	531.791	McrHIVSILAC2	747	81	33	69	27	16.3	69	1589	1.11814	53	1.54489	X	781.72	1561.42	1560.8	2	397.23	1	1	1	13	1	-.MVAGMLMPRDQLR.A	2 Oxidation (M); 2 Label:13C(6) (R)
																	556.84	1667.49	1666.88	3	365.95	1	2	254	268	1	K.LVNIRNDDIADGNPK.L	Label:13C(6)15N(2) (K); Label:13C(6) (R)
																	534.49	1066.96	1067.51	2	-515.22	0	22	308	316	1	R.MVEGYQGLR.C	Oxidation (M)
																	849.44	2545.3	2544.45	3	334.06	2	6	326	346	1	R.DGRLFNAIIHRHKPLLIDMNK.V	Oxidation (M); 2 Label:13C(6)15N(2) (K); 2 Label:13C(6) (R)
																	492.85	983.69	983.5	2	193.19	0	36	402	410	1	R.VPDVQDGVR.A
																	546.64	1091.28	1091.57	2	-265.67	1	4	461	469	1	K.FKEMELPAK.E
																	631.43	1891.26	1892.03	3	-406.97	1	3	476	493	1	R.SKGIYQSLEGAVQAGQLK.V	2 Label:13C(6)15N(2) (K)
																	611.58	1221.14	1220.62	2	426.01	0	2	697	706	1	R.GLHQSIEEFR.A	Label:13C(6) (R)
																	841.7	2522.09	2522.11	3	-7.93	1	1	765	784	1	K.ELMWLNEKEEEEVGFDWSDR.N	Glu->pyro-Glu (N-term E)
																	633.49	1897.45	1897.93	3	-252.91	2	2	785	800	1	R.NTNMTAKKESYSALMR.E	2 Oxidation (M); 2 Label:13C(6)15N(2) (K); Label:13C(6) (R)
																	713	1423.98	1423.69	2	203.7	0	40	897	908	1	R.LEDLLQDAQDEK.E	Label:13C(6)15N(2) (K)
																	774.55	2320.62	2320.11	3	219.82	1	12	897	915	1	R.LEDLLQDAQDEKEQLNEYK.G
																	1110.53	1109.52	1108.71	1	730.58	1	3	925	934	1	R.AKAVVQLKPR.H
																	744.11	743.11	742.43	1	915.91	0	3	1039	1044	1	R.DVQLIR.S
																	675.95	1349.88	1349.55	2	244.53	0	49	1076	1088	1	R.DSQDAGGFGPEDR.L
																	501.28	1000.54	1000.52	2	19.99	0	13	1166	1175	1	K.AQAEVEGLGK.G
																	495.42	988.83	988.54	2	293.36	0	42	1202	1210	1	R.SELELTLGK.L
																	880.96	2639.86	2640.5	3	-242.38	2	3	1202	1224	1	R.SELELTLGKLEQVRSLSAIYLEK.L	2 Label:13C(6)15N(2) (K); Label:13C(6) (R)
																	530.53	1059.04	1058.54	2	472.35	0	41	1234	1243	2	R.GTQGAEEVLR.A
																	834.52	1667.03	1666.88	2	89.99	0	21	1251	1266	1	K.EAQAVPATLPELEATK.A
																	773.46	1544.9	1544.76	2	90.63	0	82	1274	1287	1	R.AQAEAQQPTFDALR.D
																	653.29	1956.86	1955.98	3	449.9	1	18	1366	1382	1	R.RQEQIQAMPLADSQAVR.E	Oxidation (M)
																	834.52	2500.54	2500.33	3	83.99	2	5	1366	1386	1	R.RQEQIQAMPLADSQAVREQLR.Q	Oxidation (M); 3 Label:13C(6) (R)
																	892.52	1783.02	1782.86	2	89.74	0	37	1367	1382	1	R.QEQIQAMPLADSQAVR.E	Gln->pyro-Glu (N-term Q); Oxidation (M)
																	556.1	1110.19	1109.61	2	522.71	0	60	1428	1438	1	K.AQLEPVASPAK.K
																	905.14	1808.26	1807.9	2	199.13	0	99	1442	1457	1	K.VQSGSESVIQEYVDLR.T
																	540.98	1079.94	1079.6	2	314.93	0	54	1499	1508	1	R.LAEVEAALEK.Q	Label:13C(6)15N(2) (K)
																	537.17	1072.32	1071.58	2	690.57	0	63	1499	1508	3	R.LAEVEAALEK.Q
																	515.32	1028.63	1028.54	2	87.5	1	0	1576	1584	1	R.QAEAAERSR.L	2 Label:13C(6) (R)
																	554.06	1106.1	1105.58	2	470.34	0	36	1606	1616	1	R.GGAEGELQALR.A	Label:13C(6) (R)
																	664.42	1326.82	1326.7	2	90.45	1	0	1606	1618	1	R.GGAEGELQALRAR.A
																	624.74	1247.47	1247.69	2	-176.33	0	24	1699	1709	1	R.QVQVALETAQR.S	Label:13C(6) (R)
																	616.36	1230.71	1230.67	2	32.5	0	32	1699	1709	1	R.QVQVALETAQR.S	Gln->pyro-Glu (N-term Q); Label:13C(6) (R)
																	740.46	1478.91	1478.78	2	87.91	0	28	1732	1744	1	R.SLQEEHVAVAQLR.E
																	633.83	632.83	632.28	1	869.87	0	7	1745	1749	2	R.EEAER.R
																	621.42	620.42	620.29	1	209.58	0	2	1745	1749	1	R.EEAER.R	Glu->pyro-Glu (N-term E); Label:13C(6) (R)
																	572.71	1143.41	1142.59	2	717.67	0	60	1783	1792	1	R.LQAEEVAQQK.S
																	548.81	1095.61	1095.55	2	54.77	0	48	1825	1833	1	R.ELAEQELEK.Q	Label:13C(6)15N(2) (K)
																	545.08	1088.16	1087.54	2	570.09	0	38	1825	1833	1	R.ELAEQELEK.Q
																	525.12	1048.22	1047.6	2	591.83	0	40	1846	1854	1	R.LAAEQELIR.L	Label:13C(6) (R)
																	522.01	1042.01	1041.58	2	412.83	0	59	1846	1854	1	R.LAAEQELIR.L
																	550.82	1099.63	1099.59	2	36.38	0	11	1867	1875	1	R.QLLEEELAR.L
																	557.93	1113.84	1113.58	2	233.48	0	55	1899	1908	1	R.AEMEVLLASK.A	Oxidation (M); Label:13C(6)15N(2) (K)
																	553.8	1105.58	1105.57	2	9.05	0	62	1899	1908	1	R.AEMEVLLASK.A	Oxidation (M)
																	545.84	1089.67	1089.57	2	91.78	0	45	1899	1908	1	R.AEMEVLLASK.A
																	674.28	1346.54	1346.74	2	-148.51	1	5	1899	1910	1	R.AEMEVLLASKAR.A	Oxidation (M); Label:13C(6)15N(2) (K); Label:13C(6) (R)
																	540.11	1078.21	1077.51	2	649.65	0	72	2006	2014	1	R.LAEDEAFQR.R
																	623.69	1245.36	1244.65	2	570.44	1	6	2098	2108	1	R.SKEQAELEAAR.Q	Label:13C(6)15N(2) (K); Label:13C(6) (R)
																	605.63	1209.25	1209.64	2	-322.41	0	52	2172	2182	1	R.QLQLAQEAAQK.R	Gln->pyro-Glu (N-term Q)
																	742.96	2225.85	2226.14	3	-130.27	2	3	2254	2274	1	R.LKQSAEEQAQARAQAQAAAEK.L
																	644.42	1286.82	1286.68	2	108.81	0	73	2319	2329	1	K.AQVEQELTTLR.L
																	565.4	1128.78	1128.58	2	177.21	0	60	2340	2348	1	K.NLLDEELQR.L
																	497.3	992.58	992.48	2	100.76	0	21	2402	2409	1	R.FLQEEAEK.M
																	722.45	2164.33	2164.16	3	78.55	2	1	2410	2429	1	K.MKQVAEEAARLSVAAQEAAR.L	Oxidation (M); Label:13C(6)15N(2) (K); 2 Label:13C(6) (R)
																	863.04	862.03	861.43	1	696.52	0	4	2412	2419	1	K.QVAEEAAR.L	Gln->pyro-Glu (N-term Q); Label:13C(6) (R)
																	508.49	1014.96	1014.55	2	404.12	0	87	2420	2429	1	R.LSVAAQEAAR.L
																	642.49	1282.97	1282.62	2	272.88	0	2	2432	2442	1	R.QLAEEDLAQQR.A	Gln->pyro-Glu (N-term Q)
																	841.71	2522.1	2522.17	3	-27.75	1	18	2483	2503	1	R.LQEDKEQMAQQLAEETQGFQR.T	Oxidation (M)
																	639.19	1914.54	1914.88	3	-177.56	0	4	2488	2503	1	K.EQMAQQLAEETQGFQR.T	Oxidation (M); Label:13C(6) (R)
																	585.19	1168.37	1167.52	2	728.04	0	23	2512	2521	1	R.QLEMSAEAER.L	Gln->pyro-Glu (N-term Q); Oxidation (M); Label:13C(6) (R)
																	339.66	1015.95	1015.54	3	403.73	1	7	2637	2644	1	K.DSLLQRER.F
																	660.57	1319.13	1318.68	2	341.25	0	42	2653	2663	1	K.LEQLFQDEVAK.A
																	735.3	1468.58	1468.68	2	-68.09	0	51	2719	2730	1	R.QQEELLAEENQR.L	Gln->pyro-Glu (N-term Q)
																	332.52	663.02	662.38	2	966.21	0	6	2762	2767	1	K.TLPNGR.D	Label:13C(6) (R)
																	778.92	1555.82	1555.82	2	0	0	105	2795	2808	1	R.LQEAGILSAEELQR.L
																	459.57	917.13	917.5	2	-403.27	0	20	2961	2968	1	R.VPVDVAYR.R
																	589.1	1176.19	1175.46	2	621.03	0	23	2970	2978	1	R.GYFDEEMNR.V	Oxidation (M)
																	531.18	1060.34	1059.51	2	783.38	0	32	2979	2988	2	R.VLADPSDDTK.G
																	523.41	1044.81	1045.56	2	-717.32	0	26	3620	3628	1	R.VPVDVAYQR.G
																	1368.86	4103.55	4102.9	3	158.42	1	5	3702	3738	1	R.RAFEETQIDIPGGGSHGGSTMSLWEVMQSDLIPEEQR.A	Oxidation (M)
																	921.31	920.3	920.54	1	-260.72	0	3	3850	3858	1	K.GLLSAEVAR.L	Label:13C(6) (R)
																	1017.59	3049.75	3050.56	3	-265.53	2	2	3910	3935	1	R.DPYTEQTISLFQAMKKELIPTEEALR.L
																	564.98	1127.95	1128.59	2	-567.08	0	3	4438	4447	1	R.NLVDNITGQR.L
																	597.2	1192.39	1191.66	2	612.59	2	6	4503	4513	1	K.TKMSAAQALKK.G	Oxidation (M)
																	554.58	1660.72	1659.83	3	536.2	1	10	4585	4599	1	K.DALDRSMVEEGTGLR.L	2 Label:13C(6) (R)
																	316.45	946.33	946.51	3	-190.17	2	8	4632	4640	1	R.TGSRAGSRR.G
P46940	IQGA1_HUMAN	Ras GTPase-activating-like protein IQGAP1	189.252	McrHIVSILAC2	771	51	33	34	22	26.1	34	1284		34	1.30851	X	1167.29	3498.84	3498.63	3	60.02	2	2	52	80	1	K.RWMEACLGEDLPPTTELEEGLRNGVYLAK.L
																	769.97	1537.92	1537.74	2	117.05	0	28	131	142	1	K.IFYPETTDIYDR.K	Label:13C(6) (R)
																	767.09	1532.16	1531.72	2	287.26	0	60	131	142	1	K.IFYPETTDIYDR.K
																	708.57	1415.12	1414.78	2	240.32	0	60	162	174	1	K.LGLAPQIQDLYGK.V
																	742.96	1483.9	1483.65	2	168.5	0	90	175	186	1	K.VDFTEEEINNMK.T	Oxidation (M)
																	738.67	1475.32	1475.67	2	-237.18	0	11	175	186	1	K.VDFTEEEINNMK.T	Label:13C(6)15N(2) (K)
																	583.38	1164.74	1164.57	2	145.98	0	22	192	201	1	K.YGIQMPAFSK.I	Oxidation (M); Label:13C(6)15N(2) (K)
																	579.56	1157.1	1156.56	2	466.9	0	54	192	201	1	K.YGIQMPAFSK.I	Oxidation (M)
																	953.86	2858.55	2858.43	3	41.98	0	40	242	266	1	K.NPNAMLVNLEEPLASTYQDILYQAK.Q	Oxidation (M); Label:13C(6)15N(2) (K)
																	516.51	1031.01	1030.62	2	378.41	0	22	327	336	1	R.ALQSPALGLR.G	Label:13C(6) (R)
																	513.56	1025.1	1024.6	2	488	0	56	327	336	2	R.ALQSPALGLR.G
																	744.34	1486.66	1486.73	2	-47.08	0	51	337	348	1	R.GLQQQNSDWYLK.Q	Label:13C(6)15N(2) (K)
																	740.01	1478.01	1478.72	2	-480.14	0	8	337	348	1	R.GLQQQNSDWYLK.Q
																	990.97	2969.88	2969.49	3	131.34	0	35	439	465	1	R.QSPEHNLTHPELSVAVEMLSSVALINR.A	Gln->pyro-Glu (N-term Q); Oxidation (M)
																	659.93	1317.84	1317.66	2	136.61	0	78	466	477	2	R.ALESGDVNTVWK.Q
																	580.98	1159.94	1160.7	2	-654.78	0	29	557	567	1	K.TLQALQIPAAK.L	Label:13C(6)15N(2) (K)
																	577.55	1153.09	1152.69	2	347.01	0	54	557	567	2	K.TLQALQIPAAK.L
																	652.68	651.67	652.43	1	-1164.88	2	6	586	590	1	R.AKREK.A	2 Label:13C(6)15N(2) (K); Label:13C(6) (R)
																	865.95	1729.89	1729.86	2	17.34	0	65	723	738	1	R.EEIQSSISGVTAAYNR.E	Label:13C(6) (R)
																	863.04	1724.07	1723.84	2	133.42	0	113	723	738	1	R.EEIQSSISGVTAAYNR.E
																	772.12	1542.23	1541.82	2	265.92	0	81	739	751	1	R.EQLWLANEGLITR.L
																	484.34	966.67	966.51	2	165.54	0	21	834	841	1	R.DHINDIIK.I
																	785.55	1569.09	1568.82	2	172.1	0	61	857	870	2	K.TLINAEDPPMVVVR.K	Oxidation (M)
																	822.55	2464.63	2465.14	3	-206.88	0	6	872	891	1	K.FVHLLDQSDQDFQEELDLMK.M	Oxidation (M)
																	600.06	1797.17	1797.87	3	-389.35	0	23	902	916	1	R.SNQQLENDLNLMDIK.I	Oxidation (M); Label:13C(6)15N(2) (K)
																	698.54	1395.07	1394.6	2	337.01	0	31	943	953	1	K.EQLSDMMMINK.Q	3 Oxidation (M); Label:13C(6)15N(2) (K)
																	694.38	1386.75	1386.58	2	122.6	0	30	943	953	1	K.EQLSDMMMINK.Q	3 Oxidation (M)
																	571.56	1141.1	1141.6	2	-437.98	0	10	989	997	2	K.LIFQMPQNK.S	Oxidation (M); Label:13C(6)15N(2) (K)
																	568.15	1134.29	1133.59	2	617.51	0	31	989	997	1	K.LIFQMPQNK.S	Oxidation (M)
																	849.43	1696.85	1696.74	2	64.83	0	38	1097	1111	2	K.SWVNQMESQTGEASK.L	Oxidation (M)
																	696.36	695.35	695.39	1	-57.52	0	4	1131	1136	1	R.LDSSIR.N	Label:13C(6) (R)
																	768.49	1534.96	1534.91	2	32.58	2	4	1156	1168	1	K.IPYGMRFIAKVLK.D
																	621.42	1240.83	1240.61	2	177.33	0	19	1175	1185	1	K.FPDAGEDELLK.I	Label:13C(6)15N(2) (K)
																	562.79	1123.56	1123.64	2	-71.2	0	18	1186	1194	1	K.IIGNLLYYR.Y
																	553.65	1105.28	1104.6	2	615.61	0	33	1359	1368	1	K.TEVSLTLTNK.F
																	794.38	1586.75	1586.66	2	56.72	0	37	1369	1382	1	K.FDVPGDENAEMDAR.T	Oxidation (M); Label:13C(6) (R)
																	791.43	1580.85	1580.64	2	132.86	0	71	1369	1382	1	K.FDVPGDENAEMDAR.T	Oxidation (M)
																	589.17	1176.33	1175.57	2	646.49	0	32	1446	1455	1	K.EDSNLTLQEK.K
																	489.6	1465.79	1465.86	3	-47.75	2	5	1465	1477	1	K.KLTELGTVDPKNK.Y	3 Label:13C(6)15N(2) (K)
																	617.52	1233.03	1233.64	2	-494.47	0	36	1478	1487	1	K.YQELINDIAR.D
																	746.39	1490.77	1490.68	2	60.38	0	56	1517	1528	1	K.ATFYGEQVDYYK.S	Label:13C(6)15N(2) (K)
																	742.45	1482.88	1482.67	2	141.64	0	65	1517	1528	1	K.ATFYGEQVDYYK.S
																	664.42	1990.24	1989.97	3	135.68	1	2	1517	1532	1	K.ATFYGEQVDYYKSYIK.T	2 Label:13C(6)15N(2) (K)
																	737.32	736.31	735.5	1	1101.29	1	5	1544	1549	1	K.VSKKPR.E	2 Label:13C(6)15N(2) (K); Label:13C(6) (R)
																	873.15	1744.28	1743.94	2	194.96	0	1	1572	1586	1	K.GVLLEIEDLQVNQFK.N
Q9NQC3	RTN4_HUMAN	Reticulon-4	129.931	McrHIVSILAC2	54	5	1	5	1	7	5	70	0.629084	1	-1	X	636.54	1271.07	1270.7	2	291.18	0	54	92	104	1	R.GPLPAAPPVAPER.Q
																	658.14	657.13	656.27	1	1310.44	0	5	329	333	1	K.DEEEK.L	Label:13C(6)15N(2) (K)
																	1333.97	2665.93	2665.34	2	221.36	2	6	651	674	1	K.HEPENPPPYEEAMSVSLKKVSGIK.E
																	609.82	1826.43	1826.01	3	230.01	2	1	812	827	1	K.DTLLPDEVSTLSKKEK.I	3 Label:13C(6)15N(2) (K)
																	918.24	2751.71	2751.26	3	163.56	0	5	898	922	1	K.SEIANAPDGAGSLPCTELPHDLSLK.N	Label:13C(6)15N(2) (K)
Q9P2E9	RRBP1_HUMAN	Ribosome-binding protein 1	152.472	McrHIVSILAC2	428	27	11	19	7	15.1	19	456	1.80341	14	1.87013		709.05	1416.08	1415.66	2	296.68	0	34	35	46	1	K.ETSYEEALANQR.K	Label:13C(6) (R)
																	732.53	1463.05	1462.74	2	211.93	2	6	48	59	1	K.EMAKTHHQKVEK.K	Glu->pyro-Glu (N-term E); Oxidation (M)
																	669.75	1337.49	1336.74	2	561.07	0	3	176	188	1	K.EVPMVVVPPVGAK.G	Oxidation (M)
																	515.32	1028.63	1028.53	2	97.23	1	0	221	230	1	R.KAEGTPNQGK.K
																	523.41	1044.81	1044.55	2	248.91	1	18	222	231	3	K.AEGTPNQGKK.T	2 Label:13C(6)15N(2) (K)
																	680.08	1358.15	1357.71	2	324.08	0	65	708	720	1	K.LLATEQEDAAVAK.S
																	683.88	1365.74	1365.72	2	14.64	0	86	708	720	1	K.LLATEQEDAAVAK.S	Label:13C(6)15N(2) (K)
																	735.49	1468.96	1468.8	2	108.93	2	13	723	734	1	K.LRELNKEMAAEK.A	Oxidation (M); 2 Label:13C(6)15N(2) (K); Label:13C(6) (R)
																	699.99	1397.96	1397.69	2	193.18	0	69	807	819	1	R.DALNQATSQVESK.Q	Label:13C(6)15N(2) (K)
																	695.8	1389.59	1389.67	2	-57.57	0	2	807	819	2	R.DALNQATSQVESK.Q
																	585.09	1168.17	1167.65	2	445.34	0	25	865	874	1	K.QVLQLQASHR.E	Gln->pyro-Glu (N-term Q); Label:13C(6) (R)
																	582	1161.98	1161.63	2	301.3	0	27	865	874	1	K.QVLQLQASHR.E	Gln->pyro-Glu (N-term Q)
																	832.16	1662.3	1662.79	2	-294.69	0	0	908	921	1	K.AQEQQQQMAELHSK.L	Label:13C(6)15N(2) (K)
																	1122.23	2242.44	2243.1	2	-294.24	1	8	971	990	1	R.DAQDVQASQAEADQQQTRLK.E	Label:13C(6)15N(2) (K); Label:13C(6) (R)
																	487.29	1458.85	1458.79	3	41.13	1	5	989	1001	1	R.LKELESQVSGLEK.E
																	613.92	1225.83	1225.63	2	163.18	0	30	991	1001	1	K.ELESQVSGLEK.E	Label:13C(6)15N(2) (K)
																	621.42	1240.83	1240.64	2	153.15	0	14	1133	1143	1	R.SILAETEGMLR.D	Oxidation (M); Label:13C(6) (R)
																	649.08	1296.15	1295.61	2	416.79	0	40	1148	1157	1	K.SVEEEEQVWR.A	Label:13C(6) (R)
																	637	1271.98	1271.67	2	243.77	1	4	1158	1169	1	R.AKVGAAEEELQK.S
																	626.64	625.63	625.35	1	447.75	0	8	1222	1227	1	K.EVAGLR.Q	Glu->pyro-Glu (N-term E)
																	629.84	1886.51	1886.96	3	-238.48	1	7	1247	1262	1	K.QSDELALVRQQLSEMK.S	Gln->pyro-Glu (N-term Q); Oxidation (M); Label:13C(6)15N(2) (K); Label:13C(6) (R)
																	893.05	1784.08	1783.86	2	123.33	0	93	1334	1350	2	R.TAGPLESSETEEASQLK.E	Label:13C(6)15N(2) (K)
																	889.17	1776.33	1775.84	2	275.93	0	102	1334	1350	1	R.TAGPLESSETEEASQLK.E
P05023	AT1A1_HUMAN	Sodium/potassium-transporting ATPase subunit alpha-1	112.896	McrHIVSILAC2	65	10	1	10	1	12	10	163	1.35098	1	-1	X	768.95	1535.88	1535.71	2	110.7	1	6	8	21	1	R.DKYEPAAVSEQGDK.K
																	665.14	1328.27	1327.76	2	384.11	1	10	62	74	1	R.GLTSARAAEILAR.D
																	813.47	1624.92	1624.76	2	98.48	0	23	213	227	1	K.VDNSSLTGESEPQTR.S	Label:13C(6) (R)
																	490.1	978.18	978.51	2	-337.25	0	3	256	264	1	R.GIVVYTGDR.T
																	620.61	1239.21	1238.66	2	444.03	0	65	446	458	1	R.AVAGDASESALLK.C	Label:13C(6)15N(2) (K)
																	631.25	1890.74	1890	3	391.53	2	10	472	487	1	R.ERYAKIVEIPFNSTNK.Y	Glu->pyro-Glu (N-term E)
																	631.25	1260.49	1260.67	2	-142.78	0	27	477	487	1	K.IVEIPFNSTNK.Y
																	716.6	1431.19	1430.67	2	363.47	0	14	672	683	1	K.DMTSEQLDDILK.Y	Oxidation (M); Label:13C(6)15N(2) (K)
																	604.89	1811.65	1810.94	3	392.06	0	1	708	726	1	R.QGAIVAVTGDGVNDSPALK.K
																	490.1	1467.27	1466.74	3	361.35	2	3	939	950	1	K.TRRNSVFQQGMK.N	Oxidation (M)
Q9Y490	TLN1_HUMAN	Talin-1	269.767	McrHIVSILAC2	48	11	1	11	1	5.4	11	83	1.4961	3	1.27025	X	307.12	918.33	917.48	3	926.45	0	7	139	146	1	K.EEITGTLR.K
																	542.34	1624	1623.87	3	80.06	1	3	346	358	1	K.EVIQEWNLTNIKR.W	Glu->pyro-Glu (N-term E)
																	629.69	1257.37	1257.7	2	-262.38	0	11	1076	1086	1	K.LKPLPGETMEK.C	2 Label:13C(6)15N(2) (K)
																	804.25	803.25	802.43	1	1021.9	1	7	1215	1222	1	R.AVGDASKR.L
																	718.29	1434.56	1433.72	2	585.89	0	48	1402	1415	1	K.VLGEAMTGISQNAK.N	Oxidation (M)
																	761.55	2281.64	2282.27	3	-276.04	2	2	1524	1544	1	R.QFVQSAKEVANSTANLVKTIK.A	Gln->pyro-Glu (N-term Q); 3 Label:13C(6)15N(2) (K)
																	657.08	1312.14	1312.72	2	-441.83	0	3	1863	1874	1	K.AIAVTVQEMVTK.S	Oxidation (M); Label:13C(6)15N(2) (K)
																	1123.31	2244.6	2244.05	2	245.09	2	2	2178	2197	1	R.MTKGITMATAKAVAAGNSCR.Q	2 Oxidation (M); 2 Label:13C(6)15N(2) (K); Label:13C(6) (R)
																	387.44	1159.29	1159.65	3	-310.44	1	6	2466	2476	1	R.ASDNLVKAAQK.A	2 Label:13C(6)15N(2) (K)
																	695.55	2083.63	2084.08	3	-215.92	1	4	2492	2510	1	K.EKMVGGIAQIIAAQEEMLR.K	Glu->pyro-Glu (N-term E); Oxidation (M)
																	1098.79	2195.57	2196.18	2	-277.76	2	2	2492	2511	1	K.EKMVGGIAQIIAAQEEMLRK.E	Glu->pyro-Glu (N-term E)
P02786	TFR1_HUMAN	Transferrin receptor protein 1	84.871	McrHIVSILAC2	150	10	7	7	5	12.8	7	243	1.87456	8	1.64523	X	873.63	1745.24	1744.84	2	229.25	0	35	7	22	1	R.SAFSNLFGGEPLSYTR.F
																	785.42	1568.82	1568.7	2	76.5	0	66	40	53	1	K.LAVDEEENADNNTK.A	Label:13C(6)15N(2) (K)
																	781.44	1560.86	1560.69	2	108.93	0	60	40	53	1	K.LAVDEEENADNNTK.A
																	648.85	1295.69	1295.68	2	7.72	0	5	194	205	2	K.DSAQNSVIIVDK.N	Label:13C(6)15N(2) (K)
																	722.69	2165.05	2165.1	3	-23.09	0	11	268	287	1	K.VANAESLNAIGVLIYMDQTK.F	Oxidation (M)
																	735.14	1468.26	1467.8	2	313.39	0	30	326	339	1	R.SSGLPNIPVQTISR.A
																	738.05	1474.08	1473.82	2	176.41	0	24	326	339	1	R.SSGLPNIPVQTISR.A	Label:13C(6) (R)
																	615.44	1228.87	1229.77	2	-731.84	1	5	372	382	1	K.NVKLTVSNVLK.E	2 Label:13C(6)15N(2) (K)
																	552.45	1102.89	1102.54	2	317.45	0	34	656	665	1	R.LTTDFGNAEK.T	Label:13C(6)15N(2) (K)
Q9Y5S1	TRPV2_HUMAN	Transient receptor potential cation channel subfamily V member 2	85.981	McrHIVSILAC2	151	5	4	3	3	5.1	3	156	1.62729	3	1.03041	X	849.13	1696.24	1696.75	2	-300.57	0	51	12	27	1	R.LETLDGGQEDGSEADR.G	Label:13C(6) (R)
																	846.19	1690.37	1690.73	2	-212.93	0	23	12	27	1	R.LETLDGGQEDGSEADR.G
																	775.89	1549.77	1549.68	2	58.08	0	81	104	117	1	K.YLTDSEYTEGSTGK.T
																	779.95	1557.88	1557.69	2	121.98	0	76	104	117	1	K.YLTDSEYTEGSTGK.T	Label:13C(6)15N(2) (K)
																	521.6	1041.18	1040.59	2	566.99	0	27	291	299	1	R.NLQDLTPLK.L
P62979	RS27A_HUMAN	Ubiquitin-40S ribosomal protein S27a	17.965	McrHIVSILAC2	46	4	1	2	1	16	2	71	1.08413	1	-1	X	898.13	1794.25	1794.93	2	-378.84	0	46	12	27	1	K.TITLEVEPSDTIENVK.A	Label:13C(6)15N(2) (K)
																	545.61	1089.2	1088.56	2	587.93	0	6	55	63	1	R.TLSDYNIQK.E	Label:13C(6)15N(2) (K)
																	541.47	1080.92	1080.55	2	342.42	0	25	55	63	2	R.TLSDYNIQK.E
Search Parameters
Subsamples: McrHIVSILAC2
Database:		SwissProt
Fasta Version:		SwissProt_2013_01.fasta
# Sequences:		20233
Taxonomy:		Homo sapiens (human)
Enzyme:		Trypsin
Quantitation Protocol:		SILAC R+6 K+8 [MD]
Fixed modifications:		CarbamidomethylDTT (C)
Variable modifications:		Gln->pyro-Glu (N-term Q),Glu->pyro-Glu (N-term E),Oxidation (M),Label:13C(6)15N(2) (K),Label:13C(6) (R)
Mass values:		Monoisotopic
Peptide mass tolerance:		0.9 Da
Fragment mass tolerance:		0.6 Da
Max missed cleavages:		2
Instrument type:		ESI-TRAP
Scoring :		MudPIT
Subsamples: McrHIVSILAC2
Significance threshold p		0.05

## Sheet: SILAC3
Accession Nr	Accession	Name	Mass kDa	Distiller - McrHIVSILAC3_0_01_126.xml
													Heavy / Light
				Sample name	Score	Matches	Significant Matches	Sequences	Significant Sequences	Coverage %	Unique Peptides	Combined Protein Score	Ratio	# Peptides	Std. Deviation	Normal distributed	m/z	Mr(expt)	Mr(calc)	Charge	ppm	Miss cleavage sites	Score	Start	End	Duplicates	Peptide Sequences	Modifications
Q02218	ODO1_HUMAN	2-oxoglutarate dehydrogenase, mitochondrial	115.935	McrHIVSILAC3	67	9	2	8	1	10.5	8	83	1.67038	3	1.70809	X	718.62	1435.22	1434.76	2	320.61	1	1	71	81	1	K.SVHKSWDIFFR.N	Label:13C(6)15N(2) (K); Label:13C(6) (R)
																	705.15	2112.44	2112.11	3	156.24	0	22	102	122	1	R.GSLAAVAHAQSLVEAQPNVDK.L	Label:13C(6)15N(2) (K)
																	679.67	678.67	679.45	1	-1147.99	1	2	205	209	1	R.EIIRR.L	Glu->pyro-Glu (N-term E); 2 Label:13C(6) (R)
																	645.03	644.03	643.31	1	1119.21	0	5	272	276	1	K.WSSEK.R	Label:13C(6)15N(2) (K)
																	793.37	2377.08	2377.14	3	-25.24	1	2	292	312	1	K.TIIDKSSENGVDYVIMGMPHR.G	Oxidation (M)
																	599.83	1197.64	1197.56	2	66.8	0	50	337	348	1	K.LEAADEGSGDVK.Y	Label:13C(6)15N(2) (K)
																	596.07	1190.12	1189.55	2	479.17	0	47	337	348	1	K.LEAADEGSGDVK.Y
																	1127.47	2252.93	2253.08	2	-66.58	1	0	865	883	1	R.HPEARSSFDEMLPGTHFQR.V	2 Label:13C(6) (R)
																	730.95	1459.9	1459.79	2	75.35	2	5	917	929	1	R.KARDMVGQVAITR.I	Oxidation (M)
P08195	4F2_HUMAN	4F2 cell-surface antigen heavy chain	67.994	McrHIVSILAC3	181	10	3	8	2	13.5	8	197	0.787311	2	2.75799	X	571.47	1711.4	1710.78	3	362.41	0	4	123	140	1	K.QPMNAASGAAMSLAGAEK.N	Gln->pyro-Glu (N-term Q); Oxidation (M); Label:13C(6)15N(2) (K)
																	744.5	2230.49	2231.1	3	-273.41	1	11	123	145	1	K.QPMNAASGAAMSLAGAEKNGLVK.I	Oxidation (M)
																	1236.83	2471.65	2471.25	2	161.86	2	3	123	147	1	K.QPMNAASGAAMSLAGAEKNGLVKIK.V	Gln->pyro-Glu (N-term Q); 2 Oxidation (M)
																	627.4	1252.79	1252.6	2	151.68	0	100	148	160	1	K.VAEDEAEAAAAAK.F	Label:13C(6)15N(2) (K)
																	623.41	1244.81	1244.59	2	176.77	0	116	148	160	1	K.VAEDEAEAAAAAK.F
																	583.75	1165.49	1164.68	2	695.47	1	12	248	257	1	R.LDYLSSLKVK.G
																	885.61	1769.2	1768.83	2	209.18	0	21	314	329	1	R.GENSWFSTQVDTVATK.V
																	588.99	1175.96	1175.66	2	255.18	0	24	593	603	1	K.ADLLLSTQPGR.E	Label:13C(6) (R)
																	579.82	1157.63	1157.56	2	60.47	0	10	604	613	2	R.EEGSPLELER.L
P60709	ACTB_HUMAN	Actin, cytoplasmic 1	41.737	McrHIVSILAC3	52	4	1	4	1	17.6	4	98	1.57913	2	6.20741	X	600.08	1198.14	1197.51	2	526.09	0	13	51	61	1	K.DSYVGDEAQSK.R
																	1164.91	3491.72	3491.73	3	-2.86	1	6	117	147	1	R.EKMTQIMFETFNTPAMYVAIQAVLSLYASGR.T	Glu->pyro-Glu (N-term E)
																	589.46	1176.91	1176.61	2	254.97	0	28	316	326	1	K.EITALAPSTMK.I	Oxidation (M)
																	750.58	1499.15	1498.67	2	320.28	0	52	360	372	1	K.QEYDESGPSIVHR.K	Gln->pyro-Glu (N-term Q)
P12814	ACTN1_HUMAN	Alpha-actinin-1	103.058	McrHIVSILAC3	184	11	3	10	3	15.7	6	302	0.908324	5	1.31492	X	775.61	1549.21	1549.84	2	-406.49	0	9	107	121	1	K.LVSIGAEEIVDGNVK.M	Label:13C(6)15N(2) (K)
																	769.62	1537.24	1536.77	2	305.84	0	84	134	147	1	R.FAIQDISVEETSAK.E
																	749.13	2244.37	2244.06	3	138.14	1	4	328	344	1	K.VQEKCQLEINFNTLQTK.L
																	716.45	2146.33	2147.12	3	-367.93	2	5	414	431	1	K.EAMLRQKDYETATLSEIK.A	2 Label:13C(6)15N(2) (K); Label:13C(6) (R)
																	647.73	1293.44	1292.75	2	533.75	0	6	566	577	1	R.LAILGIHNEVSK.I
																	696.46	1390.9	1391.79	2	-639.46	0	8	715	726	1	R.VGWEQLLTTIAR.T	Label:13C(6) (R)
																	718.46	1434.9	1434.78	2	83.64	0	30	727	738	1	R.TINEVENQILTR.D	Label:13C(6) (R)
																	715.54	1429.07	1428.76	2	216.97	0	22	727	738	1	R.TINEVENQILTR.D
																	531	1059.98	1059.54	2	415.27	0	23	795	803	1	R.IMSIVDPNR.L	Oxidation (M)
																	873.47	1744.92	1744.75	2	97.44	0	125	819	834	1	R.ETADTDTADQVMASFK.I	Oxidation (M)
																	589.99	1766.96	1766.89	3	39.62	1	8	835	849	1	K.ILAGDKNYITMDELR.R	Oxidation (M)
O43707	ACTN4_HUMAN	Alpha-actinin-4	104.854	McrHIVSILAC3	86	7	3	6	3	8.9	2	146	0.853764	5	1.10347	X	757.73	1513.45	1513.8	2	-231.21	0	16	126	140	1	K.LVSIGAEEIVDGNAK.M
																	769.62	1537.24	1536.77	2	305.84	0	84	153	166	1	R.FAIQDISVEETSAK.E
																	749.13	2244.37	2244.06	3	138.14	1	4	347	363	1	K.VQEKCQLEINFNTLQTK.L
																	663.22	1324.42	1324.67	2	-188.73	1	5	633	643	1	K.RDHALLEEQSK.Q
																	696.46	1390.9	1391.79	2	-639.46	0	8	734	745	1	R.VGWEQLLTTIAR.T	Label:13C(6) (R)
																	718.46	1434.9	1434.78	2	83.64	0	30	746	757	1	R.TINEVENQILTR.D	Label:13C(6) (R)
																	715.54	1429.07	1428.76	2	216.97	0	22	746	757	1	R.TINEVENQILTR.D
P15144	AMPN_HUMAN	Aminopeptidase N	109.54	McrHIVSILAC3	590	38	22	24	14	25.5	24	848	1.04891	24	1.40868	X	605.56	604.56	605.31	1	-1239.03	0	3	105	110	1	K.GSSTVR.F
																	613.78	1225.55	1224.67	2	718.56	0	5	115	125	1	K.EATDVIIIHSK.K
																	585.46	1168.9	1168.57	2	282.4	0	42	141	152	2	R.GVGGSQPPDIDK.T
																	550.59	1099.17	1099.46	2	-263.77	0	4	196	204	1	R.SEYMEGNVR.K	Oxidation (M)
																	410.2	1227.59	1227.56	3	24.44	1	1	196	205	1	R.SEYMEGNVRK.V	Oxidation (M)
																	692.53	1383.05	1382.69	2	260.36	0	40	206	218	1	K.VVATTQMQAADAR.K	Oxidation (M); Label:13C(6) (R)
																	689.33	1376.64	1376.67	2	-21.79	0	32	206	218	1	K.VVATTQMQAADAR.K	Oxidation (M)
																	684.31	1366.61	1366.7	2	-65.85	0	67	206	218	1	K.VVATTQMQAADAR.K	Label:13C(6) (R)
																	681.51	1361.01	1360.68	2	242.53	0	108	206	218	1	K.VVATTQMQAADAR.K
																	821.03	1640.04	1639.67	2	225.66	1	7	219	230	1	R.KSFPCFDEPAMK.A	Oxidation (M); 2 Label:13C(6)15N(2) (K)
																	610.18	1218.34	1217.63	2	583.1	0	68	242	252	1	K.DLTALSNMLPK.G	Oxidation (M)
																	1285.64	2569.26	2569.19	2	27.25	0	68	341	363	1	K.SDQIGLPDFNAGAMENWGLVTYR.E	Oxidation (M)
																	630.53	1259.04	1258.63	2	325.75	0	57	433	442	1	K.DLMVLNDVYR.V	Oxidation (M); Label:13C(6) (R)
																	627.76	1253.51	1252.61	2	718.5	0	55	433	442	1	K.DLMVLNDVYR.V	Oxidation (M)
																	1417.91	1416.91	1417.68	1	-543.14	0	21	486	497	1	R.MLSSFLSEDVFK.Q	Oxidation (M)
																	508.06	1014.11	1013.59	2	513.03	0	41	529	537	1	R.SIQLPTTVR.D
																	548.72	1643.14	1642.88	3	158.26	1	8	529	542	1	R.SIQLPTTVRDIMNR.W
																	1446.74	1445.73	1445.69	1	27.67	0	17	596	606	1	R.QQQDYWLIDVR.A	Gln->pyro-Glu (N-term Q)
																	612.83	1223.65	1223.52	2	106.25	0	69	632	640	1	R.VNYDEENWR.K
																	995.36	1988.7	1988.09	2	306.83	1	10	642	658	1	K.IQTQLQRDHSAIPVINR.A
																	561.7	1121.4	1120.6	2	713.9	0	24	649	658	1	R.DHSAIPVINR.A
																	811.12	1620.22	1619.85	2	228.42	0	10	659	673	1	R.AQIINDAFNLASAHK.V	Label:13C(6)15N(2) (K)
																	807	1611.99	1611.84	2	93.06	0	49	659	673	1	R.AQIINDAFNLASAHK.V
																	700.63	1399.24	1398.83	2	293.1	1	6	724	734	1	K.KQVTPLFIHFR.N	Label:13C(6)15N(2) (K); Label:13C(6) (R)
																	658.33	1971.96	1971.9	3	30.43	0	11	778	793	1	K.QWMENPNNNPIHPNLR.S	Gln->pyro-Glu (N-term Q); Oxidation (M)
																	986.95	1971.89	1971.9	2	-5.07	0	57	778	793	1	K.QWMENPNNNPIHPNLR.S	Gln->pyro-Glu (N-term Q); Oxidation (M)
																	734.75	1467.49	1466.78	2	484.05	0	35	844	855	1	R.YLSYTLNPDLIR.K
																	638.69	1275.37	1274.55	2	643.36	0	1	924	935	3	K.DNEETGFGSGTR.A	Label:13C(6) (R)
																	635.55	1269.08	1268.53	2	433.57	0	28	924	935	5	K.DNEETGFGSGTR.A
																	801.66	2401.94	2402.2	3	-108.23	2	7	924	945	1	K.DNEETGFGSGTRALEQALEKTK.A	2 Label:13C(6)15N(2) (K); Label:13C(6) (R)
																	451.33	900.64	900.49	2	166.58	0	61	936	943	1	R.ALEQALEK.T
Q0VD83	APOBR_HUMAN	Apolipoprotein B receptor	114.82	McrHIVSILAC3	136	7	3	6	3	7.5	6	211	1.35967	5	1.12076	X	815.47	1628.92	1628.79	2	79.81	0	79	58	71	1	K.IVEEEAQEDLEGLR.G
																	809.66	1617.3	1616.68	2	383.5	0	19	230	246	1	R.EADAGETEEPGAEGAGK.G
																	748.15	1494.29	1494.69	2	-267.61	0	8	397	408	1	K.VWVLEEEGDEER.E	Label:13C(6) (R)
																	745.1	1488.2	1488.67	2	-315.72	0	43	397	408	1	K.VWVLEEEGDEER.E
																	683.93	682.92	683.36	1	-643.88	0	5	465	470	1	R.QDLGIR.A	Gln->pyro-Glu (N-term Q)
																	984.95	1967.89	1967.87	2	10.16	0	60	639	657	1	R.EEEETAGGQTLAAEAEGDR.E	Label:13C(6) (R)
																	544.85	1631.51	1630.71	3	490.58	1	7	715	728	1	R.ETEDEEAEADRTSR.R	Glu->pyro-Glu (N-term E); 2 Label:13C(6) (R)
Q08211	DHX9_HUMAN	ATP-dependent RNA helicase A	140.958	McrHIVSILAC3	50	8	4	7	3	5.4	7	104	0.890204	3	1.05426	X	1116.32	1115.31	1115.67	1	-322.68	2	2	221	229	1	K.QLGRRIFAR.E
																	523.84	1568.49	1567.79	3	446.49	1	3	236	248	1	K.KLAAQSCALSLVR.Q
																	538.68	1075.35	1074.55	2	744.5	0	37	315	323	1	K.LAQFEPSQR.Q
																	679.67	678.67	679.43	1	-1118.58	0	2	386	391	1	R.ELLPVK.K	Glu->pyro-Glu (N-term E)
																	664.29	663.29	663.4	1	-165.81	0	2	498	503	1	K.LEAGIR.G	Label:13C(6) (R)
																	591.34	1180.67	1180.62	2	42.35	0	26	529	538	1	R.DVVQAYPEVR.I	Label:13C(6) (R)
																	588.19	1174.37	1174.6	2	-195.81	0	22	529	538	1	R.DVVQAYPEVR.I
																	874.33	1746.64	1746.87	2	-131.66	0	36	838	853	1	R.ELDALDANDELTPLGR.I	Label:13C(6) (R)
P16070	CD44_HUMAN	CD44 antigen	81.538	McrHIVSILAC3	88	2	2	2	2	3.9	2	113	1.45838	3	1.27876	X	675.44	1348.86	1348.7	2	118.63	0	39	682	694	1	K.LVINSGNGAVEDR.K	Label:13C(6) (R)
																	930.03	1858.04	1858.75	2	-381.98	0	76	716	731	1	K.ESSETPDQFMTADETR.N	Oxidation (M)
Q00610	CLH1_HUMAN	Clathrin heavy chain 1	191.615	McrHIVSILAC3	119	12	5	10	4	8.8	10	199	1.07422	5	1.26057	X	707.39	2119.16	2119.21	3	-23.59	1	1	64	83	1	R.RPISADSAIMNPASKVIALK.A	Oxidation (M); 2 Label:13C(6)15N(2) (K); Label:13C(6) (R)
																	779.9	2336.67	2337.32	3	-278.1	2	2	64	86	1	R.RPISADSAIMNPASKVIALKAGK.T
																	680.5	1358.99	1358.7	2	213.44	0	31	177	188	2	R.VVGAMQLYSVDR.K	Oxidation (M); Label:13C(6) (R)
																	677.53	1353.05	1352.68	2	273.53	0	42	177	188	1	R.VVGAMQLYSVDR.K	Oxidation (M)
																	696.79	2087.36	2088.17	3	-387.9	1	2	228	246	1	K.LHIIEVGTPPTGNQPFPKK.A	2 Label:13C(6)15N(2) (K)
																	1177.49	2352.96	2352.24	2	306.09	0	16	298	320	1	R.ISGETIFVTAPHEATAGIIGVNR.K
																	668.06	1334.1	1333.63	2	352.42	0	77	882	892	1	K.IYIDSNNNPER.F
																	921.91	1841.81	1841.94	2	-70.58	2	5	893	907	1	R.FLRENPYYDSRVVGK.Y
																	1185	2367.98	2367.25	2	308.37	1	4	1074	1094	1	R.KFDVNTSAVQVLIEHIGNLDR.A
																	685.58	1369.15	1368.7	2	328.78	1	4	1119	1130	1	K.GMVKEAIDSYIK.A	Oxidation (M)
																	649.22	1296.42	1295.66	2	586.57	0	52	1216	1226	1	K.LLYNNVSNFGR.L
Q8N163	K1967_HUMAN	DBIRD complex subunit KIAA1967	102.902	McrHIVSILAC3	100	5	1	5	1	9.8	5	132	0.692171	1	-1	X	793.55	1585.09	1584.8	2	182.99	0	8	98	112	1	K.AAYNPGQAVPWNAVK.V
																	642.95	1283.89	1283.67	2	171.38	2	11	204	215	1	R.KQRAGGEPWGAK.K
																	1127.47	3379.39	3379.53	3	-41.43	0	100	447	479	1	K.AAEAAPPTQEAQGETEPTEQAPDALEQAADTSR.R
																	1035.77	3104.27	3104.55	3	-90.19	2	5	531	555	1	K.ERISFEVMVLAELFLEMLQRDFGYR.V	Glu->pyro-Glu (N-term E); 2 Oxidation (M)
																	608.82	607.81	607.37	1	724.43	0	12	743	747	1	K.QLVSR.V	Label:13C(6) (R)
P78527	PRKDC_HUMAN	DNA-dependent protein kinase catalytic subunit	469.089	McrHIVSILAC3	60	29	2	26	2	9.1	26	223	1.05023	3	1.03713	X	552.19	1102.37	1102.56	2	-172.33	0	44	15	24	1	R.LQETLSAADR.C
																	845.27	2532.8	2532.33	3	185.6	2	5	358	379	1	K.ELSIAIRGYGLFAGPCKVINAK.D	Glu->pyro-Glu (N-term E); 2 Label:13C(6)15N(2) (K); Label:13C(6) (R)
																	620.39	1238.77	1238.67	2	80.73	2	6	713	722	1	K.EVAVKMKQYK.D	Oxidation (M)
																	788.26	1574.5	1573.79	2	451.14	0	25	839	852	1	K.NLSSNEAISLEEIR.I
																	734.41	1466.81	1466.8	2	6.82	0	13	855	868	1	R.VVQMLGSLGGQINK.N	Oxidation (M); Label:13C(6)15N(2) (K)
																	588.34	1174.67	1174.62	2	42.57	0	40	914	924	1	R.VTELALTASDR.Q
																	692.5	2074.48	2073.97	3	245.91	0	0	945	963	1	K.ATQMPEGGQGAPPMYQLYK.R	Label:13C(6)15N(2) (K)
																	761.08	2280.23	2280.15	3	35.09	0	2	982	999	1	R.QLYEPLVMQLIHWFTNNK.K	Gln->pyro-Glu (N-term Q); Oxidation (M); Label:13C(6)15N(2) (K)
																	1030.03	2058.04	2057.88	2	77.75	1	3	1312	1329	1	K.CFGTGAAGNRTSPQEGER.Y	2 Label:13C(6) (R)
																	657.18	1968.52	1967.96	3	284.56	1	6	1592	1608	1	K.MVSAVLNGMLDQSFRER.A	Oxidation (M)
																	747.07	2238.2	2238.28	3	-35.74	2	1	1609	1627	1	R.ANQKHQGLKLATTILQHWK.K	3 Label:13C(6)15N(2) (K)
																	810.42	1618.82	1618.8	2	12.35	0	15	1961	1973	2	K.FYQGFLFSEKPEK.N
																	599.83	1796.47	1796.87	3	-222.61	1	2	2334	2347	1	R.KNILEESLCELVAK.Q
																	647.95	1940.84	1940.94	3	-51.52	2	1	2432	2445	1	R.QKVCLDIIYKMMPK.L	Gln->pyro-Glu (N-term Q); Oxidation (M); 3 Label:13C(6)15N(2) (K)
																	1214.86	1213.86	1214.67	1	-666.85	1	3	2691	2702	1	R.APLKSVGPDFGK.K
																	692.5	1382.99	1382.74	2	180.8	1	4	2705	2717	1	R.LGLPGDEVDNKVK.G
																	589.46	1176.91	1176.67	2	203.97	1	10	2923	2931	1	R.WVELAKLYR.S
																	655.54	1309.07	1308.71	2	275.08	1	9	3148	3159	1	K.QGNLSSQVPLKR.L	Gln->pyro-Glu (N-term Q)
																	615.07	1842.18	1842.86	3	-368.99	1	7	3288	3302	1	R.SRSQGCSEQVLTVLK.T
																	642.91	1925.69	1926.04	3	-181.72	2	4	3613	3630	1	R.MYAALGDPKAPGLGAFRR.K	Oxidation (M); Label:13C(6)15N(2) (K); 2 Label:13C(6) (R)
																	695.93	1389.84	1389.65	2	136.73	0	27	3697	3708	2	R.NELEIPGQYDGR.G
																	1123.52	3367.54	3366.89	3	193.06	2	11	3785	3813	1	R.ALQLRTYSVVPMTSRLGLIEWLENTVTLK.D	Oxidation (M); Label:13C(6)15N(2) (K); 2 Label:13C(6) (R)
																	673.02	1344.03	1343.69	2	253.03	0	10	3890	3901	1	R.MSTSPEAFLALR.S	Oxidation (M); Label:13C(6) (R)
																	1243.11	1242.11	1241.68	1	346.31	0	8	3966	3975	1	R.QFINLMLPMK.E	Label:13C(6)15N(2) (K)
																	609.22	1216.42	1216.63	2	-172.61	0	8	3966	3975	1	R.QFINLMLPMK.E	Gln->pyro-Glu (N-term Q)
																	540.29	1617.84	1617.8	3	24.72	0	8	3976	3989	1	K.ETGLMYSIMVHALR.A	Glu->pyro-Glu (N-term E); Oxidation (M)
																	561.7	560.7	560.31	1	696.04	0	0	4071	4075	1	K.APAFR.D
P04844	RPN2_HUMAN	Dolichyl-diphosphooligosaccharide--protein glycosyltransferase subunit 2	69.284	McrHIVSILAC3	49	1	1	1	1	2.2	1	49	0.90225	2	1.07009	X	766.46	1530.91	1531.75	2	-548.39	0	49	443	456	1	K.TGQEVVFVAEPDNK.N
O75923	DYSF_HUMAN	Dysferlin	237.295	McrHIVSILAC3	122	17	6	13	5	7.8	13	287	1.50724	8	1.62955	X	557.93	1113.85	1114.49	2	-574.25	1	1	71	79	1	K.DHETMGRNR.F
																	685.58	2053.73	2054.23	3	-243.4	1	5	231	250	1	R.QLPGVNIKPVVKVTAAGQTK.R	Gln->pyro-Glu (N-term Q); 3 Label:13C(6)15N(2) (K)
																	631.39	1260.77	1260.67	2	79.32	0	14	572	582	1	K.VEDLPADDILR.V	Label:13C(6) (R)
																	735.77	1469.52	1469.78	2	-176.9	0	73	672	684	1	R.IETQNQLLGIADR.L
																	643.05	1926.12	1926.07	3	25.96	2	2	803	818	1	K.RVAYQRVPAHQVLFSR.R
																	539.38	1076.74	1076.5	2	222.94	0	16	866	874	1	K.EFNQFAEGK.L	Label:13C(6)15N(2) (K)
																	769.94	1537.86	1537.74	2	78.04	0	19	875	887	2	K.LSVFAETYENETK.L	Label:13C(6)15N(2) (K)
																	765.95	1529.89	1529.72	2	111.13	0	12	875	887	2	K.LSVFAETYENETK.L
																	793.37	1584.72	1584.68	2	25.24	0	24	994	1005	1	K.WEDEEWSTDLNR.A	Label:13C(6) (R)
																	790.35	1578.69	1578.66	2	19	0	18	994	1005	1	K.WEDEEWSTDLNR.A
																	992.97	1983.93	1983.94	2	-5.04	0	56	1298	1314	1	R.ILDESEDTDLPYPPPQR.E
																	859.21	1716.4	1715.8	2	349.69	0	38	1532	1546	1	K.TQEETEDPSVIGEFK.G	Label:13C(6)15N(2) (K)
																	625.42	1248.82	1249.66	2	-672.18	0	18	1659	1669	1	K.IGETVVDLENR.L	Label:13C(6) (R)
																	701.26	2100.75	2100.96	3	-99.95	1	3	1835	1851	1	K.MSDIYVKGWMIGFEEHK.Q	2 Oxidation (M)
																	620.87	1239.73	1240.58	2	-685.16	0	2	1842	1851	1	K.GWMIGFEEHK.Q	Label:13C(6)15N(2) (K)
P21333	FLNA_HUMAN	Filamin-A	280.739	McrHIVSILAC3	372	19	8	18	7	10.5	18	556	0.768544	8	1.16737	X	815.93	2444.77	2444.14	3	257.76	1	7	8	33	1	R.AGQSAAGAAPGGGVDTRDAEMPATEK.D	Oxidation (M); Label:13C(6)15N(2) (K); Label:13C(6) (R)
																	646.78	1291.55	1290.75	2	619.79	0	6	356	367	1	K.VTVLFAGQHIAK.S	Label:13C(6)15N(2) (K)
																	826.92	1651.82	1651.85	2	-18.16	0	67	384	400	1	K.VTAQGPGLEPSGNIANK.T
																	1197.22	1196.22	1196.52	1	-250.73	0	11	665	674	1	R.DAPQDFHPDR.V
																	1143.74	2285.46	2285.17	2	126.91	0	47	937	958	1	K.YTPVQQGPVGVNVTYGGDPIPK.S
																	657.18	1312.35	1311.68	2	510.8	0	28	1020	1032	1	K.VEPGLGADNSVVR.F
																	718.62	1435.22	1434.73	2	341.53	0	3	1072	1087	1	K.AFGPGLQGGSAGSPAR.F	Label:13C(6) (R)
																	882.39	1762.77	1762.85	2	-45.38	0	126	1297	1312	1	R.VANPSGNLTETYVQDR.G
																	789.96	1577.9	1577.81	2	57.04	0	64	1382	1399	1	R.GAGTGGLGLAVEGPSEAK.M	Label:13C(6)15N(2) (K)
																	785.81	1569.61	1569.8	2	-121.03	0	68	1382	1399	1	R.GAGTGGLGLAVEGPSEAK.M
																	717.94	1433.87	1433.72	2	104.62	0	60	1465	1477	1	R.ANLPQSFQVDTSK.A
																	958.3	1914.58	1914.93	2	-182.77	0	11	1516	1532	1	R.EGPYSISVLYGDEEVPR.S	Label:13C(6) (R)
																	503.4	1507.18	1507.76	3	-384.68	0	19	1892	1907	1	K.DAGEGGLSLAIEGPSK.A	Label:13C(6)15N(2) (K)
																	508.46	1522.35	1521.71	3	420.58	1	5	1952	1964	1	R.VTGDDSMRMSHLK.V	2 Oxidation (M); Label:13C(6)15N(2) (K); Label:13C(6) (R)
																	716.44	1430.86	1430.78	2	55.91	2	5	2134	2146	1	K.VTGEGRVKESITR.R
																	676.31	2025.89	2025.02	3	429.63	0	3	2166	2184	1	K.IPEISIQDMTAQVTSPSGK.T	Oxidation (M); Label:13C(6)15N(2) (K)
																	713.95	1425.89	1425.75	2	98.19	0	88	2265	2280	1	R.EAGAGGLAIAVEGPSK.A
																	635.58	1269.15	1268.71	2	346.81	0	18	2335	2346	1	R.LTVSSLQESGLK.V	Label:13C(6)15N(2) (K)
																	575.9	1149.79	1150.62	2	-721.35	1	9	2622	2631	1	K.DKGEYTLVVK.W
O60763	USO1_HUMAN	General vesicular transport factor p115	107.895	McrHIVSILAC3	274	11	4	10	3	10.9	10	319	1.64127	5	1.94164	X	525.35	1048.69	1048.52	2	162.13	0	21	171	179	1	R.LMDLLADSR.E	Oxidation (M)
																	703.92	1405.82	1405.76	2	42.68	1	9	575	586	1	K.ENFIEKLGFISK.H	Glu->pyro-Glu (N-term E)
																	636.61	1271.2	1271.64	2	-346.01	0	14	661	670	1	R.EQDLQLEELR.Q
																	795.07	794.06	793.44	1	781.41	0	4	671	677	1	R.QQVSTLK.C	Gln->pyro-Glu (N-term Q); Label:13C(6)15N(2) (K)
																	566.29	565.28	565.37	1	-159.19	0	1	706	710	1	K.IQLGK.D	Label:13C(6)15N(2) (K)
																	720.24	1438.46	1437.76	2	486.87	0	72	745	756	1	R.NQELLQSQLTEK.D	Label:13C(6)15N(2) (K)
																	1198.5	2394.98	2394.14	2	350.86	1	0	745	764	1	R.NQELLQSQLTEKDSMIENMK.S	Oxidation (M)
																	908.43	1814.84	1814.87	2	-16.53	0	92	765	782	1	K.SSQTSGTNEQSSAIVSAR.D	Label:13C(6) (R)
																	905.29	1808.56	1808.85	2	-160.32	0	110	765	782	1	K.SSQTSGTNEQSSAIVSAR.D
																	793.88	792.87	792.45	1	530	0	6	792	798	1	K.QELATLK.S	Gln->pyro-Glu (N-term Q); Label:13C(6)15N(2) (K)
																	939.35	1876.69	1875.94	2	399.8	0	87	876	892	1	K.EQLDSSNSTIAILQTEK.D
Q08379	GOGA2_HUMAN	Golgin subfamily A member 2	113.086	McrHIVSILAC3	50	7	2	6	1	8.5	6	73	1.09242	2	1.37854	X	663.46	1987.36	1988	3	-321.93	1	3	187	202	1	K.LKQQNQEITDQLEEEK.K	2 Label:13C(6)15N(2) (K)
																	688.36	687.35	687.42	1	-101.83	0	2	323	328	1	R.VLVTEK.A
																	665.94	1329.86	1329.63	2	172.98	0	25	510	521	1	R.AAELWGEQAEAR.R
																	847.95	2540.82	2540.26	3	220.45	1	2	666	686	1	R.QELQETQERLEAATQQNQQLR.A
																	700.7	1399.38	1398.72	2	471.86	0	30	675	686	2	R.LEAATQQNQQLR.A
																	1156.99	3467.95	3467.46	3	141.31	0	4	704	733	1	R.EEEEDEEEEEEEAVAVPQPMPSIPEDLESR.E	Glu->pyro-Glu (N-term E); Oxidation (M)
Q00839	HNRPU_HUMAN	Heterogeneous nuclear ribonucleoprotein U	90.584	McrHIVSILAC3	479	25	10	14	4	23.5	14	420	1.17058	5	1.18441	X	545.39	1088.76	1089.63	2	-798.44	1	8	13	21	1	K.VSELKEELK.K	2 Label:13C(6)15N(2) (K)
																	1048.28	3141.81	3141.43	3	120.96	0	114	38	69	2	R.LQAALDDEEAGGRPAMEPGNGSLDLGGDSAGR.S	Oxidation (M)
																	833.65	2497.92	2497.33	3	236.25	2	3	178	204	1	R.GAAKEAAGKSSGPTSLFAVTVAPPGAR.Q
																	858.33	1714.64	1713.9	2	431.76	0	22	187	204	1	K.SSGPTSLFAVTVAPPGAR.Q
																	718.62	2152.83	2152.06	3	357.8	2	11	215	238	1	K.KAEGGGGGGRPGAPAAGDGKTEQK.G
																	650.72	1299.43	1298.59	2	646.86	0	51	256	265	1	R.GYFEYIEENK.Y	Label:13C(6)15N(2) (K)
																	1299.59	1298.58	1298.59	1	-7.7	0	5	256	265	1	R.GYFEYIEENK.Y	Label:13C(6)15N(2) (K)
																	646.6	1291.18	1290.58	2	464.91	0	62	256	265	1	R.GYFEYIEENK.Y
																	584.88	1751.63	1751.75	3	-68.5	0	12	496	510	1	K.DCEVVMMIGLPGAGK.T	Oxidation (M); Label:13C(6)15N(2) (K)
																	582.39	1744.14	1743.74	3	229.39	0	5	496	510	1	K.DCEVVMMIGLPGAGK.T	Oxidation (M)
																	704.09	1406.16	1405.7	2	327.24	0	73	525	536	2	K.YNILGTNTIMDK.M	Oxidation (M); Label:13C(6)15N(2) (K)
																	700.06	1398.11	1397.69	2	300.5	0	67	525	536	1	K.YNILGTNTIMDK.M	Oxidation (M)
																	827.47	1652.92	1652.86	2	36.3	0	69	576	590	1	R.NFILDQTNVSAAAQR.R	Label:13C(6) (R)
																	824.53	1647.04	1646.84	2	121.44	0	96	576	590	2	R.NFILDQTNVSAAAQR.R
																	316.48	630.95	631.32	2	-586.07	0	10	621	626	4	K.AEVEGK.D
																	511.56	1021.1	1020.56	2	529.12	0	12	627	635	1	K.DLPEHAVLK.M
																	799.36	798.35	797.5	1	1065.83	1	6	675	681	1	K.KALPPEK.K	2 Label:13C(6)15N(2) (K)
																	696.87	695.86	696.3	1	-631.91	0	0	710	715	1	R.GGFNMR.G	Oxidation (M)
																	703.4	2107.19	2106.97	3	104.42	1	2	734	755	1	R.GNMPQRGGGGGGSGGIGYPYPR.A	Oxidation (M)
P19367	HXK1_HUMAN	Hexokinase-1	102.486	McrHIVSILAC3	174	12	8	6	5	7	6	264	1.11906	7	1.48178	X	623.51	1245.01	1244.61	2	321.39	0	32	244	254	2	R.HIDLVEGDEGR.M	Label:13C(6) (R)
																	619.88	1237.74	1238.59	2	-686.26	0	29	244	254	1	R.HIDLVEGDEGR.M
																	605.91	1209.8	1209.59	2	173.61	0	40	334	344	1	K.FNTSDVSAIEK.N
																	573.98	1145.95	1146.6	2	-566.89	0	0	408	418	1	R.TTVGVDGSLYK.T	Label:13C(6)15N(2) (K)
																	570.52	1139.02	1138.59	2	377.66	0	17	408	418	1	R.TTVGVDGSLYK.T
																	566.48	1130.94	1130.58	2	318.42	0	49	452	462	1	K.GAAMVTAVAYR.L	Oxidation (M); Label:13C(6) (R)
																	558.72	1115.43	1114.59	2	753.64	0	10	452	462	1	K.GAAMVTAVAYR.L	Label:13C(6) (R)
																	608.97	1215.93	1215.62	2	255.01	0	66	728	738	1	R.LVDEYSLNAGK.Q	Label:13C(6)15N(2) (K)
																	604.9	1207.78	1207.61	2	140.77	0	44	728	738	2	R.LVDEYSLNAGK.Q
																	547.9	1093.78	1093.54	2	219.47	0	52	786	794	1	K.FLSQIESDR.L
Q9Y4L1	HYOU1_HUMAN	Hypoxia up-regulated protein 1	111.335	McrHIVSILAC3	355	24	12	15	7	15.1	15	535	1.05656	11	1.68175	X	634.95	1267.88	1267.6	2	220.89	0	6	80	91	1	R.FFGDSAASMAIK.N	Oxidation (M); Label:13C(6)15N(2) (K)
																	736.47	1470.92	1470.73	2	129.19	0	46	107	119	1	K.QADNPHVALYQAR.F	Gln->pyro-Glu (N-term Q); Label:13C(6) (R)
																	733.7	1465.39	1464.71	2	464.26	0	44	107	119	2	K.QADNPHVALYQAR.F	Gln->pyro-Glu (N-term Q)
																	678.54	1355.06	1354.69	2	273.13	0	67	159	170	1	R.SLAEDFAEQPIK.D	Label:13C(6)15N(2) (K)
																	674.48	1346.94	1346.67	2	200.49	0	56	159	170	1	R.SLAEDFAEQPIK.D
																	571.06	1140.11	1139.6	2	447.53	0	21	269	278	1	R.TLGGLEMELR.L	Oxidation (M); Label:13C(6) (R)
																	472.64	1414.9	1414.8	3	70.68	1	10	269	280	1	R.TLGGLEMELRLR.E	Oxidation (M); 2 Label:13C(6) (R)
																	576.48	1150.95	1150.56	2	338.97	0	11	614	623	1	K.DEPGEQVELK.E	Label:13C(6)15N(2) (K)
																	572.65	1143.29	1142.55	2	647.67	0	39	614	623	1	K.DEPGEQVELK.E
																	1001.97	2001.92	2001.92	2	0	0	84	624	642	1	K.EEAEAPVEDGSQPPPPEPK.G
																	506.24	1515.71	1515.73	3	-13.19	0	5	670	685	1	K.AEAGPEGVAPAPEGEK.K	Label:13C(6)15N(2) (K)
																	754.88	1507.75	1507.72	2	19.9	0	80	670	685	1	K.AEAGPEGVAPAPEGEK.K
																	546.4	1636.18	1635.81	3	226.19	1	12	670	686	1	K.AEAGPEGVAPAPEGEKK.Q
																	432.77	863.53	863.52	2	11.58	0	0	723	729	1	K.LQDLTLR.D	Label:13C(6) (R)
																	633.92	1898.75	1897.87	3	463.68	0	30	754	768	1	K.LYQPEYQEVSTEEQR.E
																	949.95	1897.88	1897.87	2	5.27	0	89	754	768	1	K.LYQPEYQEVSTEEQR.E
																	749.54	2245.6	2245.31	3	129.16	1	1	869	889	1	K.NATLAEQAKLPATEKPVLLSK.D	3 Label:13C(6)15N(2) (K)
																	648.8	1295.58	1294.79	2	610.14	0	43	878	889	1	K.LPATEKPVLLSK.D
																	432.77	1295.3	1294.79	3	393.89	0	35	878	889	1	K.LPATEKPVLLSK.D
																	583.75	582.75	582.31	1	755.61	0	7	890	894	2	K.DIEAK.M	Label:13C(6)15N(2) (K)
																	503.58	1005.15	1005.55	2	-397.79	0	11	901	908	2	R.EVQYLLNK.A
P08648	ITA5_HUMAN	Integrin alpha-5	114.536	McrHIVSILAC3	107	5	2	5	2	6.1	5	146	1.32856	3	1.32936	X	991.94	1981.87	1981.94	2	-35.32	0	94	120	137	1	R.LLESSLSSSEGEEPVEYK.S
																	744.97	1487.92	1487.76	2	107.54	0	37	695	708	1	R.VTAPPEAEYSGLVR.H
																	929.35	1856.69	1856.97	2	-150.78	1	3	879	894	1	K.GLELDPEGSLHHQQKR.E	Label:13C(6)15N(2) (K); Label:13C(6) (R)
																	623.3	1866.87	1866.01	3	460.88	2	3	1023	1038	1	K.LGFFKRSLPYGTAMEK.A	2 Label:13C(6)15N(2) (K); Label:13C(6) (R)
																	553	1103.98	1103.54	2	398.72	0	8	1029	1038	1	R.SLPYGTAMEK.A	Label:13C(6)15N(2) (K)
P23229	ITA6_HUMAN	Integrin alpha-6	126.633	McrHIVSILAC3	85	10	2	9	1	11.9	9	95	1.06406	2	1.42774	X	788.39	1574.77	1574.68	2	57.15	0	12	97	110	1	R.IEFDNDADPTSESK.E	Label:13C(6)15N(2) (K)
																	638.03	637.02	637.41	1	-611.85	0	5	278	282	1	K.TRPPR.E	2 Label:13C(6) (R)
																	1079.65	3235.94	3236.54	3	-185.38	1	1	278	305	1	K.TRPPREQPDTFPDVMMNSYLGFSLDSGK.G	2 Oxidation (M); Label:13C(6)15N(2) (K); 2 Label:13C(6) (R)
																	1013.97	2025.93	2026	2	-34.55	0	2	484	502	1	R.NSYPDVAVGSLSDSVTIFR.S
																	646.6	1936.77	1936.12	3	335.72	1	3	503	519	1	R.SRPVINIQKTITVTPNR.I
																	502.36	1002.7	1002.55	2	149.62	0	12	587	594	1	K.YTQELTLK.R	Label:13C(6)15N(2) (K)
																	862.45	1722.88	1722.89	2	-5.8	0	54	812	827	1	K.LETTSNQDNLAPITAK.A	Label:13C(6)15N(2) (K)
																	858.47	1714.93	1714.87	2	34.99	0	57	812	827	1	K.LETTSNQDNLAPITAK.A
																	617.81	1850.41	1850.96	3	-297.14	2	4	925	940	1	K.EINSLNLTESHNSRKK.R	Glu->pyro-Glu (N-term E)
																	572.21	1713.61	1712.96	3	379.46	1	8	1029	1044	1	R.LPNAGTQVRVTVFPSK.T
P11215	ITAM_HUMAN	Integrin alpha-M	127.179	McrHIVSILAC3	107	9	3	7	2	6.8	7	134	1.17219	3	1.20741		623.51	622.51	622.38	1	208.88	1	2	247	251	1	R.KNAFK.I	2 Label:13C(6)15N(2) (K)
																	900.09	1798.16	1797.85	2	172.43	0	43	262	277	1	K.FGDPLGYEDVIPEADR.E	Label:13C(6) (R)
																	781.98	1561.94	1561.77	2	108.85	0	50	535	549	1	K.LTDVAIGAPGEEDNR.G	Label:13C(6) (R)
																	778.81	1555.6	1555.75	2	-96.42	0	65	535	549	1	K.LTDVAIGAPGEEDNR.G
																	665.94	664.93	665.34	1	-616.23	0	3	647	652	2	K.EAGEVR.V	Label:13C(6) (R)
																	633.43	632.42	632.34	1	126.51	1	1	696	700	1	K.NSTRR.Q
																	570.45	1708.33	1708.84	3	-298.45	0	15	950	963	1	R.VMQHQYQVSNLGQR.S	Oxidation (M); Label:13C(6) (R)
																	607.59	1819.74	1819.74	3	0	1	7	1136	1152	1	R.QYKDMMSEGGPPGAEPQ.-	Gln->pyro-Glu (N-term Q); Oxidation (M)
P20702	ITAX_HUMAN	Integrin alpha-X	127.829	McrHIVSILAC3	280	17	11	10	7	9.2	10	402	1.44472	12	1.66451	X	634.87	1267.72	1267.58	2	110.45	0	39	166	175	1	R.NFATMMNFVR.A	2 Oxidation (M); Label:13C(6) (R)
																	749.54	2245.6	2246.09	3	-218.16	1	6	263	283	1	K.EGDSLDYKDVIPMADAAGIIR.Y	Glu->pyro-Glu (N-term E); Oxidation (M)
																	682.68	1363.35	1362.73	2	454.97	0	44	271	283	1	K.DVIPMADAAGIIR.Y	Oxidation (M); Label:13C(6) (R)
																	679.59	1357.16	1356.71	2	331.68	0	61	271	283	1	K.DVIPMADAAGIIR.Y	Oxidation (M)
																	472.74	943.46	943.47	2	-10.6	0	39	316	323	3	K.VEDFDALK.D	Label:13C(6)15N(2) (K)
																	551.9	1101.79	1101.66	2	118	0	60	416	426	1	K.GVQSLVLGAPR.Y	Label:13C(6) (R)
																	513.48	1024.94	1025.6	2	-643.53	0	16	433	441	1	K.AVIFTQVSR.Q	Label:13C(6) (R)
																	802.92	1603.82	1603.81	2	6.24	0	52	536	550	2	K.LTDVVIGAPGEEENR.G	Label:13C(6) (R)
																	800.1	1598.19	1597.79	2	250.35	0	101	536	550	1	K.LTDVVIGAPGEEENR.G
																	884.28	1766.54	1765.88	2	373.75	0	37	922	936	1	K.YAVYTVVSSHEQFTK.Y	Label:13C(6)15N(2) (K)
																	587.08	1758.2	1757.86	3	193.42	0	10	922	936	1	K.YAVYTVVSSHEQFTK.Y
																	549.54	1097.07	1096.57	2	455.97	0	36	955	963	1	R.YQVNNLGQR.D	Label:13C(6) (R)
																	546.34	1090.67	1090.55	2	110.04	0	28	955	963	1	R.YQVNNLGQR.D
																	495.36	988.7	989.54	2	-848.88	0	6	1091	1099	1	R.AQTTTVLEK.Y
P05556	ITB1_HUMAN	Integrin beta-1	88.415	McrHIVSILAC3	136	10	9	6	6	7.5	6	275	1.59488	9	1.33072	X	652.98	1303.94	1303.58	2	276.16	0	37	164	174	2	K.SLGTDLMNEMR.R	2 Oxidation (M); Label:13C(6) (R)
																	650.23	1298.45	1297.56	2	685.9	0	50	164	174	1	K.SLGTDLMNEMR.R	2 Oxidation (M)
																	496.38	990.75	990.53	2	222.1	0	42	182	190	1	R.IGFGSFVEK.T	Label:13C(6)15N(2) (K)
																	550.42	1098.83	1098.58	2	227.57	0	38	229	238	1	K.GEVFNELVGK.Q	Label:13C(6)15N(2) (K)
																	553	1103.98	1103.6	2	344.33	0	52	389	398	1	K.LSEGVTISYK.S	Label:13C(6)15N(2) (K)
																	548.78	1095.55	1095.58	2	-27.38	0	28	389	398	1	K.LSEGVTISYK.S
																	616.12	1230.23	1229.58	2	528.64	0	31	775	784	1	K.WDTGENPIYK.S	Label:13C(6)15N(2) (K)
																	611.81	1221.61	1221.57	2	32.74	0	35	775	784	1	K.WDTGENPIYK.S
																	508.46	1014.9	1014.57	2	325.26	0	58	785	794	1	K.SAVTTVVNPK.Y
Q12906	ILF3_HUMAN	Interleukin enhancer-binding factor 3	95.338	McrHIVSILAC3	55	8	1	8	1	9.1	8	90	1.30263	1	-1	X	726.95	725.94	725.34	1	827.2	0	6	75	81	1	K.EGAGEQK.T	Label:13C(6)15N(2) (K)
																	593.19	1184.37	1183.55	2	692.83	1	2	232	239	1	R.VLRDLCTR.V
																	543.59	1627.74	1627.85	3	-67.57	0	14	258	273	1	K.SIGTANRPMGAGEALR.R	Oxidation (M); 2 Label:13C(6) (R)
																	589.89	1177.76	1178.57	2	-687.27	0	8	298	308	1	K.EATDAIGHLDR.Q	Glu->pyro-Glu (N-term E)
																	620.11	1857.31	1857.91	3	-322.94	2	3	393	408	1	K.KEEKAEPPQAMNALMR.L	Oxidation (M)
																	680.5	1358.99	1359.63	2	-470.72	0	1	397	408	1	K.AEPPQAMNALMR.L	2 Oxidation (M)
																	810.42	2428.23	2428.35	3	-49.42	2	0	452	474	1	K.TAKLHVAVKVLQDMGLPTGAEGR.D	Oxidation (M); 2 Label:13C(6)15N(2) (K); Label:13C(6) (R)
																	730.39	1458.77	1458.71	2	41.13	0	55	461	474	1	K.VLQDMGLPTGAEGR.D	Oxidation (M)
P13645	K1C10_HUMAN	Keratin, type I cytoskeletal 10	58.827	McrHIVSILAC3	133	8	4	7	4	14.2	7	245	0.854688	5	1.76501	X	520.54	519.53	520.29	1	-1460.72	0	5	36	40	1	R.ISSSK.G
																	691.51	1381.01	1380.64	2	267.99	0	82	166	177	1	R.ALEESNYELEGK.I
																	784.93	2351.77	2352.26	3	-208.31	2	3	246	266	1	R.QSVEADINGLRRVLDELTLTK.A	Gln->pyro-Glu (N-term Q)
																	683.64	1365.26	1364.63	2	461.66	0	63	323	333	1	R.SQYEQLAEQNR.K
																	726.95	1451.88	1451.7	2	123.99	2	18	334	345	1	R.KDAEAWFNEKSK.E
																	695.93	1389.84	1389.67	2	122.33	0	27	387	399	2	K.QSLEASLAETEGR.Y
																	583.37	1164.72	1164.58	2	120.22	0	43	442	450	1	R.LENEIQTYR.S
P35527	K1C9_HUMAN	Keratin, type I cytoskeletal 9	62.064	McrHIVSILAC3	76	4	2	4	2	12.7	4	110	1.0142	4	3.71221	X	616.88	1231.74	1231.59	2	121.79	0	36	14	29	1	R.SGGGGGGGLGSGGSIR.S
																	620.87	1859.59	1858.74	3	457.3	1	2	47	63	1	R.FSSSSGYGGGSSRVCGR.G
																	902.66	2704.97	2704.15	3	303.24	0	5	64	95	1	R.GGGGSFGYSYGGGSGGGFSASSLGGGFGGGSR.G
																	794.07	1586.13	1585.76	2	233.33	0	67	171	184	1	K.VQALEEANNDLENK.I
K2C1_HUMAN	K2C1_HUMAN	Keratin, type II cytoskeletal 1	65.978	McrHIVSILAC3	170	6	5	5	4	9.3	5	242	0.53072	5	4.48395	X	738.47	1474.92	1474.78	2	94.93	0	64	200	211	2	R.FLEQQNQVLQTK.W
																	633.38	1264.75	1264.63	2	94.89	0	46	278	288	1	R.TNAENEFVTIK.K
																	1195.69	2389.36	2389.15	2	87.9	2	1	278	298	1	R.TNAENEFVTIKKDVDGAYMTK.V	Oxidation (M)
																	859.21	1716.4	1715.84	2	326.37	0	65	418	432	1	K.QISNLQQSISDAEQR.G
																	679.67	1357.33	1356.69	2	471.74	0	67	444	455	1	K.LNDLEDALQQAK.E
Q86UP2	KTN1_HUMAN	Kinectin	156.275	McrHIVSILAC3	96	14	3	13	3	11.5	11	206	1.32882	6	1.65375	X	509.96	1017.91	1018.54	2	-618.53	0	1	181	189	1	K.VETLMVPSK.R	Oxidation (M)
																	703.92	1405.82	1405.67	2	106.71	0	76	431	443	1	R.DAVSNTTNQLESK.Q
																	566.49	565.48	566.35	1	-1536.15	0	2	608	612	1	K.VIAEK.D	Label:13C(6)15N(2) (K)
																	805.44	1608.86	1608.83	2	18.65	2	11	671	683	2	K.MQQSVYVKDDKIR.L
																	635.37	1903.08	1903.94	3	-451.69	2	4	871	886	1	K.GKEEQMNTMKAVLEEK.E	Oxidation (M); 3 Label:13C(6)15N(2) (K)
																	632.42	631.42	631.32	1	158.4	0	1	939	943	1	K.ENELK.R
																	779.05	2334.13	2334.18	3	-21.42	1	6	1007	1026	1	K.EISGLWNELDSLKDAVEHQR.K	Glu->pyro-Glu (N-term E); Label:13C(6)15N(2) (K); Label:13C(6) (R)
																	631.39	630.39	630.31	1	126.92	0	19	1029	1033	1	K.NNDLR.E
																	658.75	1315.48	1314.74	2	562.85	2	1	1049	1059	1	K.MLQDKVNKTSK.E	3 Label:13C(6)15N(2) (K)
																	678.12	1354.23	1353.68	2	406.3	0	52	1062	1073	1	R.QQQVEAVELEAK.E	Gln->pyro-Glu (N-term Q)
																	591.33	1770.96	1770.79	3	96	1	1	1207	1220	1	R.EHLEMELEKAEMER.S	Glu->pyro-Glu (N-term E); Oxidation (M)
																	626.84	1251.66	1251.69	2	-23.97	0	29	1286	1296	1	K.AQQSLELIQSK.I	Label:13C(6)15N(2) (K)
																	758.62	2272.85	2273.03	3	-79.19	0	9	1300	1321	1	K.AAGDTTVIENSDVSPETESSEK.E	Label:13C(6)15N(2) (K)
P42704	LPPRC_HUMAN	Leucine-rich PPR motif-containing protein, mitochondrial	157.905	McrHIVSILAC3	280	19	12	14	10	11.9	14	491	0.934405	15	1.40031	X	649.8	1297.58	1297.58	2	0	0	32	67	77	1	K.DIQEESTFSSR.K
																	429.66	1285.96	1286.64	3	-528.51	1	3	139	148	1	K.LEERTEFAHR.I
																	609.2	1216.38	1216.55	2	-139.74	0	23	188	197	2	K.MEEANIQPNR.V	Oxidation (M)
																	851.5	1700.98	1700.78	2	117.59	0	51	245	259	1	R.AGDMENAENILTVMR.D	2 Oxidation (M); Label:13C(6) (R)
																	532.7	1595.08	1595.81	3	-457.45	1	5	606	617	1	R.QYFHQLEKMNVK.I	Oxidation (M); 2 Label:13C(6)15N(2) (K)
																	838.16	2511.46	2511.96	3	-199.05	0	3	705	723	1	K.YESDMVTGGYAALINLCCR.H	Oxidation (M)
																	557.39	1112.77	1112.58	2	170.77	0	58	740	750	1	R.LDSSAVLDTGK.Y	Label:13C(6)15N(2) (K)
																	553.44	1104.86	1104.57	2	262.55	0	69	740	750	1	R.LDSSAVLDTGK.Y
																	549.65	1097.29	1096.59	2	638.34	0	33	981	989	1	K.IQEENVIPR.E
																	922.81	1843.6	1843.85	2	-135.59	0	75	1076	1090	1	K.LLMSEDYFTQAMEVK.A	2 Oxidation (M); Label:13C(6)15N(2) (K)
																	918.93	1835.84	1835.83	2	5.45	0	16	1076	1090	1	K.LLMSEDYFTQAMEVK.A	2 Oxidation (M)
																	636.89	1271.76	1271.65	2	86.5	0	49	1129	1139	1	K.TVLDQQQTPSR.L
																	615.55	1229.09	1228.63	2	374.4	0	42	1153	1163	1	K.GDVENIEVVQK.M
																	696.95	1391.89	1391.7	2	136.52	0	45	1164	1176	2	K.MLNGLEDSIGLSK.M	Oxidation (M)
																	696.46	1390.9	1390.74	2	115.05	0	66	1225	1236	1	K.VIEEQLEPAVEK.I	Label:13C(6)15N(2) (K)
																	692.44	1382.87	1382.73	2	101.25	0	53	1225	1236	1	K.VIEEQLEPAVEK.I
																	871.5	870.49	870.49	1	0	0	3	1351	1357	1	K.LDDLFLK.R	Label:13C(6)15N(2) (K)
P36776	LONM_HUMAN	Lon protease homolog, mitochondrial	106.489	McrHIVSILAC3	331	19	9	12	6	14.4	12	445	0.836143	10	1.77661	X	821.03	1640.04	1639.76	2	170.76	0	61	219	232	1	R.QLEVEPEEPEAENK.H
																	812.39	1622.77	1622.73	2	24.65	0	57	219	232	1	R.QLEVEPEEPEAENK.H	Gln->pyro-Glu (N-term Q)
																	513.06	1024.11	1024.48	2	-361.16	0	17	245	253	1	K.EAEDELSAR.H	Label:13C(6) (R)
																	510.45	1018.89	1018.46	2	422.21	0	34	245	253	1	K.EAEDELSAR.H
																	518.17	1034.33	1033.58	2	725.63	0	17	394	401	1	K.YLLQEQLK.I
																	712.84	1423.67	1423.67	2	0	0	60	433	444	1	K.HVMDVVDEELSK.L	Oxidation (M); Label:13C(6)15N(2) (K)
																	709.09	1416.16	1415.66	2	353.19	0	74	433	444	2	K.HVMDVVDEELSK.L	Oxidation (M)
																	600.84	1199.67	1199.59	2	66.69	0	21	473	482	1	K.YSNENLDLAR.A	Label:13C(6) (R)
																	597.75	1193.48	1193.57	2	-75.4	0	48	473	482	1	K.YSNENLDLAR.A
																	620.21	1857.61	1856.83	3	420.07	0	12	483	498	1	R.AQAVLEEDHYGMEDVK.K	Oxidation (M); Label:13C(6)15N(2) (K)
																	617.4	1849.19	1848.82	3	200.13	0	21	483	498	1	R.AQAVLEEDHYGMEDVK.K	Oxidation (M)
																	748.15	1494.29	1494.81	2	-347.87	2	2	535	546	1	R.SIARALNREYFR.F
																	649.19	1944.56	1943.96	3	308.65	1	8	543	559	1	R.EYFRFSVGGMTDVAEIK.G	Glu->pyro-Glu (N-term E); Label:13C(6)15N(2) (K); Label:13C(6) (R)
																	685.58	1369.15	1368.66	2	358.01	0	87	547	559	2	R.FSVGGMTDVAEIK.G	Oxidation (M)
																	670.49	2008.45	2008.04	3	204.18	2	2	563	578	1	R.RTYVGAMPGKIIQCLK.K	2 Label:13C(6)15N(2) (K); Label:13C(6) (R)
																	815.93	1629.85	1629.74	2	67.5	0	86	653	666	1	R.MEMINVSGYVAQEK.L	2 Oxidation (M)
																	724.46	1446.9	1446.7	2	138.25	0	9	875	888	1	R.QNLAMTGEVSLTGK.I	Gln->pyro-Glu (N-term Q); Oxidation (M)
P11279	LAMP1_HUMAN	Lysosome-associated membrane glycoprotein 1	44.882	McrHIVSILAC3	162	9	6	4	2	10.6	4	131	1.23778	3	1.20223	X	603.61	1807.8	1807.88	3	-44.25	0	1	62	77	1	K.NMTFDLPSDATVVLNR.S	Oxidation (M)
																	520.54	1039.06	1038.57	2	471.8	0	51	138	146	2	K.TVESITDIR.A	Label:13C(6) (R)
																	517.49	1032.96	1032.55	2	397.08	0	68	138	146	1	K.TVESITDIR.A
																	580.53	1159.05	1158.61	2	379.77	0	55	327	337	1	R.ALQATVGNSYK.C	Label:13C(6)15N(2) (K)
																	576.62	1151.22	1150.6	2	538.85	0	63	327	337	3	R.ALQATVGNSYK.C
																	926.4	925.39	924.51	1	951.86	0	1	349	356	1	K.AFSVNIFK.V
P43243	MATR3_HUMAN	Matrin-3	94.623	McrHIVSILAC3	74	8	2	7	2	7.6	7	123	2.55893	4	1.7156	X	523.66	1045.31	1044.53	2	746.75	0	1	4	12	1	K.SFQQSSLSR.D	Label:13C(6) (R)
																	783.35	782.35	782.38	1	-38.34	0	7	45	51	1	R.MNQGTAR.L	Label:13C(6) (R)
																	608.45	1214.89	1214.59	2	247	0	11	150	160	1	R.TEEGPTLSYGR.D	Label:13C(6) (R)
																	617.48	1232.95	1232.58	2	300.18	0	40	533	542	2	K.SQAFIEMETR.E	Oxidation (M); Label:13C(6) (R)
																	654.9	653.9	654.41	1	-779.33	2	4	589	593	1	K.KDKSR.K	2 Label:13C(6)15N(2) (K); Label:13C(6) (R)
																	957.53	1913.04	1913.92	2	-459.79	0	61	720	736	1	K.IEELDQENEAALENGIK.N
																	623.09	622.08	622.34	1	-417.78	0	1	837	841	1	K.LAEER.R	Label:13C(6) (R)
Q8TCT9	HM13_HUMAN	Minor histocompatibility antigen H13	41.488	McrHIVSILAC3	287	8	6	3	2	7.7	3	188	1.11292	3	1.39535	X	768.8	1535.59	1535.74	2	-97.67	1	9	60	73	1	R.GKNASDMPETITSR.D	Oxidation (M); Label:13C(6)15N(2) (K); Label:13C(6) (R)
																	672.7	1343.39	1342.61	2	580.96	0	75	62	73	4	K.NASDMPETITSR.D	Oxidation (M); Label:13C(6) (R)
																	669.4	1336.79	1336.59	2	149.63	0	79	62	73	1	K.NASDMPETITSR.D	Oxidation (M)
																	886.07	1770.13	1769.75	2	214.72	0	80	338	352	1	K.GEVTEMFSYEESNPK.D	Oxidation (M); Label:13C(6)15N(2) (K)
																	882.01	1762	1761.74	2	147.58	0	99	338	352	1	K.GEVTEMFSYEESNPK.D	Oxidation (M)
P35749	MYH11_HUMAN	Myosin-11	227.339	McrHIVSILAC3	86	22	3	17	3	12.3	12	264	1.66991	5	1.70572	X	1145.28	3432.8	3432.63	3	49.52	2	4	79	106	1	K.MNPPKFSKVEDMAELTCLNEASVLHNLR.E	Oxidation (M); 2 Label:13C(6)15N(2) (K); Label:13C(6) (R)
																	549.65	1645.94	1646.01	3	-42.53	1	4	349	363	1	K.VVSSVLQLGNIVFKK.E	2 Label:13C(6)15N(2) (K)
																	1242.16	2482.31	2482.2	2	44.32	0	23	483	501	1	K.LQQLFNHTMFILEQEEYQR.E	Oxidation (M)
																	520.51	1039.01	1039.55	2	-519.46	1	7	544	552	1	K.ATDKSFVEK.L	2 Label:13C(6)15N(2) (K)
																	512.86	1023.7	1023.52	2	175.86	1	8	544	552	1	K.ATDKSFVEK.L
																	644.4	1286.78	1286.7	2	62.17	1	18	659	669	1	K.EQLGKLMTTLR.N	Glu->pyro-Glu (N-term E); Oxidation (M)
																	649.89	1946.64	1945.89	3	385.43	2	1	850	865	1	R.QEEEMQAKEDELQKTK.E	Gln->pyro-Glu (N-term Q)
																	636.51	1271	1270.71	2	228.22	1	5	1088	1098	2	K.KEEELQAALAR.L	Label:13C(6)15N(2) (K); Label:13C(6) (R)
																	628.94	1255.86	1256.67	2	-644.56	1	23	1088	1098	1	K.KEEELQAALAR.L
																	871.42	2611.23	2611.4	3	-65.1	2	17	1285	1308	1	K.LQNEVESVTGMLNEAEGKAIKLAK.D	Oxidation (M); 3 Label:13C(6)15N(2) (K)
																	618.82	1235.62	1235.67	2	-40.46	1	4	1452	1461	1	R.KFDQLLAEEK.N	2 Label:13C(6)15N(2) (K)
																	610.58	1219.14	1219.64	2	-409.96	1	20	1452	1461	1	R.KFDQLLAEEK.N
																	540.29	1617.84	1617.81	3	18.54	2	6	1533	1545	1	K.SKRALETQMEEMK.T	Oxidation (M); 2 Label:13C(6)15N(2) (K); Label:13C(6) (R)
																	981.64	1961.26	1960.91	2	178.49	0	83	1546	1562	1	K.TQLEELEDELQATEDAK.L
																	531.52	1061.03	1060.56	2	443.16	0	29	1565	1573	1	R.LEVNMQALK.G	Oxidation (M)
																	1013.26	2024.51	2023.98	2	261.86	0	2	1684	1701	1	K.SLEADLMQLQEDLAAAER.A	Oxidation (M); Label:13C(6) (R)
																	670.54	2008.59	2007.99	3	298.81	0	1	1684	1701	1	K.SLEADLMQLQEDLAAAER.A	Label:13C(6) (R)
																	1236.63	2471.24	2472.07	2	-335.75	0	25	1738	1758	1	R.IAQLEEELEEEQGNMEAMSDR.V	Oxidation (M); Label:13C(6) (R)
																	589.99	1766.96	1767.82	3	-486.47	2	15	1864	1878	1	K.MAEQYKEQAEKGNAR.V	Oxidation (M)
																	612.42	611.41	611.3	1	179.94	0	7	1870	1874	1	K.EQAEK.G	Label:13C(6)15N(2) (K)
																	682.24	681.23	680.39	1	1234.59	0	4	1920	1925	1	R.EVNALK.S	Label:13C(6)15N(2) (K)
P35579	MYH9_HUMAN	Myosin-9	226.532	McrHIVSILAC3	1321	65	35	41	21	26.5	36	1638	0.926878	33	1.35392	X	620.38	1858.11	1858.98	3	-468	1	4	31	47	1	K.LVWVPSDKSGFEPASLK.E
																	1107.68	2213.34	2214.1	2	-343.25	2	2	142	159	1	K.KRHEMPPHIYAITDTAYR.S	Oxidation (M)
																	644.61	1930.8	1929.9	3	466.35	0	6	144	159	1	R.HEMPPHIYAITDTAYR.S	Oxidation (M)
																	550.64	1099.26	1099.61	2	-318.29	2	6	264	272	1	R.AIRQAKEER.T
																	607.59	1213.16	1212.65	2	420.57	0	26	290	299	1	K.TDLLLEPYNK.Y	Label:13C(6)15N(2) (K)
																	706.07	1410.13	1409.57	2	397.28	0	3	317	327	1	K.DMFQETMEAMR.I	Oxidation (M); Label:13C(6) (R)
																	824.44	1646.87	1646.8	2	42.51	0	18	328	341	1	R.IMGIPEEEQMGLLR.V	2 Oxidation (M)
																	1242.16	2482.31	2482.2	2	44.32	0	23	476	494	1	K.LQQLFNHTMFILEQEEYQR.E	Oxidation (M)
																	520.51	1039.01	1039.55	2	-519.46	1	7	537	545	1	K.ATDKSFVEK.V	2 Label:13C(6)15N(2) (K)
																	512.86	1023.7	1023.52	2	175.86	1	8	537	545	1	K.ATDKSFVEK.V
																	1017.8	2033.58	2033.05	2	260.69	0	60	618	637	1	R.IIGLDQVAGMSETALPGAFK.T	Oxidation (M)
																	628.94	1883.8	1883.99	3	-100.85	2	1	641	656	1	K.GMFRTVGQLYKEQLAK.L	Oxidation (M)
																	1117.59	2233.17	2233.23	2	-26.87	2	1	652	670	1	K.EQLAKLMATLRNTNPNFVR.C	Glu->pyro-Glu (N-term E); Oxidation (M); Label:13C(6)15N(2) (K); 2 Label:13C(6) (R)
																	731.53	2191.58	2192.09	3	-232.65	2	13	719	737	1	R.QRYEILTPNSIPKGFMDGK.Q	Gln->pyro-Glu (N-term Q); Oxidation (M)
																	597.62	1193.22	1192.61	2	511.48	0	81	746	755	1	K.ALELDSNLYR.I
																	615.6	1229.19	1228.65	2	439.51	0	31	765	775	1	R.AGVLAHLEEER.D	Label:13C(6) (R)
																	630.04	1258.07	1257.69	2	302.14	2	12	851	860	1	K.EEELVKVREK.Q
																	807	805.99	806.43	1	-545.61	0	8	861	867	1	K.QLAAENR.L	Label:13C(6) (R)
																	896.46	1790.91	1790.85	2	33.5	0	41	868	882	1	R.LTEMETLQSQLMAEK.L	2 Oxidation (M); Label:13C(6)15N(2) (K)
																	892.63	1783.25	1782.84	2	229.97	0	87	868	882	1	R.LTEMETLQSQLMAEK.L	2 Oxidation (M)
																	589.75	1766.22	1766.84	3	-350.91	0	4	868	882	1	R.LTEMETLQSQLMAEK.L	Oxidation (M)
																	1178.36	2354.7	2354.06	2	271.87	0	36	941	959	1	K.MQQNIQELEEQLEEEESAR.Q	Oxidation (M); Label:13C(6) (R)
																	1175.05	2348.08	2348.04	2	17.04	0	73	941	959	1	K.MQQNIQELEEQLEEEESAR.Q	Oxidation (M)
																	831.49	1660.97	1660.79	2	108.38	0	120	1001	1014	3	R.IAEFTTNLTEEEEK.S	Label:13C(6)15N(2) (K)
																	827.46	1652.91	1652.78	2	78.66	0	114	1001	1014	1	R.IAEFTTNLTEEEEK.S
																	680	1357.98	1358.61	2	-463.71	0	11	1025	1035	1	K.HEAMITDLEER.L	Oxidation (M)
																	636.51	1271	1270.71	2	228.22	1	5	1081	1091	2	K.KEEELQAALAR.V	Label:13C(6)15N(2) (K); Label:13C(6) (R)
																	628.94	1255.86	1256.67	2	-644.56	1	23	1081	1091	1	K.KEEELQAALAR.V
																	963.13	1924.24	1924.93	2	-358.45	0	36	1146	1162	1	K.TELEDTLDSTAAQQELR.S	Label:13C(6) (R)
																	960.37	1918.73	1918.91	2	-93.8	0	109	1146	1162	1	K.TELEDTLDSTAAQQELR.S
																	642.95	1283.89	1283.71	2	140.22	0	61	1250	1260	1	K.VEAQLQELQVK.F
																	617.61	1233.2	1232.54	2	535.48	0	32	1343	1352	2	R.EQLEEEEEAK.H
																	713.22	1424.43	1423.71	2	505.72	0	57	1358	1370	2	K.QIATLHAQVADMK.K	Gln->pyro-Glu (N-term Q); Oxidation (M)
																	618.82	1235.62	1235.67	2	-40.46	1	4	1445	1454	1	K.KFDQLLAEEK.T	2 Label:13C(6)15N(2) (K)
																	610.58	1219.14	1219.64	2	-409.96	1	20	1445	1454	1	K.KFDQLLAEEK.T
																	572.87	1715.6	1715.72	3	-69.94	1	16	1504	1518	1	R.TEMEDLMSSKDDVGK.S	2 Oxidation (M)
																	687.94	1373.86	1373.72	2	101.91	1	3	1528	1538	1	K.RALEQQVEEMK.T	Label:13C(6)15N(2) (K); Label:13C(6) (R)
																	610.97	1219.92	1219.58	2	278.78	0	53	1529	1538	2	R.ALEQQVEEMK.T	Oxidation (M)
																	981.64	1961.26	1960.91	2	178.49	0	83	1539	1555	1	K.TQLEELEDELQATEDAK.L
																	531.52	1061.03	1060.56	2	443.16	0	55	1558	1566	1	R.LEVNLQAMK.A	Oxidation (M)
																	636.89	1271.76	1271.53	2	180.88	0	12	1593	1602	1	R.EMEAELEDER.K	Oxidation (M); Label:13C(6) (R)
																	633.89	1265.76	1265.51	2	197.55	0	44	1593	1602	1	R.EMEAELEDER.K	Oxidation (M)
																	974.62	2920.85	2921.46	3	-208.8	2	0	1698	1724	1	R.QAQQERDELADEIANSSGKGALALEEK.R	2 Label:13C(6)15N(2) (K); Label:13C(6) (R)
																	678.93	1355.84	1355.63	2	154.91	0	65	1704	1716	1	R.DELADEIANSSGK.G	Label:13C(6)15N(2) (K)
																	674.91	1347.81	1347.62	2	140.99	0	86	1704	1716	2	R.DELADEIANSSGK.G
																	1236.63	2471.24	2471.17	2	28.33	0	95	1731	1751	1	R.IAQLEEELEEEQGNTELINDR.L
																	938.1	1874.18	1874.98	2	-426.67	0	39	1755	1770	1	K.ANLQIDQINTDLNLER.S	Label:13C(6) (R)
																	935.65	1869.29	1868.96	2	176.57	0	110	1755	1770	1	K.ANLQIDQINTDLNLER.S
																	769.94	1537.86	1537.77	2	58.53	0	61	1816	1828	1	K.IAQLEEQLDNETK.E	Label:13C(6)15N(2) (K)
																	765.95	1529.89	1529.76	2	84.98	0	98	1816	1828	1	K.IAQLEEQLDNETK.E
																	679.59	1357.16	1356.7	2	339.06	1	13	1846	1856	1	K.DVLLQVDDERR.N
																	666.4	1330.78	1330.6	2	135.28	0	57	1878	1888	1	R.QLEEAEEEAQR.A
																	660.83	1319.65	1319.59	2	45.47	0	35	1878	1888	1	R.QLEEAEEEAQR.A	Gln->pyro-Glu (N-term Q); Label:13C(6) (R)
																	657.91	1313.81	1313.57	2	182.71	0	57	1878	1888	1	R.QLEEAEEEAQR.A	Gln->pyro-Glu (N-term Q)
																	791.36	1580.71	1580.66	2	31.63	0	2	1899	1912	2	R.ELEDATETADAMNR.E	Oxidation (M)
																	786.43	1570.84	1570.69	2	95.5	0	12	1899	1912	1	R.ELEDATETADAMNR.E	Label:13C(6) (R)
																	783.1	1564.19	1564.67	2	-306.77	0	64	1899	1912	1	R.ELEDATETADAMNR.E
Q13423	NNTM_HUMAN	NAD(P) transhydrogenase, mitochondrial	113.896	McrHIVSILAC3	84	8	2	7	2	10.1	7	135	0.886864	4	1.51994	X	1416.42	4246.25	4246.28	3	-7.07	2	5	128	166	1	K.VRAPMVNPTLGVHEADLLKTSGTLISFIYPAQNPELLNK.L
																	607.59	1819.74	1819.95	3	-115.39	0	3	130	146	1	R.APMVNPTLGVHEADLLK.T	Oxidation (M)
																	605.12	1812.33	1811.97	3	198.68	0	1	130	146	1	R.APMVNPTLGVHEADLLK.T	Label:13C(6)15N(2) (K)
																	614.84	1841.49	1842.01	3	-282.3	2	12	167	182	1	K.LSQRKTTVLAMDQVPR.V
																	570.95	1139.88	1139.6	2	245.7	0	57	214	224	1	R.FFTGQITAAGK.V
																	763.27	1524.52	1523.9	2	406.85	0	50	230	247	1	K.ILIVGGGVAGLASAGAAK.S
																	710.22	2127.64	2128.14	3	-234.95	1	10	260	279	1	R.AAALEQFKSLGAEPLEVDLK.E
																	638.88	637.87	637.35	1	815.88	0	1	398	403	1	K.AISPDK.D	Label:13C(6)15N(2) (K)
Q09666	AHNK_HUMAN	Neuroblast differentiation-associated protein AHNAK	629.101	McrHIVSILAC3	319	60	12	53	9	13.8	53	592	1.4039	14	1.32052	X	822.12	1642.23	1641.83	2	243.63	0	6	208	225	1	R.LPSGSGAASPTGSAVDIR.A
																	497.8	993.59	993.58	2	10.06	0	8	244	252	1	K.LQVTMPGIK.V	Label:13C(6)15N(2) (K)
																	1144.01	3429	3429.79	3	-230.33	2	3	271	305	1	R.GGVQVPAVDISSSLGGRAVEVQGPSLESGDHGKIK.F
																	682.24	1362.46	1362.69	2	-168.78	1	11	314	326	1	K.FGVSTGREGQTPK.A
																	644.98	643.97	644.35	1	-589.74	0	1	557	563	1	R.LGSPSGK.T
																	664.67	1327.33	1326.66	2	505.03	1	1	631	642	1	K.MKMPTFSTPGAK.G	Oxidation (M); 2 Label:13C(6)15N(2) (K)
																	652.94	1303.86	1303.63	2	176.43	0	5	643	654	1	K.GEGPDVHMTLPK.G	Oxidation (M); Label:13C(6)15N(2) (K)
																	695.88	694.87	695.39	1	-747.78	0	14	722	727	1	K.LEGELK.G	Label:13C(6)15N(2) (K)
																	638.69	1275.36	1274.66	2	549.17	0	33	764	775	2	K.AEGPEVDVNLPK.A	Label:13C(6)15N(2) (K)
																	634.37	1266.72	1266.65	2	55.26	0	58	764	775	1	K.AEGPEVDVNLPK.A
																	827.47	2479.39	2480.24	3	-342.71	2	7	936	956	1	K.MPEMNIKAPKISMPDVDLHMK.G	2 Oxidation (M); 3 Label:13C(6)15N(2) (K)
																	627.32	1878.94	1878.97	3	-15.97	2	5	943	959	1	K.APKISMPDVDLHMKGPK.V	Oxidation (M)
																	821.37	1640.72	1640.79	2	-42.66	0	25	1034	1049	1	K.VDTNAPDLSLEGPEGK.L
																	631.42	1260.83	1260.64	2	150.72	0	6	1141	1152	1	K.GEGPEVDVNLPK.A	Label:13C(6)15N(2) (K)
																	627.32	1252.63	1252.63	2	0	0	47	1141	1152	1	K.GEGPEVDVNLPK.A
																	783.1	1564.19	1564.86	2	-428.15	1	0	1195	1208	1	K.ISMPDVDLHLKGPK.V	2 Label:13C(6)15N(2) (K)
																	834.68	1667.34	1667.83	2	-293.79	0	28	1290	1305	1	K.VDVEVPDVSLEGPEGK.L
																	798.6	2392.77	2392.29	3	200.64	1	6	1441	1461	1	K.MPEMSIKPQKISIPDVGLHLK.G	2 Oxidation (M)
																	567.99	1133.96	1133.66	2	264.63	2	9	1769	1777	1	K.FKMPKLNIK.A	Oxidation (M)
																	585.45	1753.33	1752.98	3	199.66	2	9	1781	1796	1	K.VSMPDVDLNLKGPKLK.G
																	834.68	2501.01	2501.25	3	-95.95	2	4	2174	2194	1	K.MPEMHFKTPKISMPDVNLNLK.G	2 Oxidation (M)
																	529.23	1584.65	1584.85	3	-126.19	1	9	2181	2194	1	K.TPKISMPDVNLNLK.G	Oxidation (M)
																	623.42	1867.25	1867.02	3	123.19	2	2	2181	2197	1	K.TPKISMPDVNLNLKGPK.V	Oxidation (M)
																	647.04	1938.1	1938.94	3	-433.23	1	7	2350	2368	1	K.GPKLDADMPEVAVEGPNGK.W	Oxidation (M)
																	805.23	2412.67	2412.16	3	211.43	1	7	2443	2463	1	K.MPDMHFKAPNISMPDVDLNLK.G
																	838.4	1674.79	1674.82	2	-17.91	0	47	2546	2561	1	K.VDIEGPDVNIEGPEGK.L	Label:13C(6)15N(2) (K)
																	834.58	1667.14	1666.8	2	203.98	0	66	2546	2561	1	K.VDIEGPDVNIEGPEGK.L
																	669.37	2005.08	2005	3	39.9	2	1	2646	2664	1	K.FSMPGFKGEGPDGDVKLPK.A
																	638.1	1274.19	1273.66	2	416.12	0	12	2707	2717	1	K.ISMPDIDLNLK.G	Oxidation (M)
																	620.39	1238.77	1238.61	2	129.18	0	66	2781	2792	2	K.GEGPDVDVNLPK.A
																	827.43	1652.84	1652.79	2	30.25	0	73	2930	2945	1	K.VDVEGPDVNIEGPEGK.L
																	841.27	1680.53	1680.82	2	-172.53	0	29	3186	3201	1	K.VDVDVPDVNIEGPDAK.L
																	644.61	1930.8	1931	3	-103.57	1	4	3260	3277	1	K.IDVDAPDIDIHGPDAKLK.G
																	596.1	1785.27	1785.01	3	145.66	2	7	3293	3308	1	K.ISMPEIDLNLKGSKLK.G
																	772.94	1543.86	1543.81	2	32.39	1	6	3309	3323	1	K.GDVDVSGPKLEGDIK.A	2 Label:13C(6)15N(2) (K)
																	692.74	1383.46	1382.7	2	549.65	0	20	3385	3397	1	K.VDINAPDVEVQGK.V
																	883.3	2646.88	2646.42	3	173.82	2	0	3403	3425	1	K.FKMPFLSISSPKVSMPDVELNLK.S	Oxidation (M); 3 Label:13C(6)15N(2) (K)
																	1312.18	2622.35	2622.38	2	-11.44	2	3	3403	3425	1	K.FKMPFLSISSPKVSMPDVELNLK.S	Oxidation (M)
																	1166.82	2331.63	2331.22	2	175.87	1	7	3405	3425	1	K.MPFLSISSPKVSMPDVELNLK.S
																	886.07	2655.2	2655.31	3	-41.43	1	3	3453	3476	1	K.APEVNLNAPDVDVHGPDWNLKMPK.M
																	762.41	2284.22	2284.21	3	4.38	2	10	3479	3500	1	K.MPKFSVSGLKAEGPDVAVDLPK.G
																	737.98	1473.95	1473.7	2	169.64	0	5	3898	3910	1	K.VEGDMQVPDLDIK.G	Oxidation (M)
																	977.56	2929.66	2929.45	3	71.69	2	2	4068	4095	1	K.FSMPGFKGEGPEVDVNLPKADIDVSGPK.V
																	815.64	2443.89	2444.32	3	-175.92	2	1	4119	4139	1	K.MPDLHLKAPKISMPEVDLNLK.G	2 Oxidation (M); 3 Label:13C(6)15N(2) (K)
																	783.35	2347.04	2346.27	3	328.18	2	3	4401	4422	1	K.GDVDVSLPKVEGDLKGPEIDIK.G	3 Label:13C(6)15N(2) (K)
																	614.06	1226.1	1225.58	2	424.29	0	6	4490	4501	1	K.GPEVDIEGPEGK.L
																	620.37	1858.1	1858.97	3	-468	2	9	4607	4623	1	K.VKGDMDISLPKVEGDLK.G	Oxidation (M)
																	785.45	2353.32	2354.2	3	-373.8	1	7	4759	4779	1	K.GPKVDINTPDVDVHGPDWHLK.M	2 Label:13C(6)15N(2) (K)
																	540.89	1079.76	1079.58	2	166.73	0	5	4906	4915	1	K.MPSLEISAPK.V	Label:13C(6)15N(2) (K)
																	571.48	1140.95	1140.58	2	324.4	1	4	5025	5034	2	K.MPKIHMSGPK.I	Oxidation (M)
																	635.37	1903.08	1903	3	42.04	1	3	5039	5056	1	K.KQGFDLNVPGGEIDASLK.A	2 Label:13C(6)15N(2) (K)
																	541.86	1622.54	1622.91	3	-227.99	2	3	5140	5154	1	K.APKVKMPDVDISVPK.I
																	1113.17	3336.49	3335.7	3	236.83	2	7	5236	5267	1	K.FSMPKIGIPGVKMEGGGAEVHAQLPSLEGDLR.G	Oxidation (M)
																	884.05	1766.09	1765.92	2	96.27	0	10	5385	5402	1	K.VSVGAPDLSLEASEGSIK.L	Label:13C(6)15N(2) (K)
																	750.86	1499.71	1499.76	2	-33.34	0	24	5447	5460	1	R.ISAPNVDFNLEGPK.V
																	713.33	1424.64	1423.74	2	632.14	0	69	5599	5612	1	K.GPQVSSALNLDTSK.F	Label:13C(6)15N(2) (K)
																	474.49	946.97	946.41	2	591.71	0	5	5780	5787	1	R.SNSFSDER.E	Label:13C(6) (R)
Q14697	GANAB_HUMAN	Neutral alpha-glucosidase AB	106.874	McrHIVSILAC3	123	5	2	4	2	6.1	4	153	0.978015	3	1.4723	X	805.42	1608.83	1608.98	2	-93.23	2	1	49	61	2	K.RQRSIRPGLSPYR.A	4 Label:13C(6) (R)
																	849.53	1697.05	1697.75	2	-412.31	0	60	134	148	1	R.DENSVELTMAEGPYK.I	Oxidation (M)
																	785	1567.99	1567.68	2	197.74	0	92	192	206	1	K.DPAEGDGAQPEETPR.D
																	580.69	1739.05	1739.92	3	-500.02	0	1	915	929	1	R.LSFQHDPETSVLVLR.K
O15118	NPC1_HUMAN	Niemann-Pick C1 protein	142.167	McrHIVSILAC3	102	4	2	2	1	1.7	2	78	1.27898	1	-1	X	682.45	1362.89	1362.72	2	124.75	0	55	715	726	1	R.LQGETLDQQLGR.V	Label:13C(6) (R)
																	679.48	1356.95	1356.7	2	184.27	0	75	715	726	2	R.LQGETLDQQLGR.V
																	550.52	1099.02	1098.55	2	427.84	1	4	1174	1183	1	R.AFTVSMKGSR.V	Oxidation (M)
Q15155	NOMO1_HUMAN	Nodal modulator 1	134.324	McrHIVSILAC3	118	12	5	10	3	13.6	10	227	1.39512	6	1.33382	X	689.92	1377.83	1377.77	2	43.55	0	69	139	152	1	K.GQPLGPAGVQVSLR.N
																	558.73	1115.45	1114.6	2	762.61	0	22	160	170	1	K.IQSTVTQPGGK.F
																	736.47	2206.38	2206.21	3	77.06	2	5	225	244	1	R.SDGEPMKGVKFLLFSSLVTK.E	3 Label:13C(6)15N(2) (K)
																	652.44	1302.87	1302.65	2	168.89	0	28	309	319	1	R.LDFTVEHDSLK.I
																	1132.24	2262.47	2262.19	2	123.77	0	65	335	356	1	R.VLNGPEGDGVPEAVVTLNNQIK.V
																	641.09	1280.17	1279.65	2	406.36	0	25	464	474	1	K.VQVMVPEAETR.A	Oxidation (M); Label:13C(6) (R)
																	637.77	1273.53	1273.63	2	-78.52	0	34	464	474	1	K.VQVMVPEAETR.A	Oxidation (M)
																	633.12	1264.23	1263.66	2	451.07	0	21	464	474	1	K.VQVMVPEAETR.A	Label:13C(6) (R)
																	1240.14	3717.41	3717.99	3	-156	0	3	475	508	1	R.AGLTLKPQTFPLTVTNRPMMDVAFVQFLASVSGK.V	2 Oxidation (M); 2 Label:13C(6)15N(2) (K); Label:13C(6) (R)
																	873.47	872.46	872.42	1	45.85	0	2	587	593	1	R.QTGYMLR.C	Gln->pyro-Glu (N-term Q); Oxidation (M); Label:13C(6) (R)
																	539.38	1076.74	1076.53	2	195.07	0	1	677	685	1	K.MMDVTVTIK.S	2 Oxidation (M); Label:13C(6)15N(2) (K)
																	1079.82	3236.43	3235.65	3	241.06	2	3	932	958	1	K.EFRFEPSSQMIEVQEGQNLKITITGYR.T	Oxidation (M); Label:13C(6)15N(2) (K); 2 Label:13C(6) (R)
Q8TEM1	PO210_HUMAN	Nuclear pore membrane glycoprotein 210	205.111	McrHIVSILAC3	58	3	1	3	1	1.9	3	67	0.781722	2	1.05871	X	770.11	1538.2	1537.84	2	234.09	0	9	645	660	1	K.AVDPSSVALVTLGSSK.E	Label:13C(6)15N(2) (K)
																	724.46	1446.9	1446.75	2	103.68	0	58	1259	1272	1	K.AVDPTSGQLYGLAR.E
																	623.51	622.51	622.34	1	273.16	0	2	1657	1661	1	K.HLSMK.K	Label:13C(6)15N(2) (K)
P19338	NUCL_HUMAN	Nucleolin	76.614	McrHIVSILAC3	139	19	5	13	4	16.5	13	220	1.13939	6	1.26454	X	900.09	899.08	898.56	1	578.7	1	7	126	135	1	K.GAAIPAKGAK.N	2 Label:13C(6)15N(2) (K)
																	652.27	651.27	651.37	1	-153.52	0	0	319	324	1	K.SAPELK.T	Label:13C(6)15N(2) (K)
																	509.05	1524.14	1523.91	3	150.93	2	3	391	403	1	R.DARTLLAKNLPYK.V	2 Label:13C(6)15N(2) (K); Label:13C(6) (R)
																	553.44	552.43	552.37	1	108.62	0	2	394	398	1	R.TLLAK.N	Label:13C(6)15N(2) (K)
																	592.81	1183.6	1183.58	2	16.9	0	16	411	420	2	K.EVFEDAAEIR.L	Label:13C(6) (R)
																	589.99	1177.97	1177.56	2	348.18	0	85	411	420	1	K.EVFEDAAEIR.L
																	581.18	1160.34	1159.58	2	655.41	0	35	458	467	1	R.SISLYYTGEK.G
																	584.52	1167.03	1167.59	2	-479.62	0	2	458	467	1	R.SISLYYTGEK.G	Label:13C(6)15N(2) (K)
																	609.22	608.21	608.32	1	-180.83	0	5	547	551	2	R.EIEGR.A	Label:13C(6) (R)
																	584.88	1751.63	1752.03	3	-228.31	2	5	552	567	1	R.AIRLELQGPRGSPNAR.S	3 Label:13C(6) (R)
																	580.33	1737.96	1737.98	3	-11.51	2	5	562	577	1	R.GSPNARSQPSKTLFVK.G	2 Label:13C(6)15N(2) (K); Label:13C(6) (R)
																	665.93	1329.85	1329.64	2	157.94	0	58	578	589	2	K.GLSEDTTEETLK.E	Label:13C(6)15N(2) (K)
																	661.88	1321.75	1321.62	2	98.36	0	47	578	589	1	K.GLSEDTTEETLK.E
																	830.49	829.48	829.48	1	0	1	3	598	604	1	R.ARIVTDR.E
																	662.61	1323.21	1322.53	2	514.17	0	29	628	639	1	K.EAMEDGEIDGNK.V	Oxidation (M)
																	550.52	549.51	549.27	1	436.94	0	0	661	666	1	R.GGFGGR.G
P23634	AT2B4_HUMAN	Plasma membrane calcium-transporting ATPase 4	137.92	McrHIVSILAC3	130	11	2	10	2	12	10	175	1.31784	3	1.9267	X	588.12	1174.23	1173.58	2	553.86	0	3	8	18	1	R.VLPANSMAESR.E
																	807.51	1613	1612.79	2	130.21	0	58	60	75	1	K.TSPVEGLSGNPADLEK.R
																	1043.87	3128.59	3128.85	3	-83.1	0	3	409	438	1	K.FFIIGITVLVVAVPEGLPLAVTISLAYSVK.K
																	416.37	1246.08	1245.63	3	361.26	2	5	601	608	1	K.CNRILDRK.G	Label:13C(6)15N(2) (K); 2 Label:13C(6) (R)
																	1198.15	1197.14	1196.59	1	459.64	0	2	694	704	1	R.MVTGDNINTAR.A	Label:13C(6) (R)
																	853.63	1705.24	1704.9	2	199.43	1	5	694	709	1	R.MVTGDNINTARAIATK.C	Oxidation (M); Label:13C(6)15N(2) (K); Label:13C(6) (R)
																	672.33	1342.64	1341.77	2	648.4	2	0	750	761	1	K.LRVLARSSPTDK.H
																	774.33	1546.64	1545.76	2	569.3	0	14	796	811	1	K.ADVGFAMGIAGTDVAK.E	Oxidation (M); Label:13C(6)15N(2) (K)
																	769.65	1537.29	1537.74	2	-292.64	0	102	796	811	1	K.ADVGFAMGIAGTDVAK.E	Oxidation (M)
																	827.47	826.46	826.5	1	-48.4	0	3	908	914	1	R.NKPLISR.T
																	1309.08	3924.22	3923.8	3	107.04	1	5	1162	1194	1	K.SIHSFMTHPEFAIEEELPRTPLLDEEEEENPDK.A	Oxidation (M)
P05120	PAI2_HUMAN	Plasminogen activator inhibitor 2	46.596	McrHIVSILAC3	80	4	1	4	1	12.3	4	103	0.399076	1	-1	X	774.33	1546.64	1546.76	2	-77.58	0	80	88	102	1	K.GSYPDAILQAQAADK.I
																	566.48	565.47	566.28	1	-1430.39	0	3	134	138	1	K.SASFR.E
																	791.94	1581.86	1581.8	2	37.93	0	19	181	195	1	K.IPNLLPEGSVDGDTR.M
																	652.88	1955.63	1955.92	3	-148.27	1	2	298	313	1	K.DKMAEDEVEVYIPQFK.L	Oxidation (M)
P16284	PECA1_HUMAN	Platelet endothelial cell adhesion molecule	82.536	McrHIVSILAC3	284	11	6	7	4	12.5	7	353	1.83421	6	1.26561	X	627.01	1252.01	1251.63	2	303.6	0	7	41	51	1	K.SLPDWTVQNGK.N	Label:13C(6)15N(2) (K)
																	623.14	1244.26	1243.62	2	514.63	0	11	41	51	1	K.SLPDWTVQNGK.N
																	664.44	1326.87	1326.65	2	165.83	0	25	90	100	1	K.STESYFIPEVR.I
																	763.23	1524.45	1523.77	2	446.26	0	82	224	237	1	K.SELVTVTESFSTPK.F
																	889.95	2666.82	2666.14	3	255.05	1	4	284	305	1	R.HGNKAVYSVMAMVEHSGNYTCK.V	Oxidation (M); 2 Label:13C(6)15N(2) (K)
																	760.47	1518.92	1518.73	2	125.1	0	67	362	374	2	K.EDTIVSQTQDFTK.I	Label:13C(6)15N(2) (K)
																	756.47	1510.93	1510.72	2	139.01	0	91	362	374	1	K.EDTIVSQTQDFTK.I
																	661.04	1320.06	1319.69	2	280.37	0	73	413	423	1	R.ISYDAQFEVIK.G	Label:13C(6)15N(2) (K)
																	657.12	1312.22	1311.67	2	419.31	0	64	413	423	1	R.ISYDAQFEVIK.G
																	603.02	1204.02	1203.57	2	373.89	0	67	708	717	1	K.DTETVYSEVR.K	Label:13C(6) (R)
Q15149	PLEC_HUMAN	Plectin	531.791	McrHIVSILAC3	544	58	19	51	18	12.3	51	1171	1.06485	29	1.57234	X	375.42	748.83	748.38	2	601.3	0	10	22	28	1	R.EGVMVAK.K	Oxidation (M)
																	576.48	1150.95	1151.64	2	-599.15	2	6	22	31	1	R.EGVMVAKKDR.R	Glu->pyro-Glu (N-term E); Oxidation (M); 2 Label:13C(6)15N(2) (K); Label:13C(6) (R)
																	647.92	646.91	647.34	1	-664.26	0	3	51	56	1	R.AMASLR.A
																	769.62	2305.85	2305.25	3	260.28	1	3	209	229	1	R.DGHNLISLLEVLSGDSLPREK.G	Label:13C(6)15N(2) (K); Label:13C(6) (R)
																	854.93	1707.84	1707.82	2	11.71	0	62	372	386	1	R.LLDPEDVDVPQPDEK.S
																	493.16	984.3	983.5	2	813.42	0	49	402	410	1	R.VPDVQDGVR.A
																	630.04	1258.07	1257.59	2	381.68	1	8	463	473	1	K.EMELPAKEADK.N	Glu->pyro-Glu (N-term E); Oxidation (M)
																	572.21	1713.61	1713.02	3	344.42	2	2	562	577	1	R.LLAAGKVPQRAGEVER.D	Label:13C(6)15N(2) (K); 2 Label:13C(6) (R)
																	537.95	1610.84	1610.84	3	0	2	0	568	581	1	K.VPQRAGEVERDLDK.A
																	998.35	1994.69	1994.09	2	300.89	0	114	631	650	1	K.AGVAAPATQVAQVTLQSVQR.R
																	581.13	1160.25	1159.55	2	603.68	0	28	714	724	1	R.SDEGQLSPATR.G
																	709.26	1416.51	1415.68	2	586.29	0	11	897	908	2	R.LEDLLQDAQDEK.E
																	1079.97	1078.96	1078.62	1	315.22	0	0	1029	1037	1	K.SLLAWQSLR.R	Label:13C(6) (R)
																	678.84	1355.66	1355.57	2	66.39	0	38	1076	1088	1	R.DSQDAGGFGPEDR.L	Label:13C(6) (R)
																	675.88	1349.74	1349.55	2	140.79	0	67	1076	1088	1	R.DSQDAGGFGPEDR.L
																	618.82	1853.43	1853.08	3	188.87	1	3	1227	1243	1	K.TISLVIRGTQGAEEVLR.A	2 Label:13C(6) (R)
																	834.42	1666.83	1666.88	2	-30	0	23	1251	1266	1	K.EAQAVPATLPELEATK.A
																	646.87	1291.73	1291.7	2	23.23	0	9	1325	1335	1	R.WQAVLAQTDVR.Q	Label:13C(6) (R)
																	892.63	1783.25	1782.86	2	218.75	0	16	1367	1382	1	R.QEQIQAMPLADSQAVR.E	Gln->pyro-Glu (N-term Q); Oxidation (M)
																	555.9	1109.79	1109.61	2	162.22	0	35	1428	1438	1	K.AQLEPVASPAK.K
																	608.82	1215.63	1215.57	2	49.36	0	4	1542	1552	1	R.EEAAVDAQQQK.R
																	700.7	1399.38	1398.76	2	443.25	1	9	1553	1563	2	K.RSIQEELQQLR.Q
																	480.43	958.85	958.51	2	354.72	0	31	1596	1603	1	R.LQLEATER.Q
																	538.08	1611.21	1611.89	3	-421.87	2	8	1604	1618	1	R.QRGGAEGELQALRAR.A	Gln->pyro-Glu (N-term Q); 3 Label:13C(6) (R)
																	572.01	1142	1142.59	2	-516.37	0	32	1783	1792	1	R.LQAEEVAQQK.S
																	544.85	1087.68	1087.54	2	128.73	0	10	1825	1833	1	R.ELAEQELEK.Q
																	593.5	1184.99	1185.64	2	-548.23	1	12	1887	1896	1	K.RQELEAELAK.V
																	566.49	565.48	566.35	1	-1536.15	0	2	1971	1975	1	R.VLAEK.L	Label:13C(6)15N(2) (K)
																	540.13	1078.25	1077.51	2	686.77	0	64	2006	2014	1	R.LAEDEAFQR.R
																	714.52	1427.02	1426.78	2	168.21	1	3	2074	2087	1	K.AAAGKAELELELGR.I
																	633.89	632.88	632.28	1	948.95	0	8	2122	2126	1	R.EAEER.V
																	523.66	1045.31	1045.5	2	-181.73	0	27	2130	2139	1	K.SLAAEEEAAR.Q
																	644.4	1286.78	1286.68	2	77.72	0	62	2319	2329	1	K.AQVEQELTTLR.L
																	497.4	992.78	992.48	2	302.27	0	7	2402	2409	1	R.FLQEEAEK.M
																	508.37	1014.72	1014.55	2	167.56	0	68	2420	2429	1	R.LSVAAQEAAR.L
																	779.05	1556.08	1555.82	2	167.11	0	101	2795	2808	1	R.LQEAGILSAEELQR.L
																	592.84	591.84	592.31	1	-793.5	0	4	2937	2941	1	R.EHGIR.L	Glu->pyro-Glu (N-term E)
																	531.01	1060	1059.51	2	462.48	0	37	2979	2988	1	R.VLADPSDDTK.G
																	600.14	1797.4	1796.96	3	244.86	1	1	3244	3259	1	R.DPYTGQSVSLFQALKK.G	2 Label:13C(6)15N(2) (K)
																	807.61	1613.2	1612.87	2	204.6	0	87	3270	3285	1	R.LLDAQLSTGGIVDPSK.S
																	692.44	2074.3	2074.95	3	-313.26	0	9	3317	3335	1	K.AYSDPSTGEPATYGELQQR.C	Label:13C(6) (R)
																	1035.47	2068.92	2068.93	2	-4.83	0	64	3317	3335	1	K.AYSDPSTGEPATYGELQQR.C
																	612.96	1223.9	1224.79	2	-726.66	2	7	3413	3423	1	R.TGKVTVEKVIK.I	3 Label:13C(6)15N(2) (K)
																	524.12	1046.23	1045.56	2	640.8	0	30	3620	3628	2	R.VPVDVAYQR.G
																	653.51	1305	1304.65	2	268.27	0	6	3771	3781	1	R.QQGLASYDYVR.R	Label:13C(6) (R)
																	589.24	1176.47	1175.65	2	697.49	0	6	3926	3935	1	K.ELIPTEEALR.L	Label:13C(6) (R)
																	772.94	1543.86	1543.87	2	-6.48	0	20	3936	3950	1	R.LLDAQLATGGIVDPR.L	Label:13C(6) (R)
																	770.11	1538.2	1537.85	2	227.59	0	26	3936	3950	1	R.LLDAQLATGGIVDPR.L
																	739.19	1476.36	1476.72	2	-243.78	0	59	4037	4049	1	R.SQVMDEATALQLR.E	Oxidation (M)
																	603.76	1205.5	1204.62	2	730.52	0	19	4050	4060	1	R.EGLTSIEEVTK.N
																	532.7	1063.39	1063.6	2	-197.44	0	9	4278	4287	1	R.VVIVDPETGK.E	Label:13C(6)15N(2) (K)
																	582.04	1162.07	1162.5	2	-369.89	0	1	4288	4296	1	K.EMSVYEAYR.K	Oxidation (M)
																	719.24	1436.46	1435.78	2	473.61	2	2	4558	4570	1	R.TAQKLRDVGAYSK.Y
																	547.98	1093.95	1093.51	2	402.37	0	18	4590	4599	2	R.SMVEEGTGLR.L	Oxidation (M)
P07237	PDIA1_HUMAN	Protein disulfide-isomerase	57.116	McrHIVSILAC3	105	8	3	8	3	21.9	8	184	1.5956	7	2.06064		890.91	1779.81	1779.83	2	-11.24	0	82	82	97	1	K.VDATEESDLAQQYGVR.G
																	666.22	1330.43	1329.69	2	556.52	1	4	121	131	1	R.EADDIVNWLKK.R
																	1256.26	3765.75	3765.85	3	-26.55	1	4	133	170	1	R.TGPAATTLPDGAAAESLVESSEVAVIGFFKDVESDSAK.Q
																	429.74	857.47	857.39	2	93.31	0	3	163	170	1	K.DVESDSAK.Q	Label:13C(6)15N(2) (K)
																	670.42	2008.23	2009.01	3	-388.25	1	14	214	230	1	R.NNFEGEVTKENLLDFIK.H
																	733.44	2197.28	2196.98	3	136.55	1	2	310	326	1	K.EECPAVRLITLEEEMTK.Y	Glu->pyro-Glu (N-term E); Oxidation (M)
																	612.1	1222.18	1221.62	2	458.41	0	35	317	326	1	R.LITLEEEMTK.Y	Oxidation (M)
																	655.43	1308.86	1308.59	2	206.33	0	40	425	436	1	K.MDSTANEVEAVK.V	Oxidation (M)
Q9BZQ8	NIBAN_HUMAN	Protein Niban	103.135	McrHIVSILAC3	123	7	3	5	2	6.3	5	131	1.19144	4	1.74439	X	830.49	1658.96	1658.81	2	90.43	0	54	125	138	1	K.VLTSEDEYNLLSDR.H	Label:13C(6) (R)
																	627.32	1252.63	1252.68	2	-39.91	0	7	150	160	1	K.ENTQPFVVLPK.E	Glu->pyro-Glu (N-term E)
																	766.46	1530.91	1530.74	2	111.06	0	3	372	384	2	K.EVNEVSQNFQTTK.D	Label:13C(6)15N(2) (K)
																	762.41	1522.81	1522.73	2	52.54	0	66	372	384	1	K.EVNEVSQNFQTTK.D
																	580.33	1158.64	1158.67	2	-25.89	0	0	396	405	1	R.LMNLPLHSVK.M	Label:13C(6)15N(2) (K)
																	410.57	1228.68	1228.7	3	-16.28	0	5	429	438	1	R.FPHIDLVVQR.T	Label:13C(6) (R)
P46940	IQGA1_HUMAN	Ras GTPase-activating-like protein IQGAP1	189.252	McrHIVSILAC3	519	40	17	29	14	21.4	29	934	1.03739	17	1.22559	X	558.36	1114.71	1114.49	2	197.4	0	2	26	34	1	R.LTAEEMDER.R	Oxidation (M); Label:13C(6) (R)
																	767.07	1532.12	1531.72	2	261.14	0	47	131	142	1	K.IFYPETTDIYDR.K
																	747.07	1492.13	1491.66	2	315.09	0	35	175	186	1	K.VDFTEEEINNMK.T	Oxidation (M); Label:13C(6)15N(2) (K)
																	738.98	1475.95	1475.67	2	189.74	0	11	175	186	1	K.VDFTEEEINNMK.T	Label:13C(6)15N(2) (K)
																	409.79	1226.34	1226.65	3	-252.72	2	9	267	276	1	K.QDKMTNAKNR.T	2 Label:13C(6)15N(2) (K); Label:13C(6) (R)
																	740.49	1478.96	1478.72	2	162.3	0	32	337	348	1	R.GLQQQNSDWYLK.Q
																	685.53	684.52	685.36	1	-1225.63	0	2	349	354	1	K.QLLSDK.Q	Gln->pyro-Glu (N-term Q)
																	689.16	2064.46	2063.95	3	247.1	0	53	369	387	1	K.EELQSGVDAANSAAQQYQR.R
																	1033.15	2064.29	2063.95	2	164.73	0	137	369	387	1	K.EELQSGVDAANSAAQQYQR.R
																	664	1325.99	1325.67	2	241.39	0	45	466	477	1	R.ALESGDVNTVWK.Q	Label:13C(6)15N(2) (K)
																	660.21	1318.4	1317.66	2	561.6	0	67	466	477	1	R.ALESGDVNTVWK.Q
																	577.46	1152.91	1152.69	2	190.86	0	22	557	567	1	K.TLQALQIPAAK.L
																	1172.25	3513.73	3513.67	3	17.08	1	6	642	672	1	K.TLSALRSPDVGLYGVIPECGETYHSDLAEAK.K	Label:13C(6)15N(2) (K); Label:13C(6) (R)
																	862.94	1723.86	1723.84	2	11.6	0	110	723	738	1	R.EEIQSSISGVTAAYNR.E
																	575.39	1723.16	1723.84	3	-394.47	0	17	723	738	1	R.EEIQSSISGVTAAYNR.E
																	821.37	2461.09	2460.22	3	353.63	2	4	739	757	1	R.EQLWLANEGLITRLQARCR.G	Glu->pyro-Glu (N-term E)
																	484.36	966.71	966.51	2	206.93	0	23	834	841	1	R.DHINDIIK.I
																	788.43	1574.85	1574.84	2	6.35	0	29	857	870	1	K.TLINAEDPPMVVVR.K	Oxidation (M); Label:13C(6) (R)
																	785.75	1569.49	1568.82	2	427.07	0	55	857	870	2	K.TLINAEDPPMVVVR.K	Oxidation (M)
																	777.09	1552.17	1552.83	2	-425.03	0	9	857	870	1	K.TLINAEDPPMVVVR.K
																	638.6	1275.19	1274.7	2	384.4	1	10	892	901	1	K.MREEVITLIR.S	Oxidation (M)
																	896.19	1790.36	1789.85	2	284.94	0	94	902	916	1	R.SNQQLENDLNLMDIK.I	Oxidation (M)
																	617.88	1233.75	1233.68	2	56.74	0	6	925	935	1	K.ITLQDVVSHSK.K	Label:13C(6)15N(2) (K)
																	698.46	1394.91	1394.6	2	222.29	0	21	943	953	2	K.EQLSDMMMINK.Q	3 Oxidation (M); Label:13C(6)15N(2) (K)
																	805.42	1608.83	1608.76	2	43.51	1	4	943	955	1	K.EQLSDMMMINKQK.G	Glu->pyro-Glu (N-term E); Oxidation (M); 2 Label:13C(6)15N(2) (K)
																	567.99	1133.96	1133.59	2	326.4	0	32	989	997	1	K.LIFQMPQNK.S	Oxidation (M)
																	849.42	1696.83	1696.74	2	53.04	0	24	1097	1111	1	K.SWVNQMESQTGEASK.L	Oxidation (M)
																	533.93	532.92	532.29	1	1183.57	0	3	1140	1144	1	R.AVTDK.F
																	621.49	1240.97	1240.61	2	290.18	0	30	1175	1185	2	K.FPDAGEDELLK.I	Label:13C(6)15N(2) (K)
																	355.42	708.83	709.42	2	-831.67	0	2	1224	1230	1	R.NLGSIAK.M	Label:13C(6)15N(2) (K)
																	865.55	2593.64	2594.26	3	-238.99	0	2	1240	1261	1	K.MFLGDNAHLSIINEYLSQSYQK.F	Oxidation (M); Label:13C(6)15N(2) (K)
																	791.69	1581.36	1580.64	2	455.51	0	77	1369	1382	1	K.FDVPGDENAEMDAR.T	Oxidation (M)
																	783.35	1564.69	1564.65	2	25.56	0	8	1369	1382	1	K.FDVPGDENAEMDAR.T
																	588.9	1175.78	1175.57	2	178.64	0	22	1446	1455	1	K.EDSNLTLQEK.K
																	620.87	1239.73	1239.66	2	56.47	0	25	1478	1487	1	K.YQELINDIAR.D	Label:13C(6) (R)
																	617.81	1233.61	1233.64	2	-24.32	0	23	1478	1487	1	K.YQELINDIAR.D
																	742.46	1482.9	1482.67	2	155.13	0	56	1517	1528	1	K.ATFYGEQVDYYK.S
Q9P2E9	RRBP1_HUMAN	Ribosome-binding protein 1	152.472	McrHIVSILAC3	256	18	6	15	3	11.1	14	344	1.30241	4	1.16038	X	652.44	1302.87	1302.74	2	99.79	0	11	176	188	1	K.EVPMVVVPPVGAK.G	Glu->pyro-Glu (N-term E)
																	647.46	1939.35	1938.99	3	185.66	2	0	282	300	1	K.VEGAPTQGRKAEGAQNQAK.K
																	598.43	1194.84	1195.67	2	-694.17	2	0	291	301	1	R.KAEGAQNQAKK.V	3 Label:13C(6)15N(2) (K)
																	559.28	1116.55	1116.58	2	-26.87	2	6	569	579	1	K.KAEGSPSEGKK.A
																	680	1357.98	1357.71	2	198.86	0	82	708	720	2	K.LLATEQEDAAVAK.S
																	683.93	1365.85	1365.72	2	95.19	0	67	708	720	1	K.LLATEQEDAAVAK.S	Label:13C(6)15N(2) (K)
																	480.43	1438.28	1437.79	3	340.8	1	5	768	779	1	R.EHVKEVQQLQGK.I	2 Label:13C(6)15N(2) (K)
																	695.88	1389.74	1389.67	2	50.37	0	98	807	819	1	R.DALNQATSQVESK.Q
																	699.89	1397.77	1397.69	2	57.24	0	56	807	819	1	R.DALNQATSQVESK.Q	Label:13C(6)15N(2) (K)
																	512.86	1023.7	1023.53	2	166.09	0	6	922	930	1	K.LQSSEAEVR.S	Label:13C(6) (R)
																	632.5	1262.99	1262.69	2	237.59	0	11	959	970	1	R.SIEALLEAGQAR.D	Label:13C(6) (R)
																	994.81	1987.6	1987.88	2	-140.85	0	76	971	988	1	R.DAQDVQASQAEADQQQTR.L
																	771.72	1541.43	1541.8	2	-239.98	1	11	1002	1014	1	K.EAIELREAVEQQK.V
																	537.95	1073.89	1073.61	2	260.8	1	7	1008	1016	1	R.EAVEQQKVK.N	2 Label:13C(6)15N(2) (K)
																	631.39	630.39	630.31	1	126.92	0	19	1017	1021	1	K.NNDLR.E
																	648.8	1295.58	1295.61	2	-23.16	0	20	1148	1157	1	K.SVEEEEQVWR.A	Label:13C(6) (R)
																	644.4	643.4	643.37	1	46.63	0	7	1222	1227	1	K.EVAGLR.Q
P16615	AT2A2_HUMAN	Sarcoplasmic/endoplasmic reticulum calcium ATPase 2	114.757	McrHIVSILAC3	307	16	12	10	8	13.3	10	460	0.994976	11	3.5115		658.5	1314.99	1315.6	2	-463.67	0	25	36	47	1	R.WGSNELPAEEGK.T
																	536.93	1071.84	1071.56	2	261.3	0	9	111	120	1	R.NAENAIEALK.E
																	788.26	1574.5	1573.86	2	406.64	0	75	175	189	1	R.VDQSILTGESVSVIK.H
																	674.4	1346.79	1346.67	2	89.11	0	38	206	218	1	K.NMLFSGTNIAAGK.A	Oxidation (M); Label:13C(6)15N(2) (K)
																	670.42	1338.82	1338.66	2	119.52	0	66	206	218	1	K.NMLFSGTNIAAGK.A	Oxidation (M)
																	785.45	1568.88	1568.83	2	31.87	0	65	219	234	1	K.AMGVVVATGVNTEIGK.I	Oxidation (M); Label:13C(6)15N(2) (K)
																	777.51	1553.01	1552.84	2	109.48	0	27	219	234	1	K.AMGVVVATGVNTEIGK.I	Label:13C(6)15N(2) (K)
																	587.31	1172.6	1172.58	2	17.06	0	14	253	262	1	K.LDEFGEQLSK.V	Label:13C(6)15N(2) (K)
																	583.41	1164.81	1164.57	2	206.08	0	30	253	262	1	K.LDEFGEQLSK.V
																	709.26	1416.51	1415.7	2	572.16	0	52	638	650	1	R.IGIFGQDEDVTSK.A	Label:13C(6)15N(2) (K)
																	705.01	1408	1407.69	2	220.22	0	57	638	650	1	R.IGIFGQDEDVTSK.A
																	656.41	1310.8	1310.62	2	137.34	0	42	656	666	1	R.EFDELNPSAQR.D	Label:13C(6) (R)
																	653.38	1304.74	1304.6	2	107.31	0	58	656	666	1	R.EFDELNPSAQR.D
																	1309.08	3924.22	3924.94	3	-183.44	2	8	712	750	1	K.KAEIGIAMGSGTAVAKTASEMVLADDNFSTIVAAVEEGR.A	Oxidation (M)
																	700.46	1398.9	1398.73	2	121.54	0	53	713	727	1	K.AEIGIAMGSGTAVAK.T	Oxidation (M); Label:13C(6)15N(2) (K)
																	696.46	1390.9	1390.71	2	136.62	0	70	713	727	1	K.AEIGIAMGSGTAVAK.T	Oxidation (M)
P05023	AT1A1_HUMAN	Sodium/potassium-transporting ATPase subunit alpha-1	112.896	McrHIVSILAC3	633	23	16	13	9	17.8	13	679	1.17247	10	1.21008	X	513.06	1536.17	1535.71	3	299.54	1	6	8	21	1	R.DKYEPAAVSEQGDK.K
																	683.93	2048.77	2048.99	3	-107.37	2	4	38	54	1	K.EVSMDDHKLSLDELHRK.Y	Glu->pyro-Glu (N-term E); Oxidation (M)
																	544.85	1087.68	1087.56	2	110.34	1	5	154	162	1	K.SSKIMESFK.N	Oxidation (M); 2 Label:13C(6)15N(2) (K)
																	642.91	1283.8	1283.7	2	77.9	0	15	163	173	1	K.NMVPQQALVIR.N	Oxidation (M)
																	813.31	1624.6	1624.76	2	-98.48	0	54	213	227	1	K.VDNSSLTGESEPQTR.S	Label:13C(6) (R)
																	810.42	1618.82	1618.74	2	49.42	0	76	213	227	2	K.VDNSSLTGESEPQTR.S
																	763.32	1524.63	1524.72	2	-59.03	0	56	228	240	1	R.SPDFTNENPLETR.N	Label:13C(6) (R)
																	760.47	1518.92	1518.7	2	144.86	0	67	228	240	2	R.SPDFTNENPLETR.N
																	796.99	1591.96	1591.88	2	50.26	0	31	431	444	1	R.AVFQANQENLPILK.R	Label:13C(6)15N(2) (K)
																	1240.14	1239.14	1238.66	1	387.52	0	3	446	458	1	R.AVAGDASESALLK.C	Label:13C(6)15N(2) (K)
																	620.37	1238.73	1238.66	2	56.51	0	62	446	458	1	R.AVAGDASESALLK.C	Label:13C(6)15N(2) (K)
																	616.37	1230.72	1230.65	2	56.88	0	68	446	458	1	R.AVAGDASESALLK.C
																	918.1	1834.18	1834.94	2	-414.18	0	51	630	647	1	K.GVGIISEGNETVEDIAAR.L	Label:13C(6) (R)
																	915.45	1828.89	1828.92	2	-16.4	0	102	630	647	1	K.GVGIISEGNETVEDIAAR.L
																	619.29	1236.56	1235.7	2	695.96	0	72	648	658	1	R.LNIPVSQVNPR.D
																	716.45	1430.88	1430.67	2	146.78	0	47	672	683	1	K.DMTSEQLDDILK.Y	Oxidation (M); Label:13C(6)15N(2) (K)
																	910.22	1818.42	1818.96	2	-296.87	0	49	708	726	1	R.QGAIVAVTGDGVNDSPALK.K	Label:13C(6)15N(2) (K)
																	906.52	1811.04	1810.94	2	55.22	0	96	708	726	1	R.QGAIVAVTGDGVNDSPALK.K
																	901.61	1801.22	1801.93	2	-394.02	0	1	708	726	1	R.QGAIVAVTGDGVNDSPALK.K	Gln->pyro-Glu (N-term Q); Label:13C(6)15N(2) (K)
																	898.33	1794.65	1793.92	2	406.93	0	7	708	726	1	R.QGAIVAVTGDGVNDSPALK.K	Gln->pyro-Glu (N-term Q)
																	754.01	1506.02	1505.74	2	185.96	0	89	728	743	1	K.ADIGVAMGIAGSDVSK.Q	Oxidation (M)
P11169	GTR3_HUMAN	Solute carrier family 2, facilitated glucose transporter member 3	53.924	McrHIVSILAC3	56	3	1	3	1	4.4	3	63	0.779934	1	-1	X	575.47	1723.38	1723.81	3	-249.45	1	6	475	490	1	R.SGKDGVMEMNSIEPAK.E	Oxidation (M); 2 Label:13C(6)15N(2) (K)
																	785.47	2353.38	2353.08	3	127.49	2	2	475	496	1	R.SGKDGVMEMNSIEPAKETTTNV.-	Oxidation (M)
																	726.95	1451.88	1451.63	2	172.22	0	56	478	490	1	K.DGVMEMNSIEPAK.E	2 Oxidation (M)
O75533	SF3B1_HUMAN	Splicing factor 3B subunit 1	145.83	McrHIVSILAC3	75	9	3	9	3	8.4	9	154	0.989208	6	1.32173	X	706.47	1410.94	1410.75	2	134.68	2	13	122	132	1	K.HRRTMIISPER.L	Oxidation (M)
																	680.5	2038.48	2038.08	3	196.26	2	1	124	141	1	R.RTMIISPERLDPFADGGK.T	Oxidation (M); Label:13C(6)15N(2) (K); 2 Label:13C(6) (R)
																	687.3	1372.58	1372.65	2	-51	0	44	319	333	1	R.GGDSIGETPTPGASK.R
																	905.19	1808.36	1808.91	2	-304.05	0	54	478	493	1	K.LLVDVDESTLSPEEQK.E	Label:13C(6)15N(2) (K)
																	499.53	1495.56	1495.89	3	-220.6	2	5	500	512	1	K.LLLKIKNGTPPMR.K	Oxidation (M)
																	666.22	1330.43	1329.71	2	541.47	0	25	832	843	1	R.QLVDTTVELANK.V
																	635.8	1904.37	1905.11	3	-388.43	2	14	947	963	1	K.VRQQAADLISRTAVVMK.T	Label:13C(6)15N(2) (K); 2 Label:13C(6) (R)
																	1097.91	1096.91	1096.61	1	273.57	0	1	999	1008	1	K.AIVNVIGMHK.M	Oxidation (M)
																	589.24	1764.7	1763.98	3	408.17	1	2	999	1014	1	K.AIVNVIGMHKMTPPIK.D	Oxidation (M)
Q7KZF4	SND1_HUMAN	Staphylococcal nuclease domain-containing protein 1	101.997	McrHIVSILAC3	354	22	12	18	9	23.3	18	593	0.946707	11	1.66951	X	600.84	599.83	600.33	1	-832.88	0	2	56	61	1	R.AGNLAR.R
																	722.42	1442.82	1442.67	2	103.97	1	2	137	148	1	R.EGMRANNPEQNR.L	Oxidation (M); 2 Label:13C(6) (R)
																	824.92	1647.83	1647.73	2	60.69	0	65	234	249	1	R.EADGSETPEPFAAEAK.F
																	667.98	1333.94	1333.65	2	217.45	0	53	328	339	1	R.DYVAPTANLDQK.D
																	712.66	1423.31	1422.8	2	358.45	0	74	347	359	1	K.VMQVLNADAIVVK.L	Oxidation (M); Label:13C(6)15N(2) (K)
																	737.35	2209.02	2208.18	3	380.4	1	2	347	366	1	K.VMQVLNADAIVVKLNSGDYK.T	Oxidation (M); 2 Label:13C(6)15N(2) (K)
																	734.41	2200.22	2200.96	3	-336.22	1	16	467	485	1	R.QDDDQRSSHYDELLAAEAR.A	Gln->pyro-Glu (N-term Q)
																	734.41	1466.81	1466.71	2	68.18	0	25	473	485	1	R.SSHYDELLAAEAR.A	Label:13C(6) (R)
																	731.42	1460.83	1460.69	2	95.85	0	51	473	485	1	R.SSHYDELLAAEAR.A
																	496.38	990.75	991.6	2	-857.2	2	14	489	497	1	K.NGKGLHSKK.E	3 Label:13C(6)15N(2) (K)
																	517.52	1033.03	1032.51	2	503.63	0	18	504	513	1	R.VADISGDTQK.A
																	756.94	755.93	756.45	1	-687.42	0	5	587	592	1	K.ELVLQR.E
																	655.31	1308.61	1308.58	2	22.93	0	44	593	603	1	R.EVEVEVESMDK.A	Oxidation (M)
																	905.29	2712.84	2713.33	3	-180.59	1	4	655	676	1	K.EKVWAHYEEQPVEEVMPVLEEK.E	2 Label:13C(6)15N(2) (K)
																	570.52	1708.54	1708.82	3	-163.86	0	44	716	731	1	R.NDIASHPPVEGSYAPR.R
																	578.55	1155.09	1154.64	2	389.73	0	29	777	787	1	R.LGTLSPAFSTR.V	Label:13C(6) (R)
																	575.55	1149.08	1148.62	2	400.48	0	31	777	787	2	R.LGTLSPAFSTR.V
																	624.23	1869.66	1869.04	3	331.72	1	6	849	866	1	K.GDVGLGLVKEGLVMVEVR.K
																	737.35	1472.68	1472.76	2	-54.32	0	75	874	886	1	K.VITEYLNAQESAK.S	Label:13C(6)15N(2) (K)
																	733.52	1465.02	1464.75	2	184.33	0	81	874	886	1	K.VITEYLNAQESAK.S
																	623.3	1244.58	1244.49	2	72.32	0	53	900	910	1	R.ADDADEFGYSR.-
O60264	SMCA5_HUMAN	SWI/SNF-related matrix-associated actin-dependent regulator of chromatin subfamily A member 5	121.905	McrHIVSILAC3	88	8	1	8	1	8	8	119	1.16606	1	-1	X	517.93	1550.76	1549.87	3	574.24	2	5	409	421	1	K.EVKIYVGLSKMQR.E
																	542.41	1624.21	1624.82	3	-375.43	1	5	604	616	1	R.VFRFITDNTVEER.I
																	472.49	942.97	942.51	2	488.06	0	9	637	644	1	R.LVDQNLNK.I
																	611.74	1221.46	1221.6	2	-114.6	2	1	681	691	1	R.GAKKTAEMNEK.L	Oxidation (M)
																	801.16	800.15	800.38	1	-287.36	0	5	695	701	1	K.MGESSLR.N	Oxidation (M); Label:13C(6) (R)
																	355.45	708.89	708.42	2	663.45	1	6	794	799	1	R.KTIGYK.V
																	881.87	1761.72	1761.78	2	-34.06	0	88	820	834	1	K.IDEAESLNDEELEEK.E
																	665.42	1328.83	1328.7	2	97.84	0	4	837	847	1	K.LLTQGFTNWNK.R	Label:13C(6)15N(2) (K)
Q9Y490	TLN1_HUMAN	Talin-1	269.767	McrHIVSILAC3	182	25	5	23	5	13.3	23	377	0.927441	9	2.16482	X	680.45	2038.33	2037.93	3	196.28	1	10	67	82	1	K.ALDYYMLRNGDTMEYR.K	Oxidation (M); 2 Label:13C(6) (R)
																	689.39	1376.77	1376.6	2	123.49	0	35	197	207	1	K.FFYSDQNVDSR.D
																	902.46	2704.34	2704.26	3	29.58	2	3	404	427	1	K.KSKDHFGLEGDEESTMLEDSVSPK.K	Oxidation (M); 3 Label:13C(6)15N(2) (K)
																	696.5	1390.99	1391.58	2	-423.98	0	7	842	854	2	K.ADAEGESDLENSR.K
																	807.83	2420.45	2421.18	3	-301.51	2	0	870	891	1	K.MVEAAKGAAAHPDSEEQQQRLR.E
																	638.1	1274.19	1273.69	2	392.56	0	2	1076	1086	1	K.LKPLPGETMEK.C	Oxidation (M); 2 Label:13C(6)15N(2) (K)
																	551.44	1651.28	1650.86	3	254.41	1	7	1299	1314	1	R.AQVVSNLKGISMSSSK.L	Oxidation (M)
																	718.12	1434.23	1433.72	2	355.72	0	58	1402	1415	1	K.VLGEAMTGISQNAK.N	Oxidation (M)
																	517.6	516.6	516.3	1	581.06	0	6	1511	1515	1	R.LASAR.T
																	508.06	1521.17	1520.84	3	216.99	0	16	1767	1780	1	K.TLAESALQLLYTAK.E
																	671.4	1340.79	1340.76	2	22.38	0	7	1961	1973	1	K.VSHVLAALQAGNR.G	Label:13C(6) (R)
																	622.49	1242.97	1242.66	2	249.46	0	25	2032	2043	1	K.VLVQNAAGSQEK.L
																	708.88	1415.74	1415.77	2	-21.19	0	107	2044	2057	1	K.LAQAAQSSVATITR.L
																	1098.45	2194.89	2194.18	2	323.58	0	15	2064	2085	1	K.LGAASLGAEDPETQVVLINAVK.D
																	608.97	1823.9	1823.06	3	460.76	2	1	2086	2104	1	K.DVAKALGDLISATKAAAGK.V	3 Label:13C(6)15N(2) (K)
																	728.37	1454.72	1454.73	2	-6.87	1	5	2169	2180	1	K.TSTPEDFIRMTK.G	Oxidation (M); Label:13C(6)15N(2) (K); Label:13C(6) (R)
																	584.42	1166.83	1167.6	2	-659.47	1	2	2178	2188	1	R.MTKGITMATAK.A	Oxidation (M)
																	734.01	1466	1466.79	2	-538.59	1	1	2198	2210	1	R.QEDVIATANLSRR.A	Gln->pyro-Glu (N-term Q); 2 Label:13C(6) (R)
																	813.31	2436.89	2437.31	3	-172.32	2	4	2221	2241	1	K.EAAYHPEVAPDVRLRALHYGR.E	3 Label:13C(6) (R)
																	1105.86	2209.71	2210.15	2	-199.08	1	5	2424	2443	1	K.LISSAKQVAASTAQLLVACK.V
																	673.51	2017.5	2017.99	3	-242.82	2	2	2446	2464	1	K.ADQDSEAMKRLQAAGNAVK.R	Oxidation (M)
																	694.93	2081.76	2082.12	3	-172.9	1	1	2492	2510	1	K.EKMVGGIAQIIAAQEEMLR.K	Glu->pyro-Glu (N-term E); Label:13C(6)15N(2) (K); Label:13C(6) (R)
																	744.49	2230.45	2230.18	3	121.07	2	4	2492	2511	1	K.EKMVGGIAQIIAAQEEMLRK.E	Oxidation (M)
																	738.1	2211.28	2212.17	3	-402.32	2	5	2492	2511	1	K.EKMVGGIAQIIAAQEEMLRK.E	Glu->pyro-Glu (N-term E); Oxidation (M)
P02786	TFR1_HUMAN	Transferrin receptor protein 1	84.871	McrHIVSILAC3	272	18	8	11	5	18.7	11	334	1.68239	6	1.69202	X	671.66	1341.3	1340.57	2	544.54	0	15	28	39	1	R.QVDGDNSHVEMK.L	Gln->pyro-Glu (N-term Q)
																	785.53	1569.05	1568.7	2	223.11	0	119	40	53	1	K.LAVDEEENADNNTK.A	Label:13C(6)15N(2) (K)
																	781.44	1560.86	1560.69	2	108.93	0	100	40	53	1	K.LAVDEEENADNNTK.A
																	612.42	1222.82	1222.56	2	212.67	0	11	110	120	1	R.EEPGEDFPAAR.R	Label:13C(6) (R)
																	609.22	1216.42	1216.54	2	-98.64	0	15	110	120	1	R.EEPGEDFPAAR.R
																	603.68	1205.34	1204.61	2	606.01	0	46	135	145	1	K.LDSTDFTGTIK.L	Label:13C(6)15N(2) (K)
																	599.46	1196.9	1196.59	2	259.07	0	25	135	145	1	K.LDSTDFTGTIK.L
																	605.91	1209.8	1209.64	2	132.27	0	26	146	155	1	K.LLNENSYVPR.E	Label:13C(6) (R)
																	602.95	1203.89	1203.62	2	224.32	0	40	146	155	1	K.LLNENSYVPR.E
																	648.88	1295.75	1295.68	2	54.03	0	60	194	205	2	K.DSAQNSVIIVDK.N	Label:13C(6)15N(2) (K)
																	644.77	1287.53	1287.67	2	-108.72	0	5	194	205	2	K.DSAQNSVIIVDK.N
																	722.9	2165.68	2165.1	3	267.89	0	7	268	287	1	K.VANAESLNAIGVLIYMDQTK.F	Oxidation (M)
																	738.1	1474.19	1473.82	2	251.05	0	4	326	339	1	R.SSGLPNIPVQTISR.A	Label:13C(6) (R)
																	837.06	1672.1	1671.84	2	155.52	0	7	395	409	1	K.GFVEPDHYVVVGAQR.D
																	661.57	1321.13	1321.65	2	-393.45	0	25	429	439	1	K.LAQMFSDMVLK.D	2 Oxidation (M); Label:13C(6)15N(2) (K)
																	602.46	1202.9	1202.67	2	191.24	0	1	589	600	1	R.AAAEVAGQFVIK.L
Q9Y5S1	TRPV2_HUMAN	Transient receptor potential cation channel subfamily V member 2	85.981	McrHIVSILAC3	161	5	3	4	2	9.2	4	132	1.77571	4	1.29763	X	849.42	1696.83	1696.75	2	47.15	0	38	12	27	1	R.LETLDGGQEDGSEADR.G	Label:13C(6) (R)
																	1231.52	2461.03	2460.2	2	337.37	2	2	28	49	1	R.GKLDFGSGLPPMESQFQGEDRK.F	Oxidation (M); 2 Label:13C(6)15N(2) (K); Label:13C(6) (R)
																	779.9	1557.78	1557.69	2	57.78	0	91	104	117	1	K.YLTDSEYTEGSTGK.T	Label:13C(6)15N(2) (K)
																	775.97	1549.92	1549.68	2	154.87	0	91	104	117	1	K.YLTDSEYTEGSTGK.T
																	720.89	2159.65	2159.06	3	273.27	1	0	175	192	1	R.SLQCVKLLVENGANVHAR.A
O94886	TM63A_HUMAN	Transmembrane protein 63A	92.126	McrHIVSILAC3	73	3	1	3	1	4.1	3	88	1.29975	1	-1	X	638.88	1275.75	1275.63	2	94.07	0	73	81	92	1	R.IALVSEADSESR.F
																	608.47	607.47	608.3	1	-1364.46	0	12	585	589	1	R.MIMAK.T	Oxidation (M)
																	673.76	2018.25	2018.02	3	113.97	1	2	643	658	1	K.HMVDRHNLYFVYLPAK.L	Oxidation (M)
P62979	RS27A_HUMAN	Ubiquitin-40S ribosomal protein S27a	17.965	McrHIVSILAC3	80	7	5	5	3	29.5	5	126	1.36311	4	1.13969	X	765.36	764.35	764.43	1	-104.65	0	3	1	6	1	-.MQIFVK.T
																	898.33	1794.65	1794.93	2	-155.99	0	45	12	27	1	K.TITLEVEPSDTIENVK.A	Label:13C(6)15N(2) (K)
																	707	705.99	705.34	1	921.54	0	5	49	54	1	K.QLEDGR.T	Gln->pyro-Glu (N-term Q); Label:13C(6) (R)
																	541.54	1081.07	1080.55	2	481.24	0	34	55	63	1	R.TLSDYNIQK.E
																	545.39	1088.76	1088.56	2	183.73	0	32	55	63	1	R.TLSDYNIQK.E	Label:13C(6)15N(2) (K)
																	537.38	1072.74	1072.63	2	102.55	0	37	64	72	1	K.ESTLHLVLR.L	Label:13C(6) (R)
																	534.53	1067.05	1066.61	2	412.52	0	38	64	72	1	K.ESTLHLVLR.L
P22314	UBA1_HUMAN	Ubiquitin-like modifier-activating enzyme 1	117.849	McrHIVSILAC3	75	6	4	6	4	7.8	6	143	0.814547	6	1.6512	X	630.05	1258.09	1258.72	2	-500.51	0	5	70	81	1	R.LQTSSVLVSGLR.G
																	828.27	1654.53	1654.78	2	-151.08	0	36	451	465	1	R.YDGQVAVFGSDLQEK.L
																	578.84	1733.49	1732.85	3	369.33	1	2	538	551	1	R.QMNPHIRVTSHQNR.V	Oxidation (M)
																	690.99	2069.94	2069.96	3	-9.66	0	44	807	825	1	K.IHVSDQELQSANASVDDSR.L
																	625.85	1249.69	1249.56	2	104.04	0	24	870	880	1	R.AENYDIPSADR.H
																	653.23	1304.44	1303.64	2	613.67	0	34	1011	1021	1	R.LDQPMTEIVSR.V	Oxidation (M)
B0I1T2	MYO1G_HUMAN	Unconventional myosin-Ig	116.442	McrHIVSILAC3	95	9	2	9	2	13.9	9	170	0.613066	3	1.73109	X	1249.42	3745.24	3744.73	3	136.19	1	7	2	32	1	M.EDEEGPEYGKPDFVLLDQVTMEDFMRNLQLR.F	2 Oxidation (M)
																	582.39	1744.14	1743.87	3	154.83	0	7	114	128	1	K.HIMQYIAAVTNPSQR.A	Oxidation (M)
																	1178.42	2354.82	2354.28	2	229.37	2	3	191	209	1	R.VLKQHVGERNFHAFYQLLR.G
																	647.04	1292.06	1291.68	2	294.19	0	39	546	556	1	R.LLYNSTDPTLR.A
																	867.93	1733.84	1733.79	2	28.84	0	88	557	571	1	R.AMWPDGQQDITEVTK.R	Oxidation (M)
																	696.79	1391.57	1390.71	2	618.39	0	15	582	594	1	K.NSMVALVENLASK.E	Oxidation (M)
																	523.65	1045.28	1045.58	2	-286.92	0	17	698	706	1	R.TLVTLEQSR.A
																	684.29	1366.57	1365.85	2	527.14	2	3	748	758	1	K.VRAHLAELQRR.F	3 Label:13C(6) (R)
																	1107.04	2212.06	2212.01	2	22.6	2	1	816	833	1	K.VAAMGALQGLRQDWGCRR.A	Oxidation (M)
Q9P035	HACD3_HUMAN	Very-long-chain (3R)-3-hydroxyacyl-[acyl-carrier protein] dehydratase 3	43.16	McrHIVSILAC3	57	1	1	1	1	3.9	1	57	1.22175	2	1.55288	X	773.46	1544.9	1544.77	2	84.15	0	57	133	146	1	R.LESEGSPETLTNLR.K
P08670	VIME_HUMAN	Vimentin	53.652	McrHIVSILAC3	189	8	5	7	4	16.7	7	310	1.10906	6	1.4412	X	715.21	1428.41	1427.7	2	497.3	0	63	51	64	1	R.SLYASSPGGVYATR.S
																	547.12	1092.23	1091.49	2	677.97	0	14	176	184	1	R.DNLAEDIMR.L	Oxidation (M)
																	679.67	1357.33	1356.72	2	449.61	1	12	176	186	1	R.DNLAEDIMRLR.E	2 Label:13C(6) (R)
																	662.39	1322.76	1322.61	2	113.41	0	66	197	207	1	R.EEAENTLQSFR.Q
																	767.41	1532.8	1532.84	2	-26.1	1	6	223	235	1	R.KVESLQEEIAFLK.K
																	550.52	1099.02	1098.54	2	436.94	0	24	295	304	1	K.FADLSEAANR.N	Label:13C(6) (R)
																	547.47	1092.93	1092.52	2	375.28	0	75	295	304	1	K.FADLSEAANR.N
																	1102.03	2202.05	2201.95	2	45.41	0	77	346	364	1	R.EMEENFAVEAANYQDTIGR.L	Oxidation (M)
Search Parameters
Subsamples: McrHIVSILAC3
Database:		SwissProt
Fasta Version:		SwissProt_2013_01.fasta
# Sequences:		20233
Taxonomy:		Homo sapiens (human)
Enzyme:		Trypsin
Quantitation Protocol:		SILAC R+6 K+8 [MD]
Fixed modifications:		CarbamidomethylDTT (C)
Variable modifications:		Gln->pyro-Glu (N-term Q),Glu->pyro-Glu (N-term E),Oxidation (M),Label:13C(6)15N(2) (K),Label:13C(6) (R)
Mass values:		Monoisotopic
Peptide mass tolerance:		0.9 Da
Fragment mass tolerance:		0.6 Da
Max missed cleavages:		2
Instrument type:		ESI-TRAP
Scoring :		MudPIT
Subsamples: McrHIVSILAC3
Significance threshold p		0.05

## Sheet: SILAC4
Accession Nr	Accession	Name	Mass kDa	Distiller - McrHIVSILAC4_0_01_127.xml
													Heavy / Light
				Sample name	Score	Matches	Significant Matches	Sequences	Significant Sequences	Coverage %	Unique Peptides	Combined Protein Score	Ratio	# Peptides	Std. Deviation	Normal distributed	m/z	Mr(expt)	Mr(calc)	Charge	ppm	Miss cleavage sites	Score	Start	End	Duplicates	Peptide Sequences	Modifications
P08195	4F2_HUMAN	4F2 cell-surface antigen heavy chain	67.994	McrHIVSILAC4	171	10	3	8	2	18.6	8	191	1.46497	3	1.37831	X	665.09	1328.17	1327.65	2	391.67	0	7	112	122	1	K.EVELNELEPEK.Q
																	744.47	2230.38	2230.11	3	121.07	1	1	123	145	1	K.QPMNAASGAAMSLAGAEKNGLVK.I	Oxidation (M); Gln->pyro-Glu (N-term Q); 2 Label:13C(6)15N(2) (K)
																	744.42	2230.25	2231.1	3	-380.98	1	7	123	145	1	K.QPMNAASGAAMSLAGAEKNGLVK.I	Oxidation (M)
																	623.41	1244.8	1244.59	2	168.73	0	114	148	160	2	K.VAEDEAEAAAAAK.F
																	623.09	1866.25	1865.97	3	150.06	0	34	227	245	1	R.IGDLQAFQGHGAGNLAGLK.G
																	583.54	1165.06	1164.68	2	326.27	1	8	248	257	1	R.LDYLSSLKVK.G
																	707.01	2118.01	2118.02	3	-4.72	0	9	397	416	1	K.DLLLTSSYLSDSGSTGEHTK.S	Label:13C(6)15N(2) (K)
																	588.46	1174.91	1175.66	2	-637.94	0	6	593	603	1	K.ADLLLSTQPGR.E	Label:13C(6) (R)
																	580.04	1158.07	1157.56	2	440.58	0	10	604	613	1	R.EEGSPLELER.L
Q01813	K6PP_HUMAN	6-phosphofructokinase type C	85.596	McrHIVSILAC4	80	8	1	6	1	10.2	6	100	0.935595	2	1.75825	X	603.84	1808.49	1808.91	3	-232.18	0	2	26	44	1	K.AIGVLTSGGDAQGMNAAVR.A	Oxidation (M); Label:13C(6) (R)
																	902.53	1803.04	1802.89	2	83.2	0	80	26	44	1	K.AIGVLTSGGDAQGMNAAVR.A	Oxidation (M)
																	743.6	2227.79	2228.17	3	-170.54	1	2	26	48	1	K.AIGVLTSGGDAQGMNAAVRAVVR.M	Oxidation (M)
																	637.98	1910.91	1910.01	3	471.2	1	4	302	319	2	R.VTILGHVQRGGTPSAFDR.I
																	538.54	1075.07	1074.61	2	428.06	2	11	566	575	1	R.IKQSASGTKR.R
																	624.46	623.46	623.37	1	144.38	0	3	628	632	1	K.TTIQR.G	Label:13C(6) (R)
																	942.33	2823.96	2824.27	3	-109.76	2	0	660	683	1	K.GVFDCRKNVLGHMQQGGAPSPFDR.N
P11021	GRP78_HUMAN	78 kDa glucose-regulated protein	72.333	McrHIVSILAC4	103	11	3	9	3	17.6	9	214	1.19078	5	1.09381	X	617.41	1232.8	1233.64	2	-680.91	0	4	50	60	1	R.VEIIANDQGNR.I	Label:13C(6) (R)
																	615.18	1228.35	1227.62	2	594.65	0	50	50	60	1	R.VEIIANDQGNR.I
																	843.51	1685	1684.81	2	112.77	0	57	82	96	1	K.NQLTSNPENTVFDAK.R	Label:13C(6)15N(2) (K)
																	715.55	1429.09	1429.68	2	-412.68	0	23	102	113	1	R.TWNDPSVQQDIK.F
																	1177.83	3530.47	3529.81	3	186.98	2	5	165	197	1	K.VTHAVVTVPAYFNDAQRQATKDAGTIAGLNVMR.I	Oxidation (M)
																	617.51	1233	1232.62	2	308.29	0	14	186	197	2	K.DAGTIAGLNVMR.I	Oxidation (M)
																	365.13	728.25	727.49	2	1044.69	1	6	284	289	1	R.AVQKLR.R	Label:13C(6)15N(2) (K); Label:13C(6) (R)
																	820.35	2458.01	2457.29	3	293.01	2	11	325	344	1	R.AKFEELNMDLFRSTMKPVQK.V	Oxidation (M); 3 Label:13C(6)15N(2) (K); Label:13C(6) (R)
																	735.84	734.84	735.47	1	-856.6	0	2	371	376	1	K.IQQLVK.E	Label:13C(6)15N(2) (K)
																	649.08	1296.15	1295.71	2	339.58	2	4	580	591	1	K.EKLGGKLSSEDK.E	Glu->pyro-Glu (N-term E); 3 Label:13C(6)15N(2) (K)
Q99798	ACON_HUMAN	Aconitate hydratase, mitochondrial	85.425	McrHIVSILAC4	78	8	3	7	3	13.6	7	156	0.922745	4	1.82159	X	614.84	1841.51	1840.9	3	331.36	0	23	69	84	1	K.IVYGHLDDPASQEIER.G
																	732.47	1462.93	1462.74	2	129.89	0	30	412	424	1	K.SQFTITPGSEQIR.A
																	652.9	1955.69	1955.98	3	-148.26	2	5	463	479	1	K.GEKNTIVTSYNRNFTGR.N
																	779.37	1556.73	1556.7	2	19.27	0	59	507	520	1	K.FNPETDYLTGTDGK.K
																	1024.03	3069.07	3068.68	3	127.09	2	1	606	633	1	K.FRGHLDNISNNLLIGAINIENGKANSVR.N	Label:13C(6)15N(2) (K); 2 Label:13C(6) (R)
																	868.41	2602.2	2602.34	3	-53.8	2	5	629	651	1	K.ANSVRNAVTQEFGPVPDTARYYK.K	Label:13C(6)15N(2) (K); 2 Label:13C(6) (R)
																	804.41	1606.81	1606.8	2	6.22	0	18	634	648	1	R.NAVTQEFGPVPDTAR.Y	Label:13C(6) (R)
																	801.83	1601.65	1600.78	2	543.49	0	36	634	648	1	R.NAVTQEFGPVPDTAR.Y
Q5JTZ9	SYAM_HUMAN	Alanine--tRNA ligase, mitochondrial	107.34	McrHIVSILAC4	78	8	2	8	2	9.8	8	122	1.1727	4	1.38377	X	545.9	1089.78	1089.57	2	192.74	1	6	1	11	1	-.MAASVAAAARR.L	Oxidation (M)
																	615.99	1229.96	1229.78	2	146.37	2	4	2	13	1	M.AASVAAAARRLR.R	3 Label:13C(6) (R)
																	327.85	653.69	653.36	2	505.08	0	4	102	107	1	R.VANSQK.C	Label:13C(6)15N(2) (K)
																	652.9	1955.69	1954.86	3	424.58	1	2	108	123	1	K.CVRAGGHHNDLEDVGR.D	2 Label:13C(6) (R)
																	1300.3	3897.86	3898.11	3	-64.13	2	2	357	392	1	R.AVRFSMEILKAPPGFLGSLVPVVVETLGDAYPELQR.N
																	1362.63	2723.25	2723.45	2	-73.44	0	24	367	392	1	K.APPGFLGSLVPVVVETLGDAYPELQR.N
																	772.34	1542.67	1542.67	2	0	0	76	562	575	1	R.TNFYAEQGGQASDR.G
																	651.45	1300.89	1300.68	2	161.45	0	8	581	592	1	R.AGQEDVLFPVAR.A
P12814	ACTN1_HUMAN	Alpha-actinin-1	103.058	McrHIVSILAC4	497	22	11	17	8	26.2	12	683	0.903207	12	1.44081	X	772.3	1542.58	1541.83	2	486.43	0	88	107	121	1	K.LVSIGAEEIVDGNVK.M
																	769.65	1537.29	1536.77	2	338.37	0	88	134	147	1	R.FAIQDISVEETSAK.E
																	1012.25	2022.49	2022.95	2	-227.39	0	5	237	254	1	K.AIMTYVSSFYHAFSGAQK.A	Oxidation (M)
																	690.2	2067.59	2066.95	3	309.63	0	9	265	281	1	K.VLAVNQENEQLMEDYEK.L	Oxidation (M)
																	1034.49	2066.96	2066.95	2	4.84	0	106	265	281	1	K.VLAVNQENEQLMEDYEK.L	Oxidation (M)
																	1222.14	1221.13	1220.69	1	360.45	0	9	282	291	1	K.LASDLLEWIR.R	Label:13C(6) (R)
																	583.2	1746.59	1745.9	3	395.21	1	11	345	359	1	K.LRLSNRPAFMPSEGR.M	Oxidation (M)
																	493.5	1477.47	1476.71	3	514.66	0	19	347	359	1	R.LSNRPAFMPSEGR.M	Oxidation (M)
																	611.47	1220.92	1221.59	2	-548.47	0	9	403	413	1	K.ASIHEAWTDGK.E	Label:13C(6)15N(2) (K)
																	763.55	1525.08	1524.77	2	203.31	1	6	419	431	1	R.QKDYETATLSEIK.A
																	763.27	1524.52	1523.77	2	492.2	1	37	419	431	1	R.QKDYETATLSEIK.A	Gln->pyro-Glu (N-term Q); 2 Label:13C(6)15N(2) (K)
																	754.93	1507.85	1507.74	2	72.96	1	36	419	431	1	R.QKDYETATLSEIK.A	Gln->pyro-Glu (N-term Q)
																	1404.41	2806.8	2807.36	2	-199.48	0	48	451	475	1	R.VEQIAAIAQELNELDYYDSPSVNAR.C
																	848.39	2542.14	2542.25	3	-43.27	1	1	656	676	1	R.ISIEMHGTLEDQLSHLRQYEK.S	Oxidation (M)
																	715.74	1429.47	1428.76	2	496.93	0	71	727	738	1	R.TINEVENQILTR.D
																	680.88	1359.74	1359.62	2	88.26	0	30	742	752	1	K.GISQEQMNEFR.A	Oxidation (M); Label:13C(6) (R)
																	678.09	1354.16	1353.6	2	413.71	0	55	742	752	1	K.GISQEQMNEFR.A	Oxidation (M)
																	662.81	1323.6	1323.62	2	-15.11	0	16	761	772	1	R.DHSGTLGPEEFK.A	Label:13C(6)15N(2) (K)
																	534.13	1066.24	1065.56	2	638.16	0	2	795	803	1	R.IMSIVDPNR.L	Oxidation (M); Label:13C(6) (R)
																	877.44	1752.87	1752.76	2	62.76	0	113	819	834	1	R.ETADTDTADQVMASFK.I	Oxidation (M); Label:13C(6)15N(2) (K)
																	873.38	1744.75	1744.75	2	0	0	121	819	834	1	R.ETADTDTADQVMASFK.I	Oxidation (M)
																	590.03	1767.07	1766.89	3	101.87	1	8	835	849	1	K.ILAGDKNYITMDELR.R	Oxidation (M)
O43707	ACTN4_HUMAN	Alpha-actinin-4	104.854	McrHIVSILAC4	340	18	9	16	9	25.7	11	599	0.833426	11	1.53309	X	754.47	1506.92	1506.7	2	146.01	0	57	67	79	1	K.AGTQIENIDEDFR.D
																	758.01	1514	1513.8	2	132.12	0	100	126	140	1	K.LVSIGAEEIVDGNAK.M
																	769.65	1537.29	1536.77	2	338.37	0	88	153	166	1	R.FAIQDISVEETSAK.E
																	1012.25	2022.49	2022.95	2	-227.39	0	5	256	273	1	K.AIMTYVSSFYHAFSGAQK.A	Oxidation (M)
																	695.81	2084.4	2083.96	3	211.14	0	9	284	300	1	K.VLAVNQENEHLMEDYEK.L	Oxidation (M); Label:13C(6)15N(2) (K)
																	1222.14	1221.13	1220.69	1	360.45	0	9	301	310	1	K.LASDLLEWIR.R	Label:13C(6) (R)
																	611.47	1220.92	1221.59	2	-548.47	0	9	422	432	1	K.ASIHEAWTDGK.E	Label:13C(6)15N(2) (K)
																	632.14	1262.28	1262.61	2	-261.36	0	1	440	450	1	R.DYETATLSDIK.A	Label:13C(6)15N(2) (K)
																	628.36	1254.7	1254.6	2	79.71	0	76	440	450	1	R.DYETATLSDIK.A
																	970.95	2909.84	2910.41	3	-195.85	0	5	470	494	1	R.VEQIAAIAQELNELDYYDSHNVNTR.C	Label:13C(6) (R)
																	827.48	1652.94	1652.84	2	60.5	0	44	522	535	1	K.QLEAIDQLHLEYAK.R	Gln->pyro-Glu (N-term Q)
																	1251.26	2500.5	2501.26	2	-303.85	1	3	653	674	1	R.QFASQANVVGPWIQTKMEEIGR.I	Oxidation (M); Gln->pyro-Glu (N-term Q); Label:13C(6)15N(2) (K); Label:13C(6) (R)
																	715.74	1429.47	1428.76	2	496.93	0	71	746	757	1	R.TINEVENQILTR.D
																	684.98	1367.94	1367.61	2	241.3	0	44	761	771	1	K.GISQEQMQEFR.A	Oxidation (M)
																	629.2	1256.39	1255.58	2	645.12	0	7	780	791	1	K.DHGGALGPEEFK.A
																	905.18	1808.34	1807.85	2	271.04	0	62	883	899	1	R.MAPYQGPDAVPGALDYK.S	Oxidation (M)
																	897.03	1792.05	1791.85	2	111.62	0	13	883	899	1	R.MAPYQGPDAVPGALDYK.S
																	1289.57	1288.56	1288.58	1	-15.52	0	19	900	911	1	K.SFSTALYGESDL.-
P15144	AMPN_HUMAN	Aminopeptidase N	109.54	McrHIVSILAC4	138	11	3	8	2	12.6	8	179	1.04818	3	1.28992	X	606.61	605.6	605.31	1	479.09	0	3	105	110	1	K.GSSTVR.F
																	684.46	1366.91	1366.7	2	153.65	0	15	206	218	1	K.VVATTQMQAADAR.K	Label:13C(6) (R)
																	681.72	1361.42	1360.68	2	543.85	0	84	206	218	1	K.VVATTQMQAADAR.K
																	820.9	1639.78	1639.67	2	67.09	1	6	219	230	1	R.KSFPCFDEPAMK.A	Oxidation (M); 2 Label:13C(6)15N(2) (K)
																	572.53	1714.57	1713.83	3	431.78	0	14	364	379	1	R.ENSLLFDPLSSSSSNK.E	Glu->pyro-Glu (N-term E); Label:13C(6)15N(2) (K)
																	700.4	1398.79	1398.83	2	-28.6	1	10	724	734	1	K.KQVTPLFIHFR.N	Label:13C(6)15N(2) (K); Label:13C(6) (R)
																	1121.76	3362.25	3361.73	3	154.68	1	3	856	885	1	R.KQDATSTIISITNNVIGQGLVWDFVQSNWK.K
																	808.03	2421.06	2420.21	3	351.21	1	0	886	907	1	K.KLFNDYGGGSFSFSNLIQAVTR.R
																	638.53	1275.04	1274.55	2	384.45	0	61	924	935	2	K.DNEETGFGSGTR.A	Label:13C(6) (R)
																	635.53	1269.05	1268.53	2	409.92	0	54	924	935	1	K.DNEETGFGSGTR.A
P33897	ABCD1_HUMAN	ATP-binding cassette sub-family D member 1	82.937	McrHIVSILAC4	75	6	1	6	1	13.7	6	84	0.931938	1	-1	X	1034.49	2066.96	2067.2	2	-116.1	2	2	12	31	1	R.GNTLKRTAVLLALAAYGAHK.V
																	618.53	1852.56	1851.93	3	340.19	0	1	45	64	1	R.GLQAPAGEPTQEASGVAAAK.A
																	984.16	1966.31	1966.02	2	147.51	1	1	390	407	1	R.NLLTAAADAIERIMSSYK.E
																	702.46	1402.9	1402.67	2	163.97	0	75	439	452	1	R.ELEDAQAGSGTIGR.S
																	743	2225.98	2225.25	3	328.05	0	2	519	538	1	R.ILGGLWPTYGGVLYKPPPQR.M	Label:13C(6)15N(2) (K); Label:13C(6) (R)
																	551.55	1101.09	1101.6	2	-462.96	1	5	603	612	1	K.DVLSGGEKQR.I	Label:13C(6)15N(2) (K); Label:13C(6) (R)
P27824	CALX_HUMAN	Calnexin	67.568	McrHIVSILAC4	98	8	5	8	5	19.4	8	210	0.740001	8	1.66404	X	694.75	1387.48	1387.82	2	-244.99	2	14	78	90	1	R.GTLSGWILSKAKK.D
																	733.12	1464.22	1463.71	2	348.43	0	40	171	182	1	K.TPELNLDQFHDK.T	Label:13C(6)15N(2) (K)
																	735.84	2204.51	2204.91	3	-181.41	1	5	183	199	1	K.TPYTIMFGPDKCGEDYK.L	Oxidation (M); 2 Label:13C(6)15N(2) (K)
																	1484.95	4451.83	4452.23	3	-89.84	0	59	235	274	1	K.THLYTLILNPDNSFEILVDQSVVNSGNLLNDMTPPVNPSR.E	Oxidation (M)
																	504.72	1007.42	1007.45	2	-29.78	0	4	275	282	1	R.EIEDPEDR.K	Label:13C(6) (R)
																	624.81	1871.42	1870.88	3	288.63	2	30	516	531	1	K.KTDAPQPDVKEEEEEK.E
																	582.03	1743.07	1742.78	3	166.4	1	28	517	531	1	K.TDAPQPDVKEEEEEK.E
																	548.06	1094.1	1093.53	2	521.25	0	32	574	582	1	K.AEEDEILNR.S	Label:13C(6) (R)
P50416	CPT1A_HUMAN	Carnitine O-palmitoyltransferase 1, liver isoform	88.368	McrHIVSILAC4	56	6	1	6	1	10.7	6	81	1.19067	2	2.20883	X	839.62	2515.84	2516.27	3	-170.89	2	0	128	148	1	K.VLLSYHGWMFTEHGKMSRATK.I	Oxidation (M); 2 Label:13C(6)15N(2) (K); Label:13C(6) (R)
																	1248.92	2495.83	2495.32	2	204.38	2	8	181	200	1	K.DTVNRYLQSVRPLMKEEDFK.R	2 Label:13C(6)15N(2) (K); 2 Label:13C(6) (R)
																	402.84	803.66	804.38	2	-895.1	1	9	196	201	1	K.EEDFKR.M	Glu->pyro-Glu (N-term E)
																	763.84	1525.67	1525.74	2	-45.88	0	56	366	379	1	R.ILDNTSEPQPGEAR.L
																	681.9	1361.78	1361.7	2	58.75	0	8	506	517	1	K.GDINPNIPYPTR.L	Label:13C(6) (R)
																	664.86	1991.57	1990.82	3	376.73	1	2	581	595	1	K.DMGKFCLTYEASMTR.L	Oxidation (M); Label:13C(6)15N(2) (K); Label:13C(6) (R)
P16070	CD44_HUMAN	CD44 antigen	81.538	McrHIVSILAC4	164	5	4	2	2	3.9	2	160	1.46707	4	1.35682	X	672.74	1343.46	1342.68	2	580.93	0	61	682	694	1	K.LVINSGNGAVEDR.K
																	675.59	1349.17	1348.7	2	348.48	0	53	682	694	1	K.LVINSGNGAVEDR.K	Label:13C(6) (R)
																	933.4	1864.78	1864.77	2	5.36	0	38	716	731	1	K.ESSETPDQFMTADETR.N	Oxidation (M); Label:13C(6) (R)
																	616.98	1847.91	1848.78	3	-470.58	0	2	716	731	1	K.ESSETPDQFMTADETR.N	Label:13C(6) (R)
																	930.45	1858.89	1858.75	2	75.32	0	99	716	731	1	K.ESSETPDQFMTADETR.N	Oxidation (M)
Q00610	CLH1_HUMAN	Clathrin heavy chain 1	191.615	McrHIVSILAC4	70	8	2	8	2	5.8	8	139	1.97787	4	1.26961	X	630.76	1259.51	1259.67	2	-127.02	0	4	87	96	1	K.TLQIFNIEMK.S	Oxidation (M); Label:13C(6)15N(2) (K)
																	677.48	1352.95	1352.68	2	199.6	0	52	177	188	1	R.VVGAMQLYSVDR.K	Oxidation (M)
																	656.04	1310.06	1309.67	2	297.78	0	23	355	366	1	R.NNLAGAEELFAR.K	Label:13C(6) (R)
																	667.82	1333.63	1333.63	2	0	0	45	882	892	1	K.IYIDSNNNPER.F
																	1178.14	3531.4	3531.65	3	-70.79	1	6	1131	1161	1	K.ADDPSSYMEVVQAANTSGNWEELVKYLQMAR.K	Oxidation (M); Label:13C(6)15N(2) (K); Label:13C(6) (R)
																	752.05	1502.08	1502.75	2	-445.85	1	2	1332	1342	1	K.MREHLELFWSR.V
																	580.72	1159.42	1159.62	2	-172.47	1	6	1388	1397	1	K.EGQFKDIITK.V	Glu->pyro-Glu (N-term E)
																	597.93	596.92	596.36	1	939.03	0	6	1393	1397	1	K.DIITK.V	Label:13C(6)15N(2) (K)
P78527	PRKDC_HUMAN	DNA-dependent protein kinase catalytic subunit	469.089	McrHIVSILAC4	77	17	3	16	2	5.3	16	162	1.04763	4	1.58194	X	712.45	2134.31	2134.18	3	60.91	2	3	310	329	1	K.KAALSALESFLKQVSNMVAK.N
																	1349.86	2697.7	2697.35	2	129.76	2	4	330	350	1	K.NAEMHKNKLQYFMEQFYGIIR.N	Oxidation (M); 2 Label:13C(6)15N(2) (K); Label:13C(6) (R)
																	577.1	1728.26	1728.86	3	-347.05	0	1	338	350	1	K.LQYFMEQFYGIIR.N	Oxidation (M); Label:13C(6) (R)
																	651.9	1301.79	1301.78	2	7.68	2	6	821	832	1	R.AAQKGFNKVVLK.H
																	837.02	836.02	835.56	1	550.53	1	3	829	835	1	K.VVLKHLK.K
																	694.95	2081.82	2081.96	3	-67.24	0	7	945	963	1	K.ATQMPEGGQGAPPMYQLYK.R	Oxidation (M)
																	1219.1	3654.28	3653.81	3	128.63	1	0	1574	1606	1	K.NLDLAVLELMQSSVDNTKMVSAVLNGMLDQSFR.E	Oxidation (M)
																	810.34	1618.67	1618.8	2	-80.31	0	16	1961	1973	1	K.FYQGFLFSEKPEK.N
																	1323.29	1322.28	1321.73	1	416.12	0	4	2807	2818	1	K.QLFSSLFSGILK.E	Gln->pyro-Glu (N-term Q)
																	590.36	1768.06	1767.89	3	96.16	0	3	3303	3318	1	K.TVSLLDENNVSSYLSK.N
																	741.22	1480.42	1479.69	2	493.35	0	16	3359	3372	2	R.ILELSGSSSEDSEK.V
																	664.56	1327.11	1326.64	2	354.28	0	32	3475	3485	1	R.YPEETLSLMTK.E	Oxidation (M)
																	330.58	988.71	988.48	3	232.68	0	17	3613	3621	1	R.MYAALGDPK.A	Oxidation (M); Label:13C(6)15N(2) (K)
																	722.84	1443.66	1443.7	2	-27.71	0	10	3814	3825	1	K.DLLLNTMSQEEK.A	Oxidation (M); Label:13C(6)15N(2) (K)
																	763.55	762.54	762.47	1	91.81	0	6	3878	3884	1	K.VPADLLK.R	Label:13C(6)15N(2) (K)
																	651.37	1951.09	1951.05	3	20.5	2	3	3885	3901	1	K.RAFVRMSTSPEAFLALR.S
O60313	OPA1_HUMAN	Dynamin-like 120 kDa protein, mitochondrial	111.631	McrHIVSILAC4	57	5	1	5	1	7	5	66	1.59688	2	2.22467	X	1105.75	2209.49	2210.22	2	-330.28	1	1	39	56	1	R.SIYHSHHPTLKLQRPQLR.T
																	758.31	2271.9	2271.24	3	290.59	1	0	291	312	1	R.VVVVGDQSAGKTSVLEMIAQAR.I	Label:13C(6)15N(2) (K); Label:13C(6) (R)
																	304.36	606.71	606.36	2	577.21	0	6	664	668	1	K.QLPNK.A	Label:13C(6)15N(2) (K)
																	626.9	1251.79	1251.55	2	191.76	0	3	714	723	1	K.WNDFAEDSLR.V
																	690.82	1379.62	1379.61	2	7.25	0	57	912	923	1	K.EVLEDFAEDGEK.K
P14625	ENPL_HUMAN	Endoplasmin	92.469	McrHIVSILAC4	1272	47	36	20	14	29.1	19	967	1.18235	22	1.28393	X	597.86	1790.55	1790.91	3	-201.02	0	2	52	67	1	R.EEEAIQLDGLNASQIR.E	Label:13C(6) (R)
																	544.44	1086.86	1086.56	2	276.1	0	47	76	84	2	K.FAFQAEVNR.M	Label:13C(6) (R)
																	541.43	1080.84	1080.54	2	277.64	0	70	76	84	2	K.FAFQAEVNR.M
																	642.67	1283.33	1282.65	2	530.15	0	81	103	114	2	R.ELISNASDALDK.I	Label:13C(6)15N(2) (K)
																	638.69	1275.36	1274.64	2	564.87	0	90	103	114	4	R.ELISNASDALDK.I
																	1027.64	2053.26	2053.07	2	92.54	0	120	117	135	1	R.LISLTDENALSGNEELTVK.I	Label:13C(6)15N(2) (K)
																	1023.43	2044.84	2045.05	2	-102.69	0	103	117	135	1	R.LISLTDENALSGNEELTVK.I
																	760.49	1518.97	1518.79	2	118.52	0	12	143	156	1	K.NLLHVTDTGVGMTR.E	Label:13C(6) (R)
																	757.5	1512.99	1512.77	2	145.43	0	10	143	156	1	K.NLLHVTDTGVGMTR.E
																	495.9	989.78	989.49	2	293.08	0	37	169	177	1	K.SGTSEFLNK.M	Label:13C(6)15N(2) (K)
																	491.97	981.92	981.48	2	448.3	0	37	169	177	1	K.SGTSEFLNK.M
																	767.79	1533.57	1532.73	2	548.04	0	56	253	265	1	K.EEASDYLELDTIK.N	Label:13C(6)15N(2) (K)
																	763.55	1525.08	1524.72	2	236.11	0	51	253	265	1	K.EEASDYLELDTIK.N
																	873.41	1744.8	1744.74	2	34.39	0	82	286	300	2	K.TETVEEPMEEEEAAK.E	Oxidation (M); Label:13C(6)15N(2) (K)
																	869.39	1736.76	1736.73	2	17.27	0	92	286	300	1	K.TETVEEPMEEEEAAK.E	Oxidation (M)
																	865.46	1728.9	1728.75	2	86.77	0	43	286	300	1	K.TETVEEPMEEEEAAK.E	Label:13C(6)15N(2) (K)
																	861.44	1720.87	1720.73	2	81.36	0	74	286	300	1	K.TETVEEPMEEEEAAK.E
																	708.46	2122.37	2122.91	3	-254.37	1	15	286	303	1	K.TETVEEPMEEEEAAKEEK.E	Oxidation (M)
																	937.89	1873.76	1873.73	2	16.01	0	119	304	319	1	K.EESDDEAAVEEEEEEK.K	Label:13C(6)15N(2) (K)
																	933.86	1865.71	1865.72	2	-5.36	0	119	304	319	1	K.EESDDEAAVEEEEEEK.K
																	748.7	2243.09	2243	3	40.12	1	22	304	322	1	K.EESDDEAAVEEEEEEKKPK.T	3 Label:13C(6)15N(2) (K)
																	740.64	2218.89	2218.96	3	-31.55	1	33	304	322	1	K.EESDDEAAVEEEEEEKKPK.T
																	1203.94	3608.8	3608.77	3	8.31	1	4	329	356	1	K.TVWDWELMNDIKPIWQRPSKEVEEDEYK.A	Oxidation (M); 3 Label:13C(6)15N(2) (K); Label:13C(6) (R)
																	512.37	1022.72	1022.48	2	234.72	0	29	396	404	1	R.GLFDEYGSK.K	Label:13C(6)15N(2) (K)
																	1015.53	1014.53	1014.47	1	59.14	0	16	396	404	1	R.GLFDEYGSK.K
																	746.59	1491.16	1490.77	2	261.61	0	52	435	448	2	K.GVVDSDDLPLNVSR.E	Label:13C(6) (R)
																	743.49	1484.97	1484.75	2	148.17	0	99	435	448	2	K.GVVDSDDLPLNVSR.E
																	527.51	1053	1052.51	2	465.55	0	37	538	546	1	K.IYFMAGSSR.K	Oxidation (M); Label:13C(6) (R)
																	524.22	1046.42	1046.49	2	-66.89	0	29	538	546	1	K.IYFMAGSSR.K	Oxidation (M)
																	578.89	1155.76	1155.55	2	181.73	0	23	548	557	1	K.EAESSPFVER.L	Label:13C(6) (R)
																	575.93	1149.85	1149.53	2	278.37	0	35	548	557	1	K.EAESSPFVER.L
																	620.73	619.72	619.33	1	629.71	1	2	604	608	1	K.TKESR.E
																	515.48	1028.95	1028.6	2	340.27	1	9	631	639	1	K.IEKAVVSQR.L
																	649.45	1296.88	1296.61	2	208.24	0	53	672	682	2	K.DISTNYYASQK.K	Label:13C(6)15N(2) (K)
																	645.41	1288.81	1288.59	2	170.73	0	69	672	682	1	K.DISTNYYASQK.K
																	365.41	1093.21	1092.59	3	567.46	0	3	745	754	1	R.LSLNIDPDAK.V	Label:13C(6)15N(2) (K)
																	547.48	1092.95	1092.59	2	329.49	0	49	745	754	1	R.LSLNIDPDAK.V	Label:13C(6)15N(2) (K)
Q92945	FUBP2_HUMAN	Far upstream element-binding protein 2	73.115	McrHIVSILAC4	72	4	1	4	1	12.9	4	95	1.66102	2	1.07974	X	759.56	2275.67	2275.08	3	259.33	0	6	41	70	1	R.GGGGPGGGGPGGGSAGGPSQPPGGGGPGIR.K	Label:13C(6) (R)
																	1081.13	2160.24	2161.02	2	-360.94	0	72	88	109	1	K.IGGDAATTVNNSTPDFGFGGQK.R	Label:13C(6)15N(2) (K)
																	1020.44	3058.31	3058.5	3	-62.12	2	6	151	177	1	R.VPDGMVGLIIGRGGEQINKIQQDSGCK.V	Oxidation (M); 2 Label:13C(6)15N(2) (K); Label:13C(6) (R)
																	656.18	1310.35	1309.7	2	496.3	0	10	191	203	1	R.SVSLTGAPESVQK.A	Label:13C(6)15N(2) (K)
P21333	FLNA_HUMAN	Filamin-A	280.739	McrHIVSILAC4	93	10	3	9	3	5.7	9	161	1.24453	6	1.25887	X	1024.67	3071	3071.4	3	-130.23	2	3	2	33	1	M.SSSHSRAGQSAAGAAPGGGVDTRDAEMPATEK.D	Oxidation (M)
																	815.94	2444.8	2444.14	3	270.03	1	7	8	33	1	R.AGQSAAGAAPGGGVDTRDAEMPATEK.D	Oxidation (M); Label:13C(6)15N(2) (K); Label:13C(6) (R)
																	786.51	1571.01	1570.84	2	108.22	1	5	63	76	1	K.RIANLQTDLSDGLR.L
																	593.72	1778.14	1777.86	3	157.49	1	2	428	443	1	K.GTVEPQLEARGDSTYR.C
																	613.35	1224.69	1224.56	2	106.16	0	29	1273	1283	1	R.EATTEFSVDAR.A
																	790.1	1578.19	1577.81	2	240.84	0	42	1382	1399	1	R.GAGTGGLGLAVEGPSEAK.M	Label:13C(6)15N(2) (K)
																	785.91	1569.82	1569.8	2	12.74	0	3	1382	1399	1	R.GAGTGGLGLAVEGPSEAK.M
																	1401.47	2800.93	2800.27	2	235.69	1	8	1453	1477	1	K.CSGPGLSPGMVRANLPQSFQVDTSK.A	Oxidation (M)
																	1009.57	2017.12	2017	2	59.49	0	8	2166	2184	1	K.IPEISIQDMTAQVTSPSGK.T	Oxidation (M)
																	713.97	1425.92	1425.75	2	119.24	0	67	2265	2280	1	R.EAGAGGLAIAVEGPSK.A
P06396	GELS_HUMAN	Gelsolin	85.644	McrHIVSILAC4	58	8	3	7	2	13.9	7	105	1.54694	2	1.5682	X	1232.39	2462.77	2462.21	2	227.44	0	4	303	327	1	K.VSNGAGTMSVSLVADENPFAQGALK.S
																	580.47	1158.93	1159.59	2	-569.17	2	6	347	356	1	K.GKQANTEERK.A
																	511.43	1531.27	1531.73	3	-300.31	1	3	549	564	1	K.GGTSREGGQTAPASTR.L
																	664.79	1327.57	1326.7	2	655.76	0	60	585	597	1	K.AGALNSNDAFVLK.T	Label:13C(6)15N(2) (K)
																	1034.49	3100.44	3100.57	3	-41.93	2	1	624	652	1	R.VLRAQPVQVAEGSEPDGFWEALGGKAAYR.T
																	542.87	1083.73	1083.53	2	184.58	0	18	730	738	1	R.YIETDPANR.D	Label:13C(6) (R)
																	692.73	691.72	691.32	1	578.6	0	20	776	782	2	R.AMAELAA.-	Oxidation (M)
P14314	GLU2B_HUMAN	Glucosidase 2 subunit beta	59.425	McrHIVSILAC4	113	8	3	7	3	15	7	198	0.947012	4	1.82051	X	654.44	1306.87	1306.62	2	191.33	0	52	125	135	1	R.ESLQQMAEVTR.E	Oxidation (M)
																	760.49	759.48	759.42	1	79.01	2	5	150	155	2	K.KAREEK.Q
																	579.65	1157.29	1157.61	2	-276.43	0	39	197	206	1	K.LWEEQLAAAK.A
																	725.16	1448.31	1447.69	2	428.27	0	90	207	219	1	K.AQQEQELAADAFK.E
																	683.47	2047.37	2048.03	3	-322.26	0	1	282	301	1	R.SEALPTDLPAPSAPDLTEPK.E
																	900.67	899.66	900.4	1	-821.86	0	8	386	392	1	K.DMEESIR.N	Oxidation (M); Label:13C(6) (R)
																	670.26	1338.5	1337.61	2	665.37	0	1	488	499	1	K.ETMVTSTTEPSR.C
P07900	HS90A_HUMAN	Heat shock protein HSP 90-alpha	84.66	McrHIVSILAC4	587	33	18	16	12	23.2	9	826	1.01602	18	1.43113	X	646.39	1290.76	1290.63	2	100.73	0	44	47	58	1	R.ELISNSSDALDK.I
																	524.45	1046.88	1046.5	2	363.12	0	39	61	69	1	R.YESLTDPSK.L	Label:13C(6)15N(2) (K)
																	520.59	1039.17	1038.49	2	654.8	0	46	61	69	1	R.YESLTDPSK.L
																	687.63	1373.25	1372.74	2	371.52	0	76	88	100	1	R.TLTIVDTGIGMTK.A	Oxidation (M); Label:13C(6)15N(2) (K)
																	683.55	1365.08	1364.72	2	263.79	0	106	88	100	2	R.TLTIVDTGIGMTK.A	Oxidation (M)
																	626.08	1250.15	1249.71	2	352.08	0	42	101	112	1	K.ADLINNLGTIAK.S	Label:13C(6)15N(2) (K)
																	622.22	1242.43	1241.7	2	587.9	0	62	101	112	1	K.ADLINNLGTIAK.S
																	669.28	668.27	667.44	1	1243.56	0	8	148	153	1	K.VTVITK.H	Label:13C(6)15N(2) (K)
																	659.65	1317.28	1316.58	2	531.68	0	6	192	201	2	K.EDQTEYLEER.R	Label:13C(6) (R)
																	656.58	1311.15	1310.56	2	450.19	0	3	192	201	5	K.EDQTEYLEER.R
																	580.73	1159.44	1158.56	2	759.56	0	7	284	292	2	K.YIDQEELNK.T	Label:13C(6)15N(2) (K)
																	576.66	1151.3	1150.55	2	651.86	0	15	284	292	2	K.YIDQEELNK.T
																	917.41	1832.81	1832.77	2	21.82	0	115	300	314	1	R.NPDDITNEEYGEFYK.S
																	675.05	1348.1	1347.66	2	326.49	0	28	328	338	1	K.HFSVEGQLEFR.A
																	757.51	1513.01	1512.78	2	152.04	0	87	387	400	1	R.GVVDSEDLPLNISR.E
																	783.99	1565.97	1565.69	2	178.83	0	83	465	478	1	R.YYTSASGDEMVSLK.D	Oxidation (M)
																	1347.96	2693.9	2694.14	2	-89.08	2	1	465	485	1	R.YYTSASGDEMVSLKDYCTRMK.E	Oxidation (M); 2 Label:13C(6)15N(2) (K); Label:13C(6) (R)
																	617.11	1232.21	1231.63	2	470.92	0	17	490	499	1	K.HIYYITGETK.D	Label:13C(6)15N(2) (K)
																	618.51	1235.01	1234.59	2	340.19	0	61	500	510	1	K.DQVANSAFVER.L
																	305.45	608.88	608.28	2	986.39	0	5	535	539	1	K.EFEGK.T
																	713.04	1424.06	1423.64	2	295.02	0	29	547	558	2	K.EGLELPEDEEEK.K	Label:13C(6)15N(2) (K)
																	709.01	1416	1415.63	2	261.37	0	21	547	558	3	K.EGLELPEDEEEK.K
P08238	HS90B_HUMAN	Heat shock protein HSP 90-beta	83.264	McrHIVSILAC4	926	43	28	17	15	29	9	986	1.1437	23	1.42937	X	642.67	1283.33	1282.65	2	530.15	0	81	42	53	2	R.ELISNASDALDK.I	Label:13C(6)15N(2) (K)
																	638.69	1275.36	1274.64	2	564.87	0	90	42	53	4	R.ELISNASDALDK.I
																	849.9	2546.69	2546.29	3	157.09	2	3	42	64	1	R.ELISNASDALDKIRYESLTDPSK.L	Glu->pyro-Glu (N-term E)
																	524.45	1046.88	1046.5	2	363.12	0	39	56	64	1	R.YESLTDPSK.L	Label:13C(6)15N(2) (K)
																	520.59	1039.17	1038.49	2	654.8	0	46	56	64	1	R.YESLTDPSK.L
																	600.9	1199.78	1199.66	2	100.03	0	20	73	82	1	K.IDIIPNPQER.T	Label:13C(6) (R)
																	597.93	1193.84	1193.64	2	167.55	0	55	73	82	1	K.IDIIPNPQER.T
																	687.63	1373.25	1372.74	2	371.52	0	76	83	95	1	R.TLTLVDTGIGMTK.A	Oxidation (M); Label:13C(6)15N(2) (K)
																	683.67	1365.33	1364.72	2	446.98	0	79	83	95	2	R.TLTLVDTGIGMTK.A	Oxidation (M)
																	626.08	1250.15	1249.71	2	352.08	0	42	96	107	1	K.ADLINNLGTIAK.S	Label:13C(6)15N(2) (K)
																	622.22	1242.43	1241.7	2	587.9	0	62	96	107	1	K.ADLINNLGTIAK.S
																	659.65	1317.28	1316.58	2	531.68	0	6	187	196	2	K.EDQTEYLEER.R	Label:13C(6) (R)
																	656.58	1311.15	1310.56	2	450.19	0	3	187	196	5	K.EDQTEYLEER.R
																	908.67	1815.33	1815.97	2	-352.43	0	10	205	219	1	K.HSQFIGYPITLYLEK.E	Label:13C(6)15N(2) (K)
																	580.73	1159.44	1158.56	2	759.56	0	7	276	284	2	K.YIDQEELNK.T	Label:13C(6)15N(2) (K)
																	576.66	1151.3	1150.55	2	651.86	0	15	276	284	2	K.YIDQEELNK.T
																	924.49	1846.96	1846.79	2	92.05	0	116	292	306	1	R.NPDDITQEEYGEFYK.S
																	675.05	1348.1	1347.66	2	326.49	0	28	320	330	1	K.HFSVEGQLEFR.A
																	757.51	1513.01	1512.78	2	152.04	0	87	379	392	1	R.GVVDSEDLPLNISR.E
																	585.16	1168.31	1167.59	2	616.65	0	44	482	491	2	K.SIYYITGESK.E	Label:13C(6)15N(2) (K)
																	580.99	1159.97	1159.58	2	336.33	0	55	482	491	1	K.SIYYITGESK.E
																	628.4	1254.8	1254.63	2	135.5	0	19	492	502	1	K.EQVANSAFVER.V	Label:13C(6) (R)
																	625.55	1249.08	1248.61	2	376.42	0	74	492	502	1	K.EQVANSAFVER.V
																	713.04	1424.06	1423.64	2	295.02	0	29	539	550	2	K.EGLELPEDEEEK.K	Label:13C(6)15N(2) (K)
																	709.01	1416	1415.63	2	261.37	0	21	539	550	3	K.EGLELPEDEEEK.K
																	640.36	1278.7	1279.49	2	-617.43	0	34	613	623	1	R.DNSTMGYMMAK.K	2 Oxidation (M)
																	1178.07	3531.18	3531.64	3	-130.25	0	55	686	719	1	K.LGLGIDEDEVAAEEPNAAVPDEIPPLEGDEDASR.M
Q00839	HNRPU_HUMAN	Heterogeneous nuclear ribonucleoprotein U	90.584	McrHIVSILAC4	72	10	3	7	2	12.5	7	108	1.14503	3	1.15919	X	1091.87	1090.86	1091.6	1	-677.9	1	5	1	10	1	-.MSSSPVNVKK.L	2 Label:13C(6)15N(2) (K)
																	1048.04	3141.1	3141.43	3	-105.05	0	2	38	69	1	R.LQAALDDEEAGGRPAMEPGNGSLDLGGDSAGR.S	Oxidation (M)
																	501.53	1001.04	1001.52	2	-479.27	0	27	353	360	1	K.DIDIHEVR.I	Label:13C(6) (R)
																	1073.71	2145.4	2146.06	2	-307.54	1	2	525	543	1	K.YNILGTNTIMDKMMVAGFK.K
																	827.71	1653.41	1652.86	2	332.76	0	9	576	590	2	R.NFILDQTNVSAAAQR.R	Label:13C(6) (R)
																	824.55	1647.08	1646.84	2	145.73	0	61	576	590	1	R.NFILDQTNVSAAAQR.R
																	316.66	631.31	631.32	2	-15.84	0	9	621	626	2	K.AEVEGK.D
																	1349.14	1348.14	1348.72	1	-430.04	2	1	721	733	1	R.GGAPGNRGGYNRR.G	3 Label:13C(6) (R)
P19367	HXK1_HUMAN	Hexokinase-1	102.486	McrHIVSILAC4	111	9	4	7	3	12.8	6	188	1.51249	6	1.24332	X	667.23	1998.68	1998	3	340.34	1	0	291	307	1	K.QLFEKMVSGMYLGELVR.L	Oxidation (M); Gln->pyro-Glu (N-term Q)
																	606.02	1210.02	1209.59	2	355.49	0	34	334	344	1	K.FNTSDVSAIEK.N
																	609.56	1217.1	1217.6	2	-410.64	0	32	334	344	1	K.FNTSDVSAIEK.N	Label:13C(6)15N(2) (K)
																	563.47	1124.92	1124.56	2	320.13	0	81	452	462	1	K.GAAMVTAVAYR.L	Oxidation (M)
																	1105.95	2209.88	2209.03	2	384.78	0	5	519	539	2	R.TPDGTENGDFLALDLGGTNFR.V
																	1264.89	3791.66	3790.87	3	208.4	2	10	593	624	1	K.GPRMPLGFTFSFPCQQTSLDAGILITWTKGFK.A	Oxidation (M); 2 Label:13C(6)15N(2) (K); Label:13C(6) (R)
																	694.29	1386.57	1385.76	2	584.52	0	45	854	866	1	R.LNVTVGVDGTLYK.L	Label:13C(6)15N(2) (K)
																	713.97	1425.92	1425.76	2	112.22	1	2	874	885	1	R.IMHQTVKELSPK.C	Oxidation (M)
P52789	HXK2_HUMAN	Hexokinase-2	102.38	McrHIVSILAC4	95	11	2	9	2	12	8	143	1.52825	3	1.31566	X	656.04	1965.09	1965.92	3	-422.19	0	1	105	120	1	K.VEMENQIYAIPEDIMR.G	Oxidation (M)
																	1270.46	3808.36	3808.78	3	-110.27	2	6	275	307	1	R.TEFDQEIDMGSLNPGKQLFEKMISGMYMGELVR.L	Oxidation (M)
																	1022.74	2043.47	2044	2	-259.3	1	1	291	307	1	K.QLFEKMISGMYMGELVR.L	Oxidation (M); Gln->pyro-Glu (N-term Q); Label:13C(6)15N(2) (K); Label:13C(6) (R)
																	709.81	1417.61	1417.64	2	-21.16	0	6	296	307	1	K.MISGMYMGELVR.L	2 Oxidation (M)
																	701.66	1401.3	1401.65	2	-249.71	0	7	296	307	1	K.MISGMYMGELVR.L	Oxidation (M)
																	653.3	652.3	652.37	1	-107.3	0	0	354	358	1	R.EVLMR.L	Label:13C(6) (R)
																	563.47	1124.92	1124.56	2	320.13	0	81	452	462	1	K.GAAMVTAVAYR.L	Oxidation (M)
																	1108.89	3323.66	3324.54	3	-264.7	1	2	511	539	1	K.MLPTYVCATPDGTEKGDFLALDLGGTNFR.V	Label:13C(6)15N(2) (K); Label:13C(6) (R)
																	625.55	624.54	624.33	1	336.36	0	3	639	643	1	K.EAIHR.R
																	580.74	1159.46	1158.64	2	707.73	0	44	856	866	2	K.VTVGVDGTLYK.L	Label:13C(6)15N(2) (K)
Q9Y4L1	HYOU1_HUMAN	Hypoxia up-regulated protein 1	111.335	McrHIVSILAC4	62	5	1	5	1	7.5	5	73	4.92854	2	1.9762	X	588.18	587.17	587.34	1	-289.44	1	4	2	6	1	M.ADKVR.R
																	700.08	1398.14	1397.79	2	250.4	1	4	68	79	1	K.TPVIVTLKENER.F
																	574.25	1719.71	1718.82	3	517.8	2	3	523	537	1	K.GVGDSFKKYPDYESK.G
																	754.86	1507.71	1507.72	2	-6.63	0	62	670	685	1	K.AEAGPEGVAPAPEGEK.K
																	951.9	2852.67	2853.43	3	-266.35	1	2	769	795	1	R.EEISGKLSAASTWLEDEGVGATTVMLK.E	Oxidation (M); 2 Label:13C(6)15N(2) (K)
P11215	ITAM_HUMAN	Integrin alpha-M	127.179	McrHIVSILAC4	74	7	2	7	2	7.5	7	124	1.98276	4	1.88534	X	681.9	1361.78	1361.71	2	51.41	0	41	33	45	1	R.GFGQSVVQLQGSR.V
																	566.98	1697.92	1698.01	3	-53	2	5	247	261	1	R.KNAFKILVVITDGEK.F	3 Label:13C(6)15N(2) (K)
																	669.28	1336.54	1335.71	2	621.39	0	8	298	309	1	R.QELNTIASKPPR.D	Gln->pyro-Glu (N-term Q)
																	743.51	1485.01	1485.68	2	-450.97	0	8	437	449	1	R.QNTGMWESNANVK.G	Label:13C(6)15N(2) (K)
																	779.01	1556.01	1555.75	2	167.12	0	59	535	549	1	K.LTDVAIGAPGEEDNR.G
																	664.56	1990.66	1990.91	3	-125.57	2	1	1135	1152	1	K.RQYKDMMSEGGPPGAEPQ.-	Label:13C(6)15N(2) (K); Label:13C(6) (R)
																	618.53	1852.56	1852.76	3	-107.95	1	4	1136	1152	1	R.QYKDMMSEGGPPGAEPQ.-	2 Oxidation (M)
P20702	ITAX_HUMAN	Integrin alpha-X	127.829	McrHIVSILAC4	145	5	3	3	1	4.7	3	85	1.70149	2	1.22673	X	803.12	1604.22	1603.81	2	255.64	0	69	536	550	2	K.LTDVVIGAPGEEENR.G	Label:13C(6) (R)
																	800.33	1598.65	1597.79	2	538.24	0	80	536	550	1	K.LTDVVIGAPGEEENR.G
																	649.15	1296.28	1296.73	2	-347.03	1	3	1091	1101	1	R.AQTTTVLEKYK.V	2 Label:13C(6)15N(2) (K)
																	1083.36	3247.06	3246.49	3	175.57	2	2	1135	1163	1	K.RQYKEMMEEANGQIAPENGTQTPSPPSEK.-
P05107	ITB2_HUMAN	Integrin beta-2	84.782	McrHIVSILAC4	245	19	12	9	7	10.9	9	375	1.62742	12	1.20717	X	548.56	1095.11	1094.57	2	493.34	0	46	156	165	1	R.ALNEITESGR.I	Label:13C(6) (R)
																	545.71	1089.41	1088.55	2	790.04	0	29	156	165	2	R.ALNEITESGR.I
																	680.88	2039.61	2039.03	3	284.45	1	2	156	174	1	R.ALNEITESGRIGFGSFVDK.T
																	489.44	976.86	976.51	2	358.42	0	3	166	174	1	R.IGFGSFVDK.T	Label:13C(6)15N(2) (K)
																	485.64	969.27	968.5	2	795.04	0	57	166	174	1	R.IGFGSFVDK.T
																	567.05	1132.09	1131.63	2	406.49	0	37	275	285	2	K.LGAILTPNDGR.C	Label:13C(6) (R)
																	563.92	1125.83	1125.61	2	195.45	0	16	275	285	2	K.LGAILTPNDGR.C
																	850.82	1699.62	1698.81	2	476.8	0	19	296	310	1	R.SNEFDYPSVGQLAHK.L	Label:13C(6)15N(2) (K)
																	846.6	1691.18	1690.8	2	224.75	0	40	296	310	1	R.SNEFDYPSVGQLAHK.L
																	840.2	1678.39	1677.91	2	286.07	0	50	311	325	1	K.LAENNIQPIFAVTSR.M	Label:13C(6) (R)
																	837.02	1672.03	1671.89	2	83.74	0	75	311	325	1	K.LAENNIQPIFAVTSR.M
																	582.47	1162.93	1162.6	2	283.85	0	32	685	693	1	R.YLIYVDESR.E	Label:13C(6) (R)
																	579.65	1157.29	1156.58	2	613.88	0	28	685	693	2	R.YLIYVDESR.E
																	614.96	1841.85	1841.94	3	-48.86	2	4	741	755	1	K.EKLKSQWNNDNPLFK.S	Glu->pyro-Glu (N-term E)
																	682.17	1362.32	1361.64	2	499.4	0	50	745	755	1	K.SQWNNDNPLFK.S
P05362	ICAM1_HUMAN	Intercellular adhesion molecule 1	57.789	McrHIVSILAC4	246	9	6	7	4	15.6	7	256	1.37713	5	1.55976	X	887.85	1773.69	1772.96	2	411.74	0	62	160	176	1	R.EPAVGEPAEVTTTVLVR.R	Label:13C(6) (R)
																	641.96	1922.85	1923.04	3	-98.8	1	1	160	177	1	R.EPAVGEPAEVTTTVLVRR.D
																	728.48	1454.94	1454.69	2	171.86	0	68	274	287	1	K.ASVSVTAEDEGTQR.L	Label:13C(6) (R)
																	725.42	1448.82	1448.67	2	103.54	0	98	274	287	2	K.ASVSVTAEDEGTQR.L
																	1142.54	2283.06	2283.38	2	-140.14	2	1	338	359	1	R.AKVTLNGVPAQPLGPRAQLLLK.A
																	709.93	1417.86	1417.8	2	42.32	0	35	340	353	1	K.VTLNGVPAQPLGPR.A
																	848.15	1694.29	1693.9	2	230.24	0	37	434	449	1	K.DGTFPLPIGESVTVTR.D	Label:13C(6) (R)
																	678.76	1355.5	1354.66	2	620.08	0	23	520	532	1	K.GTPMKPNTQATPP.-	Oxidation (M)
Q12906	ILF3_HUMAN	Interleukin enhancer-binding factor 3	95.338	McrHIVSILAC4	147	17	4	16	3	20.9	16	279	0.674057	3	1.69098	X	664.46	1326.91	1326.62	2	218.6	0	37	44	54	1	K.AVSDWIDEQEK.G	Label:13C(6)15N(2) (K)
																	811.46	1620.91	1620.87	2	24.68	2	1	82	94	1	K.TEHMTRTLRGVMR.V	Oxidation (M); 3 Label:13C(6) (R)
																	688.45	2062.34	2063.11	3	-373.22	1	0	101	117	1	K.GLLLKGDLDLELVLLCK.E
																	539.77	1616.27	1615.81	3	284.69	0	18	258	273	1	K.SIGTANRPMGAGEALR.R	Oxidation (M)
																	1374.03	2746.04	2745.44	2	218.54	2	1	309	332	1	R.QQREDITQSAQHALRLAAFGQLHK.V
																	687.98	1373.94	1373.7	2	174.71	0	30	312	323	1	R.EDITQSAQHALR.L	Label:13C(6) (R)
																	625.45	1873.33	1873.9	3	-304.18	2	1	393	408	1	K.KEEKAEPPQAMNALMR.L	2 Oxidation (M)
																	576.66	1726.95	1727.85	3	-520.88	1	14	394	408	1	K.EEKAEPPQAMNALMR.L	Label:13C(6)15N(2) (K); Label:13C(6) (R)
																	680.91	1359.81	1359.63	2	132.39	0	10	397	408	1	K.AEPPQAMNALMR.L	2 Oxidation (M)
																	659.59	1317.17	1316.78	2	296.18	0	3	409	419	1	R.LNQLKPGLQYK.L	2 Label:13C(6)15N(2) (K)
																	1068.83	3203.47	3203.54	3	-21.85	0	46	420	450	1	K.LVSQTGPVHAPIFTMSVEVDGNSFEASGPSK.K	Oxidation (M)
																	702.25	2103.74	2104.16	3	-199.6	1	3	455	474	1	K.LHVAVKVLQDMGLPTGAEGR.D	Label:13C(6)15N(2) (K); Label:13C(6) (R)
																	730.57	1459.12	1458.71	2	281.07	0	71	461	474	2	K.VLQDMGLPTGAEGR.D	Oxidation (M)
																	545.46	1088.91	1088.52	2	358.28	0	27	527	535	1	K.NPVMELNEK.R	Oxidation (M)
																	649.08	1296.15	1295.61	2	416.79	0	15	555	565	1	R.FVMEVEVDGQK.F	Oxidation (M)
																	816.12	815.11	815.4	1	-355.65	0	4	566	573	1	K.FQGAGSNK.K	Label:13C(6)15N(2) (K)
P13645	K1C10_HUMAN	Keratin, type I cytoskeletal 10	58.827	McrHIVSILAC4	72	3	1	3	1	6	3	77	1.85307	1	-1	X	521.08	520.07	520.29	1	-422.84	0	3	36	40	1	R.ISSSK.G
																	691.54	1381.07	1380.64	2	311.45	0	72	166	177	1	R.ALEESNYELEGK.I
																	699.62	2095.85	2095.04	3	386.63	0	3	267	284	1	K.ADLEMQIESLTEELAYLK.K
P35527	K1C9_HUMAN	Keratin, type I cytoskeletal 9	62.064	McrHIVSILAC4	57	4	1	4	1	11.7	4	86	0.40024	2	1.61216	X	616.98	1231.94	1231.59	2	284.19	0	19	14	29	1	R.SGGGGGGGLGSGGSIR.S
																	794.2	1586.38	1585.76	2	390.98	0	57	171	184	1	K.VQALEEANNDLENK.I
																	1125.97	3374.87	3375.68	3	-239.95	2	3	291	321	1	K.NHKEEMSQLTGQNSGDVNVEINVAPGKDLTK.T	3 Label:13C(6)15N(2) (K)
																	555.58	1109.14	1108.54	2	541.25	1	7	479	490	1	R.GGSGGSYGRGSR.G	2 Label:13C(6) (R)
Q7Z794	K2C1B_HUMAN	Keratin, type II cytoskeletal 1b	61.901	McrHIVSILAC4	65	7	1	5	1	11.2	5	104	0.581983	1	-1	X	828.07	827.06	826.42	1	774.42	0	13	175	181	2	K.FASFIDK.V
																	738.71	1475.41	1474.78	2	427.18	0	65	184	195	1	R.FLEQQNQVLQTK.W
																	645.12	1288.23	1287.61	2	481.51	0	13	225	235	2	R.QVDLLSAEQMR.Q	Oxidation (M); Gln->pyro-Glu (N-term Q)
																	891.08	1780.14	1780.82	2	-381.85	0	5	402	416	1	K.QIEQMQSLISDAEER.G	Oxidation (M); Gln->pyro-Glu (N-term Q); Label:13C(6) (R)
																	767.79	2300.35	2300.17	3	78.26	1	10	448	467	1	R.DYQAMLGVKLSLDVEIATYR.Q	Oxidation (M)
P36776	LONM_HUMAN	Lon protease homolog, mitochondrial	106.489	McrHIVSILAC4	312	13	8	11	7	20.8	11	467	0.777462	9	1.49645	X	1159.99	1158.98	1159.68	1	-603.61	0	7	31	41	1	R.VPTAAGAWLLR.G	Label:13C(6) (R)
																	820.9	1639.78	1639.76	2	12.2	0	42	219	232	1	R.QLEVEPEEPEAENK.H
																	705.43	1408.84	1408.64	2	141.98	0	35	312	323	1	R.ESVLQMMQAGQR.V	2 Oxidation (M)
																	713.04	712.03	711.35	1	955.93	0	5	415	420	1	K.DAIEEK.F	Label:13C(6)15N(2) (K)
																	685.64	1369.27	1368.66	2	445.69	0	82	547	559	2	R.FSVGGMTDVAEIK.G	Oxidation (M)
																	1294.31	3879.9	3879.89	3	2.58	0	7	598	632	1	R.GYQGDPSSALLELLDPEQNANFLDHYLDVPVDLSK.V	Label:13C(6)15N(2) (K)
																	1291.83	3872.48	3871.88	3	154.96	0	56	598	632	1	R.GYQGDPSSALLELLDPEQNANFLDHYLDVPVDLSK.V
																	815.94	1629.87	1629.74	2	79.77	0	87	653	666	1	R.MEMINVSGYVAQEK.L	2 Oxidation (M)
																	709.19	1416.36	1415.89	2	331.95	1	5	689	701	1	K.AKLSSDVLTLLIK.Q	2 Label:13C(6)15N(2) (K)
																	1059.34	3175.01	3174.61	3	126	0	80	727	755	1	K.IVSGEAESVEVTPENLQDFVGKPVFTVER.M
																	790.04	1578.07	1577.76	2	196.48	0	67	797	811	1	K.DGSLEVTGQLGEVMK.E	Oxidation (M)
																	1313.81	3938.42	3938.94	3	-132.02	1	2	852	888	1	K.DGPSAGCTIVTALLSLAMGRPVRQNLAMTGEVSLTGK.I	Oxidation (M)
O60488	ACSL4_HUMAN	Long-chain-fatty-acid--CoA ligase 4	79.188	McrHIVSILAC4	273	15	10	10	6	17	10	350	1.64487	10	1.55172	X	817.41	1632.8	1632.73	2	42.87	0	34	100	113	1	R.EILSEENEMQPNGK.V	Oxidation (M)
																	709.23	2124.67	2125.09	3	-197.64	2	2	100	117	1	R.EILSEENEMQPNGKVFKK.L	Glu->pyro-Glu (N-term E); 3 Label:13C(6)15N(2) (K)
																	791.94	1581.87	1581.79	2	50.58	0	83	340	354	1	R.IGYSSPLTLSDQSSK.I
																	795.86	1589.72	1589.8	2	-50.32	0	75	340	354	1	R.IGYSSPLTLSDQSSK.I	Label:13C(6)15N(2) (K)
																	589.04	1176.06	1175.57	2	416.82	0	28	389	397	1	K.VQEMNYIQK.T	Oxidation (M); Label:13C(6)15N(2) (K)
																	584.69	1167.38	1167.56	2	-154.17	0	11	389	397	1	K.VQEMNYIQK.T	Oxidation (M)
																	864.75	1727.49	1727.86	2	-214.14	0	20	517	532	1	R.GEIVIGGQNISMGYFK.N	Oxidation (M)
																	745.5	1488.99	1488.64	2	235.11	0	77	537	549	1	K.TAEDYSVDENGQR.W	Label:13C(6) (R)
																	742.57	1483.12	1482.62	2	337.24	0	72	537	549	1	K.TAEDYSVDENGQR.W
																	583.06	1746.15	1746.99	3	-480.83	2	35	572	587	1	K.KDLVKLQAGEYVSLGK.V
																	587.13	1172.25	1171.63	2	529.18	0	35	577	587	1	K.LQAGEYVSLGK.V	Label:13C(6)15N(2) (K)
																	583.06	1164.1	1163.62	2	412.51	0	58	577	587	2	K.LQAGEYVSLGK.V
																	949.77	1897.52	1897.04	2	253.03	2	2	655	670	1	R.EAANAMKLERFEIPIK.V	Oxidation (M); 2 Label:13C(6)15N(2) (K); Label:13C(6) (R)
																	994.36	1986.7	1986.99	2	-145.95	0	18	673	690	1	R.LSPEPWTPETGLVTDAFK.L
Q14108	SCRB2_HUMAN	Lysosome membrane protein 2	54.29	McrHIVSILAC4	74	4	3	3	2	9.2	3	87	1.36532	4	1.34881	X	607.1	1212.19	1211.58	2	503.47	0	48	83	92	2	R.VEEVGPYTYR.E
																	711.44	1420.87	1420.74	2	91.5	1	28	391	402	1	K.KLDDFVETGDIR.T	Label:13C(6)15N(2) (K); Label:13C(6) (R)
																	871.99	2612.95	2612.28	3	256.48	1	3	403	424	1	R.TMVFPVMYLNESVHIDKETASR.L	2 Oxidation (M); Label:13C(6)15N(2) (K); Label:13C(6) (R)
P11279	LAMP1_HUMAN	Lysosome-associated membrane glycoprotein 1	44.882	McrHIVSILAC4	102	8	4	4	2	16.8	4	126	1.05269	3	1.20954	X	1295.31	3882.9	3882.1	3	206.07	1	4	1	34	1	-.MAAPGSARRPLLLLLLLLLLGLMHCASAAMFMVK.N	2 Oxidation (M); Label:13C(6)15N(2) (K); 2 Label:13C(6) (R)
																	605.5	1813.49	1813.9	3	-226.03	0	8	62	77	1	K.NMTFDLPSDATVVLNR.S	Oxidation (M); Label:13C(6) (R)
																	603.84	1808.49	1807.88	3	337.41	0	1	62	77	1	K.NMTFDLPSDATVVLNR.S	Oxidation (M)
																	517.69	1033.36	1032.55	2	784.47	0	60	138	146	1	K.TVESITDIR.A
																	580.73	1159.44	1158.61	2	716.38	0	40	327	337	3	R.ALQATVGNSYK.C	Label:13C(6)15N(2) (K)
																	576.66	1151.3	1150.6	2	608.38	0	54	327	337	1	R.ALQATVGNSYK.C
Q16891	IMMT_HUMAN	Mitochondrial inner membrane protein	83.678	McrHIVSILAC4	302	16	11	14	9	23.5	14	564	0.750139	15	1.57863	X	938.09	1874.17	1874	2	90.72	0	49	85	101	1	K.LFEMVLGPAAYNVPLPK.K	Oxidation (M)
																	618.6	1235.19	1234.55	2	518.41	0	51	258	269	1	K.AAMDNSEIAGEK.K
																	558.4	1114.78	1114.59	2	170.47	0	65	287	297	1	K.AVDEAADALLK.A
																	580.43	1738.27	1738.93	3	-379.54	1	3	371	385	1	K.RELDSITPEVLPGWK.G
																	1372	2741.99	2742.39	2	-145.86	2	3	371	395	1	K.RELDSITPEVLPGWKGMSVSDLADK.L
																	518.55	1035.09	1034.58	2	492.95	0	55	428	436	1	K.QHITLALEK.Q	Gln->pyro-Glu (N-term Q)
																	655.23	1308.45	1307.76	2	527.62	1	8	428	438	1	K.QHITLALEKQK.L
																	605.75	1209.48	1209.55	2	-57.87	0	45	507	516	1	K.SEFEQNLSEK.L
																	578.33	1154.65	1154.6	2	43.31	0	45	517	525	1	K.LSEQELQFR.R	Label:13C(6) (R)
																	575.52	1149.03	1148.58	2	391.79	0	70	517	525	1	K.LSEQELQFR.R
																	1099.52	2197.02	2197.07	2	-22.76	0	20	527	545	2	R.LSQEQVDNFTLDINTAYAR.L
																	1199.27	2396.53	2396.21	2	133.54	1	3	578	600	1	K.YSMKTSSAETPTIPLGSAVEAIK.A	Oxidation (M)
																	936.7	1871.38	1870.99	2	208.45	0	60	582	600	1	K.TSSAETPTIPLGSAVEAIK.A
																	527.52	1053.02	1052.51	2	484.56	0	55	624	632	1	R.GVYSEETLR.A
																	1154.77	3461.3	3460.83	3	135.81	2	1	727	758	1	K.EARMTLETKQIVEILTAYASAVGIGTTQVQPE.-	Label:13C(6)15N(2) (K); Label:13C(6) (R)
P35579	MYH9_HUMAN	Myosin-9	226.532	McrHIVSILAC4	255	26	6	22	6	14.7	22	475	1.29108	12	2.34792	X	1339.93	2677.85	2678.2	2	-130.68	1	2	144	165	1	R.HEMPPHIYAITDTAYRSMMQDR.E	Oxidation (M)
																	824.55	1647.08	1646.8	2	170.03	0	12	328	341	1	R.IMGIPEEEQMGLLR.V	2 Oxidation (M)
																	681.9	2042.67	2041.98	3	337.91	2	7	356	373	1	K.KERNTDQASMPDNTAAQK.V	Oxidation (M); 2 Label:13C(6)15N(2) (K); Label:13C(6) (R)
																	521.12	1040.22	1039.55	2	644.51	1	12	537	545	2	K.ATDKSFVEK.V	2 Label:13C(6)15N(2) (K)
																	697.43	1392.85	1392.7	2	107.7	1	7	607	617	1	K.FVSELWKDVDR.I
																	827.46	1652.91	1652.78	2	78.66	0	106	1001	1014	1	R.IAEFTTNLTEEEEK.S
																	643.25	1284.48	1283.71	2	599.82	0	22	1250	1260	1	K.VEAQLQELQVK.F
																	688.45	2062.34	2062.06	3	135.79	1	1	1353	1370	1	K.HNLEKQIATLHAQVADMK.K	Oxidation (M)
																	975.41	1948.81	1948.99	2	-92.36	0	3	1418	1433	1	R.LQQELDDLLVDLDHQR.Q
																	981.31	1960.6	1960.91	2	-158.09	0	65	1539	1555	1	K.TQLEELEDELQATEDAK.L
																	607.1	1212.19	1211.58	2	503.47	0	11	1621	1631	2	K.DLEAHIDSANK.N
																	716.4	1430.79	1431.58	2	-551.84	1	3	1643	1652	1	K.LQAQMKDCMR.E
																	696.36	2086.06	2085.97	3	43.15	0	7	1677	1694	1	K.SMEAEMIQLQEELAAAER.A	2 Oxidation (M); Label:13C(6) (R)
																	760.47	2278.38	2279.08	3	-307.14	1	1	1677	1696	1	K.SMEAEMIQLQEELAAAERAK.R	2 Oxidation (M)
																	802.17	2403.49	2403.19	3	124.83	2	1	1677	1697	1	K.SMEAEMIQLQEELAAAERAKR.Q
																	1045.04	2088.06	2087.97	2	43.1	1	1	1698	1716	1	R.QAQQERDELADEIANSSGK.G
																	738.76	1475.51	1475.8	2	-196.5	2	3	1792	1804	1	K.VKLQEMEGTVKSK.Y
																	765.95	1529.88	1529.76	2	78.44	0	77	1816	1828	1	K.IAQLEEQLDNETK.E
																	604.13	1206.25	1206.62	2	-306.64	0	12	1846	1855	1	K.DVLLQVDDER.R	Label:13C(6) (R)
																	601.56	1201.1	1200.6	2	416.46	0	32	1846	1855	1	K.DVLLQVDDER.R
																	666.31	1330.61	1330.6	2	7.52	0	25	1878	1888	1	R.QLEEAEEEAQR.A
																	791.37	1580.72	1580.66	2	37.96	0	88	1899	1912	1	R.ELEDATETADAMNR.E	Oxidation (M)
																	869.39	1736.76	1736.76	2	0	2	17	1934	1950	1	R.MARKGAGDGSDEEVDGK.A	Oxidation (M)
																	861.44	1720.87	1720.77	2	58.11	2	5	1934	1950	1	R.MARKGAGDGSDEEVDGK.A
Q09666	AHNK_HUMAN	Neuroblast differentiation-associated protein AHNAK	629.101	McrHIVSILAC4	68	42	3	40	2	9.8	40	219	1.20619	3	1.21135	X	611.9	1832.69	1831.87	3	447.63	0	2	29	45	1	R.DDGVFVQEVTQNSPAAR.T
																	697.01	696	695.43	1	819.64	0	2	150	155	1	R.TITVTR.R	Label:13C(6) (R)
																	871.99	1741.96	1741.96	2	0	2	7	156	171	1	R.RVTAYTVDVTGREGAK.D	Label:13C(6)15N(2) (K); 2 Label:13C(6) (R)
																	512.48	1534.41	1534.75	3	-221.53	1	5	168	181	1	R.EGAKDIDISSPEFK.I
																	800.31	1598.61	1597.84	2	481.9	0	15	271	287	1	R.GGVQVPAVDISSSLGGR.A
																	714.31	1426.61	1426.82	2	-147.18	1	5	488	499	1	K.VKTPEMIIQKPK.I	Oxidation (M)
																	728.48	2182.41	2183.19	3	-357.28	2	1	500	519	1	K.ISMQDVDLSLGSPKLKGDIK.V	Oxidation (M); 3 Label:13C(6)15N(2) (K)
																	1081.87	2161.73	2162.21	2	-222	2	1	516	537	1	K.GDIKVSAPGVQGDVKGPQVALK.G
																	1302.75	2603.48	2604.24	2	-291.83	2	18	631	654	1	K.MKMPTFSTPGAKGEGPDVHMTLPK.G	3 Oxidation (M)
																	659.65	1317.28	1316.7	2	440.5	1	7	682	693	1	K.GPDVKLPDMSVK.T	Oxidation (M); 2 Label:13C(6)15N(2) (K)
																	638.45	1274.88	1274.66	2	172.6	0	10	764	775	1	K.AEGPEVDVNLPK.A	Label:13C(6)15N(2) (K)
																	1185.14	1184.14	1184.61	1	-396.76	1	3	882	891	1	K.MPKFSMPGFK.A	2 Label:13C(6)15N(2) (K)
																	827.54	2479.59	2480.24	3	-262.07	2	6	936	956	1	K.MPEMNIKAPKISMPDVDLHMK.G	2 Oxidation (M); 3 Label:13C(6)15N(2) (K)
																	634.88	1267.75	1268.64	2	-701.54	0	8	1067	1077	1	K.MSLPDVDLDLK.G	Oxidation (M); Label:13C(6)15N(2) (K)
																	657.38	1969.13	1969.02	3	55.87	1	4	1108	1125	1	K.VDIKAPDVEGQGLDWSLK.I
																	627.74	1253.47	1252.63	2	670.59	0	39	1141	1152	1	K.GEGPEVDVNLPK.A
																	631.41	1260.81	1260.64	2	134.85	0	30	1141	1152	1	K.GEGPEVDVNLPK.A	Label:13C(6)15N(2) (K)
																	824.94	2471.81	2472.22	3	-165.84	2	5	1313	1333	1	K.MPEMHFKAPKISMPDVDLNLK.G	2 Oxidation (M)
																	1048.54	2095.06	2095.01	2	23.87	2	1	1387	1405	1	K.MPKFSMPGFKGEGPEVDVK.L	Oxidation (M)
																	661.07	660.07	659.35	1	1091.98	0	1	1604	1609	1	K.VEGDLK.G
																	534.13	1599.36	1598.78	3	362.78	0	5	1797	1811	1	K.GEIDASVPELEGDLR.G
																	537.39	1609.14	1608.85	3	180.25	1	6	2386	2399	1	K.ISMPDLDLHLKSPK.A	Oxidation (M)
																	725.42	2173.23	2174.12	3	-409.36	1	6	2417	2437	1	K.GPHVDVSGPDIDIEGPEGKLK.G	2 Label:13C(6)15N(2) (K)
																	551.8	1101.59	1101.55	2	36.31	0	5	2482	2490	1	K.LEVPDMNIR.G	Oxidation (M)
																	642.01	1282	1281.67	2	257.48	0	21	2707	2717	1	K.ISMPDIDLNLK.G	Oxidation (M); Label:13C(6)15N(2) (K)
																	620.51	1239	1238.61	2	314.87	0	55	2781	2792	1	K.GEGPDVDVNLPK.A
																	699.94	2096.81	2096.16	3	310.09	2	12	2832	2850	1	K.TPKISMPDIDLNLTGPKIK.G	Oxidation (M)
																	714.14	713.13	712.41	1	1010.65	0	7	3250	3256	1	K.GPALDIK.G
																	1378.31	2754.62	2754.4	2	79.87	1	6	3449	3473	1	K.VDIKAPEVNLNAPDVDVHGPDWNLK.M
																	684.46	1366.91	1367.73	2	-599.53	2	1	3477	3488	1	K.MKMPKFSVSGLK.A	Oxidation (M)
																	864.75	1727.49	1727.88	2	-225.71	2	6	3770	3785	1	K.MEGDLKGPEVDIKGPK.V	Oxidation (M)
																	619.48	1855.43	1855	3	231.81	2	2	4129	4144	1	K.ISMPEVDLNLKGPKMK.G	2 Oxidation (M); 3 Label:13C(6)15N(2) (K)
																	792.91	1583.8	1583.8	2	0	0	2	4516	4529	1	K.SPQISMSDIDLNLK.G	Oxidation (M); Label:13C(6)15N(2) (K)
																	763.27	1524.52	1523.84	2	446.24	2	4	4604	4617	1	K.GPKVKGDMDISLPK.V	Oxidation (M); 3 Label:13C(6)15N(2) (K)
																	508.7	1523.09	1523.84	3	-492.18	2	17	4604	4617	1	K.GPKVKGDMDISLPK.V	Oxidation (M); 3 Label:13C(6)15N(2) (K)
																	551.51	1651.51	1651.88	3	-223.99	2	3	4746	4761	1	K.VEGDLKGPEADIKGPK.V
																	692.46	1382.9	1383.76	2	-621.5	1	2	4874	4886	1	K.VEGTLKGPEVDLK.G
																	765.22	2292.64	2292.24	3	174.5	1	4	4906	4926	1	K.MPSLEISAPKVTAPDVDLHLK.A	Oxidation (M); 2 Label:13C(6)15N(2) (K)
																	455.9	1364.67	1364.75	3	-58.62	2	4	4980	4992	1	K.FGFGAKSPKADIK.S
																	605.41	1208.8	1208.71	2	74.46	2	0	5028	5038	1	K.IHMSGPKIKAK.K
																	709.01	1416	1415.73	2	190.71	0	22	5599	5612	1	K.GPQVSSALNLDTSK.F
																	616.56	615.55	615.38	1	276.25	1	0	5661	5665	1	K.MKIPK.F
Q96TA1	NIBL1_HUMAN	Niban-like protein 1	84.138	McrHIVSILAC4	107	4	2	3	1	4.8	3	90	1.06259	1	-1	X	742.74	1483.46	1482.8	2	445.1	0	1	294	306	1	K.VQQVQPAMQAVIR.T	Oxidation (M)
																	942.71	1883.41	1883.9	2	-260.1	0	42	368	384	1	K.EVTDMNLNVINEGGIDK.L	Oxidation (M); Label:13C(6)15N(2) (K)
																	938.98	1875.95	1875.89	2	31.98	0	92	368	384	1	K.EVTDMNLNVINEGGIDK.L	Oxidation (M)
																	655.55	654.54	654.34	1	305.65	0	1	555	560	1	K.EAAVQR.K	Glu->pyro-Glu (N-term E)
P19338	NUCL_HUMAN	Nucleolin	76.614	McrHIVSILAC4	328	10	8	7	6	13.2	7	420	1.06079	6	1.04303	X	627.9	626.89	626.35	1	862.14	0	6	56	62	1	K.AAATSAK.K	Label:13C(6)15N(2) (K)
																	1156.85	2311.69	2311.15	2	233.65	0	80	298	318	1	K.VEGTEPTTAFNLFVGNLNFNK.S
																	592.87	1183.72	1183.58	2	118.29	0	10	411	420	1	K.EVFEDAAEIR.L	Label:13C(6) (R)
																	590.03	1178.05	1177.56	2	416.11	0	80	411	420	1	K.EVFEDAAEIR.L
																	580.98	1159.94	1159.58	2	310.46	0	42	458	467	1	R.SISLYYTGEK.G
																	1251.26	2500.5	2500.26	2	95.99	0	97	487	508	1	K.TLVLSNLSYSATEETLQEVFEK.A
																	665.88	1329.75	1329.64	2	82.73	0	87	578	589	2	K.GLSEDTTEETLK.E	Label:13C(6)15N(2) (K)
																	661.89	1321.77	1321.62	2	113.5	0	65	578	589	1	K.GLSEDTTEETLK.E
																	662.45	1322.88	1322.53	2	264.64	0	35	628	639	1	K.EAMEDGEIDGNK.V	Oxidation (M)
P51659	DHB4_HUMAN	Peroxisomal multifunctional enzyme type 2	79.686	McrHIVSILAC4	215	10	5	8	4	16	8	297	0.988494	6	1.39882	X	675.73	674.72	675.34	1	-918.06	0	15	1	6	1	-.MGSPLR.F	Oxidation (M)
																	585.56	1169.1	1168.69	2	350.82	0	94	11	23	1	R.VVLVTGAGAGLGR.A
																	706.02	1410.03	1409.63	2	283.76	0	59	69	81	1	K.AVANYDSVEEGEK.V
																	642.01	1282	1281.74	2	202.85	0	10	93	104	1	R.IDVVVNNAGILR.D
																	738.56	1475.11	1474.75	2	244.11	0	11	316	331	1	R.ATSTATSGFAGAIGQK.L	Label:13C(6)15N(2) (K)
																	734.38	1466.75	1466.74	2	6.82	0	43	316	331	1	R.ATSTATSGFAGAIGQK.L
																	644.83	1931.48	1931.96	3	-248.45	0	4	385	403	1	K.SMMGGGLAEIPGLSINFAK.V	2 Oxidation (M); Label:13C(6)15N(2) (K)
																	955.94	2864.8	2865.53	3	-254.75	0	2	480	506	1	K.VAVAIPNRPPDAVLTDTTSLNQAALYR.L
																	699.62	1397.23	1396.7	2	379.47	0	60	544	555	1	R.VLQQFADNDVSR.F	Label:13C(6) (R)
																	696.54	1391.06	1390.68	2	273.25	0	73	544	555	1	R.VLQQFADNDVSR.F
P16284	PECA1_HUMAN	Platelet endothelial cell adhesion molecule	82.536	McrHIVSILAC4	87	6	3	4	1	9.2	4	77	1.71946	1	-1	X	989.72	1977.43	1976.95	2	242.8	0	11	185	200	1	R.DQNFVILEFPVEEQDR.V
																	760.42	1518.83	1518.73	2	65.84	0	40	362	374	2	K.EDTIVSQTQDFTK.I	Label:13C(6)15N(2) (K)
																	756.46	1510.9	1510.72	2	119.15	0	63	362	374	1	K.EDTIVSQTQDFTK.I
																	751.74	2252.19	2252.09	3	44.4	0	2	632	651	1	K.QMPVEMSRPAVPLLNSNNEK.M	Oxidation (M); Gln->pyro-Glu (N-term Q)
																	1105.95	2209.88	2209.88	2	0	0	1	652	670	1	K.MSDPNMEANSHYGHNDDVR.N	Oxidation (M); Label:13C(6) (R)
Q15149	PLEC_HUMAN	Plectin	531.791	McrHIVSILAC4	55	38	2	38	2	12	38	166	1.65254	4	1.82728		1027.96	1026.95	1026.51	1	428.64	0	1	1	9	1	-.MVAGMLMPR.D	Oxidation (M); Label:13C(6) (R)
																	617.41	1849.2	1849.02	3	97.35	0	3	84	99	1	R.QYLHLPPEIVPASLQR.V	Gln->pyro-Glu (N-term Q); Label:13C(6) (R)
																	700.08	1398.15	1397.77	2	271.86	1	2	100	111	1	R.VRRPVAMVMPAR.R	Oxidation (M)
																	858.99	1715.97	1715.83	2	81.59	0	9	372	386	1	R.LLDPEDVDVPQPDEK.S	Label:13C(6)15N(2) (K)
																	565.26	1692.74	1692.96	3	-129.95	2	5	562	577	1	R.LLAAGKVPQRAGEVER.D
																	1152.44	1151.44	1151.64	1	-173.67	1	3	568	577	1	K.VPQRAGEVER.D	2 Label:13C(6) (R)
																	580.72	1159.42	1159.55	2	-112.11	0	9	714	724	1	R.SDEGQLSPATR.G
																	1260.57	2519.13	2519.31	2	-71.45	1	1	751	772	1	R.SLESLHSFVAAATKELMWLNEK.E	2 Label:13C(6)15N(2) (K)
																	752.5	1502.99	1502.63	2	239.58	0	3	773	784	1	K.EEEEVGFDWSDR.N	Label:13C(6) (R)
																	790.1	789.09	789.46	1	-468.67	0	1	916	923	1	K.GHLSGLAK.R	Label:13C(6)15N(2) (K)
																	1126.91	3377.71	3377.59	3	35.53	0	2	978	1008	1	K.VLSSSGSEAAVPSVCFLVPPPNQEAQEAVTR.L
																	675.79	1349.57	1349.55	2	14.82	0	35	1076	1088	1	R.DSQDAGGFGPEDR.L
																	679.68	1357.35	1357.66	2	-228.33	1	7	1288	1299	1	R.DELRGAQEVGER.L
																	658.02	1971.04	1971.06	3	-10.15	2	4	1511	1528	1	R.QLAEAHAQAKAQAEREAK.E	2 Label:13C(6)15N(2) (K); Label:13C(6) (R)
																	760.47	2278.38	2279.15	3	-337.85	2	5	1534	1552	1	R.MQEEVVRREEAAVDAQQQK.R	Oxidation (M); Label:13C(6)15N(2) (K); 2 Label:13C(6) (R)
																	635.38	1268.75	1268.61	2	110.36	1	3	1953	1963	1	R.QRQLAEEDAAR.Q	Gln->pyro-Glu (N-term Q)
																	524.45	1570.33	1570.83	3	-318.3	2	4	1953	1965	1	R.QRQLAEEDAARQR.A	Gln->pyro-Glu (N-term Q); 3 Label:13C(6) (R)
																	575.93	574.93	574.27	1	1149.29	0	6	1966	1970	1	R.AEAER.V
																	567.05	566.04	566.35	1	-547.36	0	7	1971	1975	1	R.VLAEK.L	Label:13C(6)15N(2) (K)
																	650.68	1299.35	1299.64	2	-223.14	0	18	2432	2442	1	R.QLAEEDLAQQR.A
																	1225.96	2449.91	2450.32	2	-167.33	2	4	2453	2473	1	K.MQAVQEATRLKAEAELLQQQK.E	Oxidation (M); 2 Label:13C(6)15N(2) (K); Label:13C(6) (R)
																	869.39	2605.14	2605.46	3	-122.82	2	7	2554	2575	1	K.LHRTELATQEKVTLVQTLEIQR.Q
																	650.83	1299.64	1298.76	2	677.57	0	4	2565	2575	1	K.VTLVQTLEIQR.Q
																	937	1871.98	1871.82	2	85.48	1	5	2669	2682	1	R.EEQQRQQQQMEQER.Q	Oxidation (M); Glu->pyro-Glu (N-term E)
																	592.87	591.86	592.31	1	-759.74	0	4	2937	2941	1	R.EHGIR.L	Glu->pyro-Glu (N-term E)
																	1267.75	2533.48	2533.1	2	150.01	1	4	3008	3027	1	R.CVEDPETGLCLLPLTDKAAK.G
																	593.85	1778.52	1779.03	3	-286.67	1	4	3116	3131	1	R.SLVPAAELLESRVIDR.E	2 Label:13C(6) (R)
																	1026.49	3076.46	3076.59	3	-42.25	1	2	3183	3212	1	K.KDLLPSDMAVALLEAQAGTGHIIDPATSAR.L	Oxidation (M)
																	661.44	1320.87	1320.76	2	83.29	1	3	3232	3243	1	K.LLSAEKAVTGYR.D	Label:13C(6)15N(2) (K); Label:13C(6) (R)
																	893.31	1784.6	1783.96	2	358.75	0	5	3552	3568	1	K.AGVVGPELHEQLLSAEK.A	Label:13C(6)15N(2) (K)
																	1401.47	4201.39	4201.15	3	57.13	2	5	3601	3637	1	R.LLEAQIATGGIIDPVHSHRVPVDVAYQRGYFSEEMNR.V	Oxidation (M); 3 Label:13C(6) (R)
																	524.22	1046.42	1045.56	2	822.53	0	17	3620	3628	1	R.VPVDVAYQR.G
																	1374.03	4119.06	4118.89	3	41.27	1	2	3702	3738	1	R.RAFEETQIDIPGGGSHGGSTMSLWEVMQSDLIPEEQR.A	2 Oxidation (M)
																	612.38	1222.75	1222.58	2	139.05	0	44	3739	3749	1	R.AQLMADFQAGR.V	Oxidation (M)
																	889.01	2664.01	2663.33	3	255.32	1	0	4037	4060	1	R.SQVMDEATALQLREGLTSIEEVTK.N	Oxidation (M)
																	706.88	2117.63	2117.12	3	240.89	2	6	4122	4140	1	K.LTVEEAVRMGIVGPEFKDK.L
																	1161.86	2321.7	2322.09	2	-167.95	0	4	4226	4244	1	K.GFFDPNTEENLTYLQLMER.C	Label:13C(6) (R)
																	603.43	1204.84	1205.63	2	-655.26	2	12	4329	4338	1	K.SMIIDRRSGR.Q	Oxidation (M)
P02545	LMNA_HUMAN	Prelamin-A/C	74.139	McrHIVSILAC4	150	12	3	12	3	18.4	12	238	1.01016	8	1.49021	X	680.48	1358.95	1358.68	2	198.72	0	54	12	25	1	R.SGAQASSTPLSPTR.I
																	545.71	1089.41	1088.55	2	790.04	0	6	51	60	1	R.SLETENAGLR.L
																	575.17	1148.32	1147.57	2	653.55	0	83	63	72	1	R.ITESEEVVSR.E
																	587.94	1760.79	1760.92	3	-73.83	1	6	63	78	1	R.ITESEEVVSREVSGIK.A
																	1010.37	1009.36	1009.55	1	-188.2	0	0	136	144	1	K.DLEALLNSK.E	Label:13C(6)15N(2) (K)
																	594.77	1187.52	1187.61	2	-75.78	1	2	182	190	1	K.QLQDEMLRR.V
																	578.89	577.88	578.28	1	-691.71	0	12	276	280	1	R.QSAER.N	Gln->pyro-Glu (N-term Q); Label:13C(6) (R)
																	865.46	2593.35	2593.35	3	0	2	5	276	298	1	R.QSAERNSNLVGAAHEELQQSRIR.I	Gln->pyro-Glu (N-term Q); 3 Label:13C(6) (R)
																	459.47	916.92	917.45	2	-577.69	0	3	322	329	1	R.DLEDSLAR.E
																	1347.8	1346.79	1346.67	1	89.11	0	1	367	377	1	K.LALDMEIHAYR.K	Oxidation (M)
																	602.46	1202.91	1202.57	2	282.73	0	70	440	450	1	R.VAVEEVDEEGK.F
																	649.65	1297.28	1296.64	2	493.58	0	6	472	482	1	R.QNGDDPLLTYR.F	Label:13C(6) (R)
Q8WUM4	PDC6I_HUMAN	Programmed cell death 6-interacting protein	96.023	McrHIVSILAC4	92	6	2	5	2	5.9	5	132	1.46731	3	1.20374	X	765.81	1529.6	1529.72	2	-78.45	0	32	216	229	1	K.LANQAADYFGDAFK.Q
																	414.52	827.02	826.43	2	713.91	0	7	270	276	1	K.FGEEIAR.L	Label:13C(6) (R)
																	534.13	533.12	532.3	1	1540.48	0	1	286	290	2	K.TVASR.Y
																	767.09	1532.17	1531.7	2	306.85	0	84	457	469	1	R.LLDEEEATDNDLR.A
																	1350.61	1349.61	1349.69	1	-59.27	1	4	490	501	1	R.AEGTNFRTVLDK.A
P46940	IQGA1_HUMAN	Ras GTPase-activating-like protein IQGAP1	189.252	McrHIVSILAC4	329	32	9	26	6	18.9	26	556	1.04134	8	1.3135	X	766.81	1531.6	1531.72	2	-78.34	0	19	131	142	2	K.IFYPETTDIYDR.K
																	602.09	1202.17	1201.68	2	407.76	1	22	231	241	1	R.RIPADTFAALK.N
																	595.03	1188.04	1187.57	2	395.77	2	5	267	276	1	K.QDKMTNAKNR.T	Gln->pyro-Glu (N-term Q)
																	740.37	1478.72	1478.72	2	0	0	33	337	348	1	R.GLQQQNSDWYLK.Q
																	1032.77	2063.53	2063.95	2	-203.49	0	93	369	387	1	K.EELQSGVDAANSAAQQYQR.R
																	664.24	1326.47	1325.67	2	603.47	0	4	466	477	1	R.ALESGDVNTVWK.Q	Label:13C(6)15N(2) (K)
																	576.47	1150.92	1151.63	2	-616.52	1	13	497	505	1	R.YLDELMKLK.A
																	577.43	1152.85	1152.69	2	138.81	0	22	557	567	2	K.TLQALQIPAAK.L
																	866.07	1730.12	1729.86	2	150.3	0	59	723	738	1	R.EEIQSSISGVTAAYNR.E	Label:13C(6) (R)
																	863.09	1724.17	1723.84	2	191.43	0	102	723	738	1	R.EEIQSSISGVTAAYNR.E
																	788.43	1574.84	1574.84	2	0	0	19	857	870	1	K.TLINAEDPPMVVVR.K	Oxidation (M); Label:13C(6) (R)
																	860.14	2577.4	2577.24	3	62.08	1	1	871	891	1	R.KFVHLLDQSDQDFQEELDLMK.M
																	617.59	1233.17	1233.68	2	-413.4	0	3	925	935	1	K.ITLQDVVSHSK.K	Label:13C(6)15N(2) (K)
																	656.58	1966.73	1965.97	3	386.58	2	3	943	959	1	K.EQLSDMMMINKQKGGLK.A	Oxidation (M)
																	940.11	2817.31	2817.51	3	-70.98	2	1	1036	1060	1	K.SKVDQIQEIVTGNPTVIKMVVSFNR.G	Oxidation (M)
																	863.09	2586.26	2586.38	3	-46.4	1	1	1038	1060	1	K.VDQIQEIVTGNPTVIKMVVSFNR.G
																	850.82	849.81	849.53	1	329.59	0	10	1070	1077	1	R.QILAPVVK.E	Gln->pyro-Glu (N-term Q)
																	1070.43	3208.25	3207.58	3	208.88	2	0	1084	1111	1	K.SLNIKTDPVDIYKSWVNQMESQTGEASK.L	Oxidation (M); 3 Label:13C(6)15N(2) (K)
																	849.43	1696.85	1696.74	2	64.83	0	31	1097	1111	1	K.SWVNQMESQTGEASK.L	Oxidation (M)
																	621.75	1241.48	1240.61	2	701.27	0	11	1175	1185	2	K.FPDAGEDELLK.I	Label:13C(6)15N(2) (K)
																	794.4	1586.78	1586.66	2	75.63	0	43	1369	1382	2	K.FDVPGDENAEMDAR.T	Oxidation (M); Label:13C(6) (R)
																	791.4	1580.79	1580.64	2	94.9	0	78	1369	1382	1	K.FDVPGDENAEMDAR.T	Oxidation (M)
																	894.39	1786.77	1786.17	2	335.91	2	7	1383	1397	1	R.TILLNTKRLIVDVIR.F	Label:13C(6)15N(2) (K); 2 Label:13C(6) (R)
																	621.01	1860.02	1859.99	3	16.13	2	2	1476	1490	1	K.NKYQELINDIARDIR.N
																	617.44	1232.87	1233.64	2	-624.17	0	11	1478	1487	1	K.YQELINDIAR.D
																	742.5	1482.98	1482.67	2	209.08	0	69	1517	1528	1	K.ATFYGEQVDYYK.S
																	534.08	533.07	533.35	1	-524.98	1	4	1542	1546	1	K.GKVSK.K	2 Label:13C(6)15N(2) (K)
																	641.65	640.64	641.35	1	-1107.04	1	1	1653	1657	1	K.KFYGK.-
Q9P2E9	RRBP1_HUMAN	Ribosome-binding protein 1	152.472	McrHIVSILAC4	134	11	3	7	2	5.6	7	168	1.1372	3	2.03271	X	684.23	1366.44	1365.72	2	527.19	0	60	708	720	1	K.LLATEQEDAAVAK.S	Label:13C(6)15N(2) (K)
																	679.86	1357.71	1357.71	2	0	0	71	708	720	2	K.LLATEQEDAAVAK.S
																	585.08	1168.15	1167.65	2	428.21	0	20	865	874	1	K.QVLQLQASHR.E	Gln->pyro-Glu (N-term Q); Label:13C(6) (R)
																	581.64	1161.26	1161.63	2	-318.52	0	15	865	874	1	K.QVLQLQASHR.E	Gln->pyro-Glu (N-term Q)
																	541.4	540.39	540.26	1	240.62	0	7	903	907	1	R.ADAEK.A	Label:13C(6)15N(2) (K)
																	533.75	532.74	532.25	1	920.62	0	5	903	907	1	R.ADAEK.A
																	772.07	1542.13	1541.8	2	214.04	1	6	1002	1014	1	K.EAIELREAVEQQK.V
																	621.01	1240.01	1240.64	2	-507.8	0	9	1133	1143	1	R.SILAETEGMLR.D	Oxidation (M); Label:13C(6) (R)
																	645.39	1288.77	1289.59	2	-635.86	0	4	1148	1157	1	K.SVEEEEQVWR.A
																	889.01	1776	1775.84	2	90.1	0	58	1334	1350	1	R.TAGPLESSETEEASQLK.E
P16615	AT2A2_HUMAN	Sarcoplasmic/endoplasmic reticulum calcium ATPase 2	114.757	McrHIVSILAC4	78	7	3	6	3	8.7	6	154	1.4331	6	1.65626	X	827.61	2479.82	2479.27	3	221.84	0	1	8	30	1	K.TVEEVLGHFGVNESTGLSLEQVK.K	Label:13C(6)15N(2) (K)
																	886.45	1770.89	1770.04	2	480.22	2	3	159	174	1	K.VPADIRLTSIKSTTLR.V
																	674.25	1346.49	1346.67	2	-133.66	0	44	206	218	1	K.NMLFSGTNIAAGK.A	Oxidation (M); Label:13C(6)15N(2) (K)
																	670.26	1338.5	1338.66	2	-119.52	0	5	206	218	1	K.NMLFSGTNIAAGK.A	Oxidation (M)
																	781.57	1561.12	1560.82	2	192.21	0	31	219	234	1	K.AMGVVVATGVNTEIGK.I	Oxidation (M)
																	583.54	1165.06	1164.57	2	420.76	0	22	253	262	1	K.LDEFGEQLSK.V
																	705.2	1408.39	1407.69	2	497.27	0	59	638	650	1	R.IGIFGQDEDVTSK.A
Q12884	SEPR_HUMAN	Seprase	87.713	McrHIVSILAC4	59	2	1	2	1	3.2	2	70	1.38398	2	1.5497	X	688.45	1374.89	1374.7	2	138.21	0	59	382	394	1	K.DTVENAIQITSGK.W
																	681.48	1360.95	1360.74	2	154.33	1	11	522	532	1	K.MILPPQFDRSK.K	Oxidation (M); Label:13C(6)15N(2) (K); Label:13C(6) (R)
P05023	AT1A1_HUMAN	Sodium/potassium-transporting ATPase subunit alpha-1	112.896	McrHIVSILAC4	526	22	12	15	7	21.2	15	618	1.23588	11	1.38854	X	612.76	1835.25	1834.81	3	239.81	2	2	31	45	1	R.DMDELKKEVSMDDHK.L	Oxidation (M)
																	684.23	2049.67	2048.99	3	331.87	2	3	38	54	1	K.EVSMDDHKLSLDELHRK.Y	Oxidation (M); Glu->pyro-Glu (N-term E)
																	643.26	1284.51	1283.7	2	630.99	0	21	163	173	1	K.NMVPQQALVIR.N	Oxidation (M)
																	810.34	1618.67	1618.74	2	-43.24	0	86	213	227	1	K.VDNSSLTGESEPQTR.S
																	813.43	1624.85	1624.76	2	55.39	0	53	213	227	1	K.VDNSSLTGESEPQTR.S	Label:13C(6) (R)
																	763.41	1524.8	1524.72	2	52.47	0	48	228	240	2	R.SPDFTNENPLETR.N	Label:13C(6) (R)
																	760.49	1518.97	1518.7	2	177.78	0	74	228	240	2	R.SPDFTNENPLETR.N
																	620.58	1239.14	1238.66	2	387.52	0	65	446	458	1	R.AVAGDASESALLK.C	Label:13C(6)15N(2) (K)
																	616.56	1231.11	1230.65	2	373.79	0	86	446	458	1	R.AVAGDASESALLK.C
																	631.58	1261.14	1260.67	2	372.82	0	32	477	487	2	K.IVEIPFNSTNK.Y
																	551.01	1100.01	1099.54	2	427.45	0	16	527	535	1	K.EQPLDEELK.D
																	918.2	1834.38	1834.94	2	-305.19	0	60	630	647	1	K.GVGIISEGNETVEDIAAR.L	Label:13C(6) (R)
																	619.04	1236.07	1235.7	2	299.43	0	44	648	658	1	R.LNIPVSQVNPR.D
																	906.52	1811.02	1810.94	2	44.18	0	94	708	726	1	R.QGAIVAVTGDGVNDSPALK.K
																	758.2	1514.39	1513.75	2	422.79	0	79	728	743	1	K.ADIGVAMGIAGSDVSK.Q	Oxidation (M); Label:13C(6)15N(2) (K)
																	753.93	1505.85	1505.74	2	73.05	0	88	728	743	1	K.ADIGVAMGIAGSDVSK.Q	Oxidation (M)
																	818.7	2453.09	2452.19	3	367.02	0	1	744	766	1	K.QAADMILLDDNFASIVTGVEEGR.L	Gln->pyro-Glu (N-term Q); Label:13C(6) (R)
																	1124.05	3369.14	3368.67	3	139.52	1	4	951	979	1	K.NKILIFGLFEETALAAFLSYCPGMGVALR.M	Oxidation (M)
																	641.7	640.69	641.46	1	-1200.39	1	1	1006	1010	1	R.KLIIR.R
P23246	SFPQ_HUMAN	Splicing factor, proline- and glutamine-rich	76.149	McrHIVSILAC4	210	16	7	12	4	21.6	12	297	0.846845	6	1.43583	X	908.67	1815.33	1814.92	2	225.91	0	25	299	314	1	R.LFVGNLPADITEDEFK.R	Label:13C(6)15N(2) (K)
																	904.63	1807.25	1806.9	2	193.7	0	81	299	314	1	R.LFVGNLPADITEDEFK.R
																	630.92	1889.73	1889.05	3	359.97	2	10	315	330	1	K.RLFAKYGEPGEVFINK.G	2 Label:13C(6)15N(2) (K); Label:13C(6) (R)
																	631.03	1260.05	1259.63	2	333.43	0	30	320	330	2	K.YGEPGEVFINK.G	Label:13C(6)15N(2) (K)
																	627.03	1252.05	1251.61	2	351.55	0	56	320	330	1	K.YGEPGEVFINK.G
																	699.97	1397.94	1397.79	2	107.31	1	2	364	376	1	R.VRFATHAAALSVR.N
																	1320.55	2639.08	2638.29	2	299.44	0	5	377	399	2	R.NLSPYVSNELLEEAFSQFGPIER.A
																	650.83	649.82	650.32	1	-768.85	0	3	537	541	1	R.QDLMR.R	Gln->pyro-Glu (N-term Q); Label:13C(6) (R)
																	748.36	2242.05	2242.01	3	17.84	2	3	543	559	1	R.QEELRRMEELHNQEMQK.R	2 Oxidation (M); Gln->pyro-Glu (N-term Q)
																	961.22	1920.43	1920.81	2	-197.83	2	1	594	608	1	R.EESYSRMGYMDPRER.D	Oxidation (M)
																	848.39	2542.14	2542.06	3	31.47	2	10	607	630	1	R.ERDMRMGGGGAMNMGDPYGSGGQK.F	4 Oxidation (M); Label:13C(6)15N(2) (K); 2 Label:13C(6) (R)
																	1103.86	2205.7	2204.87	2	376.44	1	1	609	630	1	R.DMRMGGGGAMNMGDPYGSGGQK.F	2 Oxidation (M)
																	671.4	1340.79	1340.66	2	96.97	0	66	667	681	1	R.FGQGGAGPVGGQGPR.G
																	1328.18	1327.17	1327.65	1	-361.54	1	3	696	706	1	R.EEYEGPNKKPR.F	Glu->pyro-Glu (N-term E)
Q9Y490	TLN1_HUMAN	Talin-1	269.767	McrHIVSILAC4	77	15	1	13	1	9.3	13	120	1.36848	2	1.06881	X	653.87	1958.6	1957.93	3	342.2	2	2	329	343	1	R.LLGITKECVMRVDEK.T	Oxidation (M)
																	700.68	2099.03	2098.16	3	414.65	0	4	766	786	1	R.GVGAAATAVTQALNELLQHVK.A	Label:13C(6)15N(2) (K)
																	697.07	1392.12	1391.58	2	388.05	0	77	842	854	1	K.ADAEGESDLENSR.K
																	649.41	1945.2	1944.97	3	118.25	1	1	892	910	1	R.EAAEGLRMATNAAAQNAIK.K	Oxidation (M)
																	532.47	1062.92	1062.61	2	291.73	0	7	1026	1035	1	K.NLGTALAELR.T	Label:13C(6) (R)
																	1287.62	2573.22	2572.32	2	349.88	0	5	1097	1122	1	K.AVSSAIAQLLGEVAQGNENYAGIAAR.D
																	801.83	800.82	801.4	1	-723.73	0	4	1208	1214	1	R.DVDNALR.A
																	1018.17	3051.49	3051.52	3	-9.83	1	2	1402	1431	1	K.VLGEAMTGISQNAKNGNLPEFGDAISTASK.A	Oxidation (M); 2 Label:13C(6)15N(2) (K)
																	735.5	1468.99	1468.77	2	149.79	0	14	1605	1618	1	K.TMLESAGGLIQTAR.A	Oxidation (M); Label:13C(6) (R)
																	732.47	1462.93	1462.74	2	129.89	0	5	1605	1618	1	K.TMLESAGGLIQTAR.A	Oxidation (M)
																	1160.61	3478.82	3478.65	3	48.87	0	0	1974	2006	1	R.GTQACITAASAVSGIIADLDTTIMFATAGTLNR.E	Oxidation (M)
																	1113.88	2225.74	2225.16	2	260.66	2	2	2198	2217	1	R.QEDVIATANLSRRAIADMLR.A	Gln->pyro-Glu (N-term Q)
																	387.5	1159.48	1159.65	3	-146.6	1	7	2466	2476	1	R.ASDNLVKAAQK.A	2 Label:13C(6)15N(2) (K)
																	781.57	2341.68	2342.22	3	-230.55	2	5	2473	2493	2	K.AAQKAAAFEEQENETVVVKEK.M	3 Label:13C(6)15N(2) (K)
P02786	TFR1_HUMAN	Transferrin receptor protein 1	84.871	McrHIVSILAC4	257	12	8	10	6	14.6	10	358	1.87763	6	1.23678	X	873.65	1745.28	1744.84	2	252.17	0	39	7	22	1	R.SAFSNLFGGEPLSYTR.F
																	785.45	1568.88	1568.7	2	114.74	0	105	40	53	1	K.LAVDEEENADNNTK.A	Label:13C(6)15N(2) (K)
																	781.51	1561.01	1560.69	2	205.04	0	125	40	53	1	K.LAVDEEENADNNTK.A
																	609.7	1217.39	1216.54	2	698.7	0	13	110	120	1	R.EEPGEDFPAAR.R
																	1374.03	1373.02	1372.64	1	276.84	1	6	110	121	1	R.EEPGEDFPAARR.L
																	603.4	1204.78	1204.61	2	141.12	0	37	135	145	1	K.LDSTDFTGTIK.L	Label:13C(6)15N(2) (K)
																	599.71	1197.4	1196.59	2	676.92	0	39	135	145	1	K.LDSTDFTGTIK.L
																	606.02	1210.02	1209.64	2	314.14	0	35	146	155	1	K.LLNENSYVPR.E	Label:13C(6) (R)
																	649.08	1296.15	1295.68	2	362.74	0	37	194	205	1	K.DSAQNSVIIVDK.N	Label:13C(6)15N(2) (K)
																	837.28	1672.54	1671.84	2	418.7	0	16	395	409	1	K.GFVEPDHYVVVGAQR.D
																	658.02	1314.03	1313.64	2	296.88	0	41	429	439	1	K.LAQMFSDMVLK.D	2 Oxidation (M)
																	552.61	1103.21	1102.54	2	607.69	0	11	656	665	1	R.LTTDFGNAEK.T	Label:13C(6)15N(2) (K)
P55072	TERA_HUMAN	Transitional endoplasmic reticulum ATPase	89.322	McrHIVSILAC4	283	14	8	11	6	18	11	444	1.13342	12	1.39741	X	635.53	634.53	634.29	1	378.38	0	0	2	8	1	M.ASGADSK.G
																	521.12	1040.22	1039.56	2	634.88	0	37	9	18	2	K.GDDLSTAILK.Q	Label:13C(6)15N(2) (K)
																	1085.61	2169.21	2169.12	2	41.49	0	109	26	45	1	R.LIVDEAINEDNSVVSLSQPK.M
																	1074.18	1073.17	1072.53	1	596.72	0	4	46	53	1	K.MDELQLFR.G	Oxidation (M); Label:13C(6) (R)
																	1067.64	1066.63	1066.51	1	112.52	0	4	46	53	1	K.MDELQLFR.G	Oxidation (M)
																	683.35	682.35	682.4	1	-73.27	0	18	212	217	1	K.QLAQIK.E	Gln->pyro-Glu (N-term Q)
																	538.54	1075.07	1074.53	2	502.55	0	66	278	287	1	K.LAGESESNLR.K
																	625.02	1248.03	1247.65	2	304.57	0	55	366	377	1	R.EVDIGIPDATGR.L	Label:13C(6) (R)
																	621.97	1241.93	1241.63	2	241.62	0	47	366	377	1	R.EVDIGIPDATGR.L
																	665.46	1328.9	1328.68	2	165.58	0	72	454	465	1	R.WALSQSNPSALR.E
																	856.61	1711.2	1710.82	2	222.12	0	58	600	614	1	R.VINQILTEMDGMSTK.K	2 Oxidation (M)
																	712.95	1423.89	1423.63	2	182.63	1	7	734	744	1	R.DHFEEAMRFAR.R	Oxidation (M)
																	1074.37	3220.07	3219.31	3	236.08	0	14	773	806	1	R.FPSGNQGGAGPSQGSGGGTGGSVYTEDNDDDLYG.-
P40939	ECHA_HUMAN	Trifunctional enzyme subunit alpha, mitochondrial	83	McrHIVSILAC4	75	10	2	9	2	15.1	9	139	1.09725	4	1.42473	X	805.49	1608.97	1608.77	2	124.32	0	9	191	205	1	K.MVGVPAALDMMLTGR.S	3 Oxidation (M)
																	645.12	1932.35	1932.99	3	-331.09	1	14	191	208	1	K.MVGVPAALDMMLTGRSIR.A	Oxidation (M)
																	1309.46	2616.91	2616.43	2	183.46	2	1	212	235	1	R.AKKMGLVDQLVEPLGPGLKPPEER.T	Oxidation (M)
																	694.9	693.89	693.45	1	634.51	0	3	304	309	1	K.IIDVVK.T	Label:13C(6)15N(2) (K)
																	690.82	2069.43	2068.98	3	217.5	0	2	423	440	1	R.DSIFSNLTGQLDYQGFEK.A	Label:13C(6)15N(2) (K)
																	867.96	866.95	867.45	1	-576.4	0	7	598	605	1	K.HVAEDLGK.V
																	797.12	1592.23	1592.79	2	-351.58	0	49	611	625	1	R.FGGGNPELLTQMVSK.G	Oxidation (M)
																	773.73	1545.45	1544.75	2	453.15	0	1	647	660	2	K.DLNSDMDSILASLK.L	Oxidation (M); Label:13C(6)15N(2) (K)
																	709.19	1416.36	1416.65	2	-204.71	0	53	665	676	1	K.SEVSSDEDIQFR.L	Label:13C(6) (R)
P13010	XRCC5_HUMAN	X-ray repair cross-complementing protein 5	82.705	McrHIVSILAC4	89	11	4	9	4	20.2	9	184	1.12107	7	1.28252	X	994.36	993.35	992.55	1	806	0	3	37	44	1	K.VITMFVQR.Q
																	619.48	1855.43	1855.02	3	221.02	2	2	130	144	1	K.RHIEIFTDLSSRFSK.S	Label:13C(6)15N(2) (K); 2 Label:13C(6) (R)
																	662.22	1322.42	1322.69	2	-204.13	0	18	131	141	1	R.HIEIFTDLSSR.F	Label:13C(6) (R)
																	659.55	1317.09	1316.67	2	318.99	0	30	131	141	1	R.HIEIFTDLSSR.F
																	637.77	1273.53	1273.75	2	-172.72	0	0	145	155	1	K.SQLDIIIHSLK.K	Label:13C(6)15N(2) (K)
																	1326.84	2651.66	2651.2	2	173.51	0	16	210	232	1	K.MVMISLEGEDGLDEIYSFSESLR.K	2 Oxidation (M)
																	1224.13	3669.36	3669.68	3	-87.2	2	5	287	315	1	K.EDIQKETVYCLNDDDETEVLKEDIIQGFR.Y	Glu->pyro-Glu (N-term E); 2 Label:13C(6)15N(2) (K); Label:13C(6) (R)
																	751.25	2250.74	2250.03	3	315.55	0	3	546	565	1	K.DQVTAQEIFQDNHEDGPTAK.K	Label:13C(6)15N(2) (K)
																	748.37	2242.09	2242.01	3	35.68	0	31	546	565	1	K.DQVTAQEIFQDNHEDGPTAK.K
																	1111.81	3332.39	3331.53	3	258.14	0	34	607	634	1	K.ASFEEASNQLINHIEQFLDTNETPYFMK.S	Oxidation (M)
																	702.25	1402.49	1401.64	2	606.43	0	66	689	702	1	K.EEASGSSVTAEEAK.K	Label:13C(6)15N(2) (K)
Search Parameters
Subsamples: McrHIVSILAC4
Database:		SwissProt
Fasta Version:		SwissProt_2013_01.fasta
# Sequences:		20233
Taxonomy:		Homo sapiens (human)
Enzyme:		Trypsin
Quantitation Protocol:		SILAC R+6 K+8 [MD]
Fixed modifications:		CarbamidomethylDTT (C)
Variable modifications:		Oxidation (M),Gln->pyro-Glu (N-term Q),Glu->pyro-Glu (N-term E),Label:13C(6)15N(2) (K),Label:13C(6) (R)
Mass values:		Monoisotopic
Peptide mass tolerance:		0.9 Da
Fragment mass tolerance:		0.6 Da
Max missed cleavages:		2
Instrument type:		ESI-TRAP
Scoring :		MudPIT
Subsamples: McrHIVSILAC4
Significance threshold p		0.05

## Sheet: SILAC5
Accession Nr	Accession	Name	Mass kDa	Distiller - McrHIVSILAC5_0_01_128.xml
													Heavy / Light
				Sample name	Score	Matches	Significant Matches	Sequences	Significant Sequences	Coverage %	Unique Peptides	Combined Protein Score	Ratio	# Peptides	Std. Deviation	Normal distributed	m/z	Mr(expt)	Mr(calc)	Charge	ppm	Miss cleavage sites	Score	Start	End	Duplicates	Peptide Sequences	Modifications
P08195	4F2_HUMAN	4F2 cell-surface antigen heavy chain	67.994	McrHIVSILAC5	66	3	1	3	1	7.3	3	74	0.785817	2	1.89861	X	623.45	1244.88	1244.59	2	233.01	0	66	148	160	1	K.VAEDEAEAAAAAK.F
																	706.92	2117.73	2118.02	3	-136.92	0	2	397	416	1	K.DLLLTSSYLSDSGSTGEHTK.S	Label:13C(6)15N(2) (K)
																	479.33	1434.96	1435.74	3	-543.27	0	6	417	429	1	K.SLVTQYLNATGNR.W
P10809	CH60_HUMAN	60 kDa heat shock protein, mitochondrial	61.055	McrHIVSILAC5	442	22	11	16	7	35.3	16	530	0.748024	13	1.78651	X	737.93	736.93	737.45	1	-705.13	0	0	4	9	1	R.LPTVFR.Q	Label:13C(6) (R)
																	1245.37	2488.72	2489.42	2	-281.19	2	5	4	24	1	R.LPTVFRQMRPVSRVLAPHLTR.A	Oxidation (M)
																	593.58	1777.73	1777.03	3	393.92	1	2	10	24	1	R.QMRPVSRVLAPHLTR.A	Oxidation (M); Gln->pyro-Glu (N-term Q); 3 Label:13C(6) (R)
																	1076.85	2151.69	2152.14	2	-209.09	0	22	38	58	1	R.ALMLQGVDLLADAVAVTMGPK.G	2 Oxidation (M); Label:13C(6)15N(2) (K)
																	677.13	1352.25	1351.72	2	392.09	0	32	61	72	1	R.TVIIEQSWGSPK.V	Label:13C(6)15N(2) (K)
																	672.93	1343.85	1343.71	2	104.19	0	77	61	72	1	R.TVIIEQSWGSPK.V
																	854.35	2560.02	2559.24	3	304.78	0	61	97	121	1	K.LVQDVANNTNEEAGDGTTTATVLAR.S
																	1280.6	2559.18	2559.24	2	-23.44	0	130	97	121	1	K.LVQDVANNTNEEAGDGTTTATVLAR.S
																	1234.02	3699.03	3698.9	3	35.15	2	1	157	191	1	K.KQSKPVTTPEEIAQVATISANGDKEIGNIISDAMK.K	Oxidation (M)
																	1238.91	3713.72	3713.93	3	-56.54	2	0	158	192	1	K.QSKPVTTPEEIAQVATISANGDKEIGNIISDAMKK.V	Oxidation (M); Gln->pyro-Glu (N-term Q); 4 Label:13C(6)15N(2) (K)
																	651.47	1951.38	1951.97	3	-302.26	1	3	206	221	1	K.TLNDELEIIEGMKFDR.G	Oxidation (M); Label:13C(6)15N(2) (K); Label:13C(6) (R)
																	456.97	911.92	911.58	2	372.98	0	70	293	301	1	K.VGLQVVAVK.A
																	621.35	1240.68	1240.6	2	64.48	0	12	406	417	1	K.VGGTSDVEVNEK.K	Label:13C(6)15N(2) (K)
																	617.66	1233.3	1232.59	2	576.02	0	81	406	417	3	K.VGGTSDVEVNEK.K
																	480.95	959.89	959.5	2	406.46	0	51	421	429	1	R.VTDALNATR.A
																	608.39	1214.77	1214.65	2	98.79	0	80	482	493	1	K.NAGVEGSLIVEK.I
																	743.92	742.91	742.42	1	660	0	2	517	523	2	K.GIIDPTK.V
																	1041.78	2081.54	2081.79	2	-120.09	1	0	552	573	1	K.EEKDPGMGAMGGMGGGMGGGMF.-	2 Oxidation (M); Glu->pyro-Glu (N-term E); Label:13C(6)15N(2) (K)
																	574.88	1721.63	1721.6	3	17.43	0	5	555	573	1	K.DPGMGAMGGMGGGMGGGMF.-	3 Oxidation (M)
P11021	GRP78_HUMAN	78 kDa glucose-regulated protein	72.333	McrHIVSILAC5	1869	59	48	23	19	43.1	21	1561	1.00614	27	1.36037	X	618.21	1234.41	1233.64	2	624.17	0	48	50	60	2	R.VEIIANDQGNR.I	Label:13C(6) (R)
																	615.17	1228.32	1227.62	2	570.21	0	50	50	60	3	R.VEIIANDQGNR.I
																	787.2	1572.38	1571.79	2	375.37	0	34	61	74	1	R.ITPSYVAFTPEGER.L	Label:13C(6) (R)
																	784.14	1566.27	1565.77	2	319.33	0	60	61	74	2	R.ITPSYVAFTPEGER.L
																	843.85	1685.69	1684.81	2	522.31	0	67	82	96	3	K.NQLTSNPENTVFDAK.R	Label:13C(6)15N(2) (K)
																	839.43	1676.85	1676.8	2	29.82	0	101	82	96	1	K.NQLTSNPENTVFDAK.R
																	719.93	1437.85	1437.7	2	104.33	0	53	102	113	3	R.TWNDPSVQQDIK.F	Label:13C(6)15N(2) (K)
																	715.96	1429.9	1429.68	2	153.88	0	41	102	113	2	R.TWNDPSVQQDIK.F
																	810.87	1619.73	1619.89	2	-98.77	0	79	124	138	1	K.TKPYIQVDIGGGQTK.T	2 Label:13C(6)15N(2) (K)
																	803.11	1604.2	1603.86	2	211.99	0	77	124	138	2	K.TKPYIQVDIGGGQTK.T
																	777.12	1552.23	1551.79	2	283.54	0	90	139	152	1	K.TFAPEEISAMVLTK.M	Oxidation (M)
																	637.1	1272.19	1271.64	2	432.51	1	42	153	163	1	K.MKETAEAYLGK.K	Oxidation (M); 2 Label:13C(6)15N(2) (K)
																	494.81	987.61	988.5	2	-900.35	0	5	155	163	1	K.ETAEAYLGK.K	Label:13C(6)15N(2) (K)
																	947.79	1893.57	1892.98	2	311.68	0	21	165	181	1	K.VTHAVVTVPAYFNDAQR.Q	Label:13C(6) (R)
																	944.76	1887.52	1886.96	2	296.77	0	49	165	181	2	K.VTHAVVTVPAYFNDAQR.Q
																	629.82	1886.44	1886.96	3	-275.58	0	32	165	181	1	K.VTHAVVTVPAYFNDAQR.Q
																	620.46	1238.9	1238.64	2	209.91	0	40	186	197	2	K.DAGTIAGLNVMR.I	Oxidation (M); Label:13C(6) (R)
																	617.41	1232.8	1232.62	2	146.03	0	91	186	197	1	K.DAGTIAGLNVMR.I	Oxidation (M)
																	609.52	1217.03	1216.62	2	337	0	87	186	197	1	K.DAGTIAGLNVMR.I
																	830.87	1659.73	1658.89	2	506.36	0	77	198	213	1	R.IINEPTAAAIAYGLDK.R
																	1086.12	2170.22	2170	2	101.38	0	67	307	324	1	R.IEIESFYEGEDFSETLTR.A	Label:13C(6) (R)
																	1082.97	2163.92	2163.98	2	-27.73	0	102	307	324	1	R.IEIESFYEGEDFSETLTR.A
																	668.01	1334	1334.63	2	-472.04	0	17	327	336	1	K.FEELNMDLFR.S	Oxidation (M); Label:13C(6) (R)
																	464.01	926	925.48	2	561.87	0	27	345	352	1	K.VLEDSDLK.K	Label:13C(6)15N(2) (K)
																	801.99	1601.96	1601.88	2	49.94	1	129	353	367	1	K.KSDIDEIVLVGGSTR.I	Label:13C(6)15N(2) (K); Label:13C(6) (R)
																	794.99	1587.97	1587.85	2	75.57	1	109	353	367	1	K.KSDIDEIVLVGGSTR.I
																	923.41	1844.81	1843.94	2	471.82	0	70	448	464	2	K.SQIFSTASDNQPTVTIK.V	Label:13C(6)15N(2) (K)
																	613.14	1836.39	1835.93	3	250.55	0	70	448	464	1	K.SQIFSTASDNQPTVTIK.V
																	919.14	1836.28	1835.93	2	190.64	0	92	448	464	1	K.SQIFSTASDNQPTVTIK.V
																	541.15	1080.28	1079.57	2	657.67	0	48	524	532	1	K.ITITNDQNR.L	Label:13C(6) (R)
																	538.18	1074.35	1073.55	2	745.19	0	56	524	532	3	K.ITITNDQNR.L
																	496.89	991.76	991.53	2	231.96	0	16	533	540	1	R.LTPEEIER.M	Label:13C(6) (R)
																	493.94	985.86	985.51	2	355.15	0	34	533	540	1	R.LTPEEIER.M
																	659.22	1316.43	1315.63	2	608.07	0	47	563	573	1	R.NELESYAYSLK.N
																	987.91	1973.8	1973.9	2	-50.66	0	85	602	617	1	K.IEWLESHQDADIEDFK.A
																	703.67	1405.33	1404.8	2	377.28	0	60	622	633	1	K.ELEEIVQPIISK.L	Label:13C(6)15N(2) (K)
																	699.69	1397.36	1396.78	2	415.24	0	62	622	633	1	K.ELEEIVQPIISK.L
																	913.98	1825.95	1825.85	2	54.77	0	93	634	651	1	K.LYGSAGPPPTGEEDTAEK.D	Label:13C(6)15N(2) (K)
																	909.95	1817.88	1817.83	2	27.51	0	81	634	651	2	K.LYGSAGPPPTGEEDTAEK.D
																	1092.57	2183.13	2183	2	59.55	1	34	634	654	2	K.LYGSAGPPPTGEEDTAEKDEL.-	Label:13C(6)15N(2) (K)
																	1088.52	2175.03	2174.99	2	18.39	1	40	634	654	2	K.LYGSAGPPPTGEEDTAEKDEL.-
Q99798	ACON_HUMAN	Aconitate hydratase, mitochondrial	85.425	McrHIVSILAC5	79	8	2	6	2	10.8	6	127	0.736248	4	1.55289	X	999.78	2996.32	2996.49	3	-56.73	1	2	91	117	1	R.LRPDRVAMQDATAQMAMLQFISSGLSK.V	2 Oxidation (M)
																	999.67	2996	2996.49	3	-163.52	1	2	91	117	1	R.LRPDRVAMQDATAQMAMLQFISSGLSK.V	2 Oxidation (M)
																	594.59	593.58	593.29	1	488.8	0	5	475	479	1	R.NFTGR.N
																	779.39	1556.77	1556.7	2	44.97	0	51	507	520	1	K.FNPETDYLTGTDGK.K
																	721.63	1441.25	1441.87	2	-430	1	11	578	589	1	K.DLEDLQILIKVK.G	2 Label:13C(6)15N(2) (K)
																	801.55	1601.08	1600.78	2	187.41	0	51	634	648	1	R.NAVTQEFGPVPDTAR.Y
																	665.49	1328.96	1328.74	2	165.57	1	4	690	700	2	K.SFARIHETNLK.K	Label:13C(6)15N(2) (K); Label:13C(6) (R)
O00116	ADAS_HUMAN	Alkyldihydroxyacetonephosphate synthase, peroxisomal	72.912	McrHIVSILAC5	143	8	4	5	2	9.4	5	147	0.840492	3	1.28462	X	767.42	1532.82	1532.67	2	97.87	0	47	170	182	1	K.ETNISYSQEADDR.V	Label:13C(6) (R)
																	764.46	1526.91	1526.65	2	170.31	0	88	170	182	2	K.ETNISYSQEADDR.V
																	1197.16	3588.47	3587.84	3	175.59	2	1	483	515	1	K.QVYDIAAKFGGLAAGEDNGQRGYLLTYVIAYIR.D	Gln->pyro-Glu (N-term Q)
																	646.41	1290.81	1290.6	2	162.72	0	42	491	503	1	K.FGGLAAGEDNGQR.G
																	649.45	1296.88	1296.62	2	200.52	0	56	491	503	1	K.FGGLAAGEDNGQR.G	Label:13C(6) (R)
																	623.96	1868.86	1868.97	3	-58.86	1	1	625	640	1	K.QWLKESISDVGFGMLK.S	Oxidation (M); 2 Label:13C(6)15N(2) (K)
																	1290.7	1289.69	1289.64	1	38.77	0	3	629	640	1	K.ESISDVGFGMLK.S	Label:13C(6)15N(2) (K)
P12814	ACTN1_HUMAN	Alpha-actinin-1	103.058	McrHIVSILAC5	86	8	2	8	2	15.6	8	131	0.738853	2	1.06328	X	1034.35	2066.68	2066.95	2	-130.63	0	62	265	281	1	K.VLAVNQENEQLMEDYEK.L	Oxidation (M)
																	1034.02	3099.03	3098.51	3	167.82	2	4	293	317	1	R.TIPWLENRVPENTMHAMQQKLEDFR.D	Oxidation (M)
																	1305.89	3914.63	3913.86	3	196.74	2	5	345	376	1	K.LRLSNRPAFMPSEGRMVSDINNAWGCLEQVEK.G	2 Oxidation (M); Label:13C(6)15N(2) (K); 3 Label:13C(6) (R)
																	565.66	1693.95	1693.91	3	23.61	1	12	421	435	1	K.DYETATLSEIKALLK.K
																	558.19	1114.37	1114.56	2	-170.47	1	0	556	565	1	K.ATLPDADKER.L
																	804.7	2411.09	2411.35	3	-107.82	2	0	556	577	1	K.ATLPDADKERLAILGIHNEVSK.I	2 Label:13C(6)15N(2) (K); Label:13C(6) (R)
																	715.39	1428.76	1428.76	2	0	0	54	727	738	1	R.TINEVENQILTR.D
																	856.46	1710.9	1710.74	2	93.53	0	1	819	834	1	R.ETADTDTADQVMASFK.I	Glu->pyro-Glu (N-term E)
P15144	AMPN_HUMAN	Aminopeptidase N	109.54	McrHIVSILAC5	88	11	3	9	2	16.5	9	130	0.994983	4	2.10067		1320.05	3957.13	3957.19	3	-15.16	2	1	2	37	1	M.AKGFYISKSLGILGILLGVAAVCTIIALSVVYSQEK.N	3 Label:13C(6)15N(2) (K)
																	728.5	1454.98	1455.82	2	-576.99	0	3	87	98	1	R.VTLRPYLTPNDR.G	2 Label:13C(6) (R)
																	606.36	605.35	605.31	1	66.08	0	3	105	110	1	K.GSSTVR.F
																	681.68	1361.34	1360.68	2	485.05	0	87	206	218	1	K.VVATTQMQAADAR.K
																	971.61	2911.8	2911.38	3	144.26	2	2	219	241	1	R.KSFPCFDEPAMKAEFNITLIHPK.D	Oxidation (M); 3 Label:13C(6)15N(2) (K)
																	1036.43	3106.27	3106.62	3	-112.66	1	4	275	301	1	K.MSTYLLAFIVSEFDYVEKQASNGVLIR.I	Label:13C(6)15N(2) (K); Label:13C(6) (R)
																	1288.76	2575.5	2575.21	2	112.61	0	2	341	363	1	K.SDQIGLPDFNAGAMENWGLVTYR.E	Oxidation (M); Label:13C(6) (R)
																	638.57	1275.13	1274.55	2	455.06	0	5	924	935	2	K.DNEETGFGSGTR.A	Label:13C(6) (R)
																	635.67	1269.33	1268.53	2	630.65	0	27	924	935	1	K.DNEETGFGSGTR.A
																	722.59	2164.76	2165.04	3	-129.33	1	2	924	943	1	K.DNEETGFGSGTRALEQALEK.T	Label:13C(6)15N(2) (K); Label:13C(6) (R)
P08133	ANXA6_HUMAN	Annexin A6	75.873	McrHIVSILAC5	238	14	5	11	4	21.1	11	357	1.01928	7	1.97741	X	787.73	786.72	786.45	1	343.31	0	19	69	75	1	K.DLIADLK.Y
																	557.61	1113.2	1112.54	2	593.24	0	48	103	113	1	K.DAISGIGTDEK.C	Label:13C(6)15N(2) (K)
																	552.88	1103.75	1104.53	2	-706.18	0	29	103	113	1	K.DAISGIGTDEK.C
																	1433.53	2865.04	2864.31	2	254.86	0	75	167	191	1	R.EEDDVVSEDLVQQDVQDLYEAGELK.W
																	1027.08	1026.07	1025.54	1	516.8	0	11	213	220	1	R.LVFDEYLK.T
																	817.59	816.58	816.5	1	97.98	2	3	371	377	1	K.ALRKAMK.G
																	773.55	1545.09	1544.79	2	194.2	2	2	443	456	1	K.QLKKAMEGAGTDEK.A	Oxidation (M); 3 Label:13C(6)15N(2) (K)
																	668.41	2002.21	2002.06	3	74.92	1	1	447	465	1	K.AMEGAGTDEKALIEILATR.T	Label:13C(6)15N(2) (K); Label:13C(6) (R)
																	814.5	1627	1626.76	2	147.53	0	54	484	498	1	K.SLEDALSSDTSGHFR.R	Label:13C(6) (R)
																	811.44	1620.86	1620.74	2	74.04	0	114	484	498	1	K.SLEDALSSDTSGHFR.R
																	769.69	2306.05	2306.09	3	-17.35	2	6	569	587	1	K.MTNYDVEHTIKKEMSGDVR.D	2 Oxidation (M); 2 Label:13C(6)15N(2) (K); Label:13C(6) (R)
																	656.47	1966.38	1965.98	3	203.46	1	6	581	598	1	K.EMSGDVRDAFVAIVQSVK.N	Oxidation (M)
																	859.58	1717.15	1716.83	2	186.39	0	72	648	663	1	K.SLHQAIEGDTSGDFLK.A
																	573.39	1717.14	1716.83	3	180.57	0	16	648	663	1	K.SLHQAIEGDTSGDFLK.A
O95831	AIFM1_HUMAN	Apoptosis-inducing factor 1, mitochondrial	66.901	McrHIVSILAC5	115	10	3	10	3	22.5	10	209	0.977518	5	1.70159	X	1200.81	2399.61	2400.19	2	-241.65	1	3	42	63	1	R.WHVPLELQMTRQMASSGASGGK.I	Oxidation (M); Label:13C(6)15N(2) (K); Label:13C(6) (R)
																	327.36	979.06	978.41	3	664.34	0	14	53	63	1	R.QMASSGASGGK.I	Oxidation (M); Gln->pyro-Glu (N-term Q)
																	690.28	689.27	689.35	1	-116.05	1	11	90	94	1	K.EDEKR.Y	Label:13C(6)15N(2) (K); Label:13C(6) (R)
																	575.39	1148.77	1149.65	2	-765.45	0	38	99	109	1	R.ISGLGLTPEQK.Q	Label:13C(6)15N(2) (K)
																	765.92	1529.83	1529.72	2	71.91	0	68	113	127	1	K.AALSASEGEEVPQDK.A
																	520.4	519.4	520.27	1	-1672.21	0	1	154	158	1	R.DPGAR.V	Label:13C(6) (R)
																	1391.44	4171.3	4171.21	3	21.58	2	0	202	239	1	R.SIYFQPPSFYVSAQDLPHIENGGVAVLTGKKVVQLDVR.D
																	834.53	833.53	833.51	1	23.99	0	7	233	239	1	K.VVQLDVR.D	Label:13C(6) (R)
																	634.6	1267.18	1266.61	2	450.02	0	66	245	255	1	K.LNDGSQITYEK.C
																	1193.2	3576.59	3575.85	3	206.94	2	3	325	355	1	R.ALGTEVIQLFPEKGNMGKILPEYLSNWTMEK.V	Oxidation (M); 3 Label:13C(6)15N(2) (K)
P33897	ABCD1_HUMAN	ATP-binding cassette sub-family D member 1	82.937	McrHIVSILAC5	156	6	3	6	3	10.3	6	217	1.08779	3	1.14247	X	1220.39	1219.38	1218.67	1	582.6	1	0	65	74	1	K.AGMNRVFLQR.L	Oxidation (M); 2 Label:13C(6) (R)
																	513.36	1537.07	1536.86	3	136.64	0	4	90	104	1	R.ETGLLALHSAALVSR.T
																	605.36	1208.7	1208.6	2	82.74	0	67	408	418	1	K.EVTELAGYTAR.V
																	702.44	1402.86	1402.67	2	135.46	0	100	439	452	1	R.ELEDAQAGSGTIGR.S
																	855.88	1709.75	1709.76	2	-5.85	0	44	555	568	1	R.DQVIYPDSVEDMQR.K	Oxidation (M)
																	514.81	1541.41	1540.86	3	356.94	1	9	699	711	1	R.LEQQLAGIPKMQR.R	Oxidation (M); Label:13C(6)15N(2) (K); Label:13C(6) (R)
O75746	CMC1_HUMAN	Calcium-binding mitochondrial carrier protein Aralar1	74.762	McrHIVSILAC5	102	3	2	3	2	4.4	3	134	0.698779	2	1.06833	X	668.41	667.4	667.38	1	29.97	0	3	164	169	1	R.QAFALK.D	Gln->pyro-Glu (N-term Q); Label:13C(6)15N(2) (K)
																	621.5	1240.98	1240.68	2	241.8	0	72	454	465	1	R.LQVAGEITTGPR.V
																	618.65	1235.29	1234.66	2	510.26	0	61	641	652	1	R.LATATFAGIENK.F
P27824	CALX_HUMAN	Calnexin	67.568	McrHIVSILAC5	58	3	3	2	2	5.2	2	74	1.056	4	1.52184	X	732.94	1463.86	1463.71	2	102.48	0	34	171	182	1	K.TPELNLDQFHDK.T	Label:13C(6)15N(2) (K)
																	728.97	1455.93	1455.7	2	158	0	24	171	182	1	K.TPELNLDQFHDK.T
																	703.43	2107.28	2106.97	3	147.13	0	42	293	311	1	K.IPDPEAVKPDDWDEDAPAK.I
Q07065	CKAP4_HUMAN	Cytoskeleton-associated protein 4	66.022	McrHIVSILAC5	231	8	6	6	4	12.8	6	274	1.42619	8	1.22877	X	546.3	545.29	545.26	1	55.02	0	4	71	78	1	R.GGGGGGGK.S
																	848.39	1694.76	1694.88	2	-70.8	1	46	147	161	1	R.QREELGQGLQGVEQK.V	Gln->pyro-Glu (N-term Q); Label:13C(6)15N(2) (K); Label:13C(6) (R)
																	841.57	1681.13	1680.84	2	172.53	1	34	147	161	1	R.QREELGQGLQGVEQK.V	Gln->pyro-Glu (N-term Q)
																	897.97	1793.92	1793.84	2	44.6	0	30	312	326	1	R.STLQTMESDIYTEVR.E	Oxidation (M); Label:13C(6) (R)
																	814.5	2440.49	2441.24	3	-307.22	1	3	312	332	1	R.STLQTMESDIYTEVRELVSLK.Q
																	955.88	1909.75	1909.93	2	-94.24	0	54	455	473	1	R.LEGLGSSEADQDGLASTVR.S	Label:13C(6) (R)
																	952.84	1903.67	1903.91	2	-126.06	0	138	455	473	1	R.LEGLGSSEADQDGLASTVR.S
																	737.17	1472.33	1472.77	2	-298.76	0	55	492	505	1	R.SVGELPSTVESLQK.V
P10515	ODP2_HUMAN	Dihydrolipoyllysine-residue acetyltransferase component of pyruvate dehydrogenase complex, mitochondrial	68.997	McrHIVSILAC5	77	2	1	2	1	6.2	2	90	0.910732	1	-1	X	878.35	1754.69	1753.94	2	427.61	0	77	94	110	1	K.VPLPSLSPTMQAGTIAR.W	Oxidation (M)
																	909.34	2724.98	2725.25	3	-99.07	1	13	133	155	1	K.ATVGFESLEECYMAKILVAEGTR.D
P04843	RPN1_HUMAN	Dolichyl-diphosphooligosaccharide--protein glycosyltransferase subunit 1	68.569	McrHIVSILAC5	343	17	10	12	9	24.9	12	586	0.76036	15	1.31381	X	827.28	1652.55	1652.88	2	-199.65	0	71	49	65	1	K.VTAEVVLAHLGGGSTSR.A
																	717.03	1432.05	1431.61	2	307.35	0	68	90	101	3	K.GEDEEENNLEVR.E
																	491.21	980.4	979.57	2	847.31	0	37	117	126	2	K.LPVALDPGAK.I
																	1317.67	1316.66	1316.63	1	22.79	0	26	194	204	1	R.SEDLLDYGPFR.D	Label:13C(6) (R)
																	636.16	1270.3	1269.59	2	559.24	0	44	205	215	1	R.DVPAYSQDTFK.V
																	1013.46	2024.91	2024.96	2	-24.69	0	40	216	232	1	K.VHYENNSPFLTITSMTR.V	Oxidation (M)
																	741.33	1480.64	1479.77	2	587.93	0	91	282	294	1	K.TILPAAAQDVYYR.D
																	721.63	1441.25	1440.72	2	367.87	0	7	380	391	1	K.NIEIDSPYEISR.A	Label:13C(6) (R)
																	718.52	1435.03	1434.7	2	230.01	0	91	380	391	1	K.NIEIDSPYEISR.A
																	905.28	1808.54	1807.91	2	348.47	2	11	459	474	2	R.LDFSITKDPAAEARMK.V	Oxidation (M)
																	661.9	1321.78	1321.66	2	90.79	1	8	495	504	1	R.HFDETVNRYK.Q	Label:13C(6)15N(2) (K); Label:13C(6) (R)
																	540.19	1078.36	1077.6	2	705.27	1	14	508	517	1	R.DISTLNSGKK.S	2 Label:13C(6)15N(2) (K)
																	651.58	1301.14	1300.74	2	307.52	0	88	525	536	1	K.ALTSEIALLQSR.L
P04844	RPN2_HUMAN	Dolichyl-diphosphooligosaccharide--protein glycosyltransferase subunit 2	69.284	McrHIVSILAC5	105	7	4	6	3	15.4	6	182	1.0737	5	1.23223	X	820.98	1639.94	1640.83	2	-542.41	0	1	230	243	1	K.EDQVIQLMNAIFSK.K	Oxidation (M); Glu->pyro-Glu (N-term E); Label:13C(6)15N(2) (K)
																	1031.07	2060.12	2059.99	2	63.11	0	29	323	340	1	K.TSFTPVGDVFELNFMNVK.F	Oxidation (M)
																	540.19	1078.36	1077.58	2	723.84	0	55	358	366	1	R.YIANTVELR.V
																	542.86	1083.72	1083.6	2	110.74	0	39	358	366	1	R.YIANTVELR.V	Label:13C(6) (R)
																	1274.46	3820.36	3819.9	3	120.42	0	4	404	437	1	K.GTFIADSHQNFALFFQLVDVNTGAELTPHQTFVR.L
																	767.33	1532.65	1531.75	2	587.56	0	65	443	456	1	K.TGQEVVFVAEPDNK.N
																	498.97	995.92	995.46	2	462.1	0	29	461	468	1	K.FELDTSER.K
P14625	ENPL_HUMAN	Endoplasmin	92.469	McrHIVSILAC5	339	18	10	12	7	19.7	11	500	0.979584	8	1.22527	X	589.73	1766.18	1766.88	3	-396.18	0	9	52	67	1	R.EEEAIQLDGLNASQIR.E	Glu->pyro-Glu (N-term E)
																	561.34	1681.01	1681.84	3	-493.51	2	31	71	84	1	R.EKSEKFAFQAEVNR.M
																	751.94	1501.86	1502.7	2	-558.99	1	6	76	87	1	K.FAFQAEVNRMMK.L	2 Oxidation (M)
																	744.52	1487.03	1486.71	2	215.24	1	7	76	87	2	K.FAFQAEVNRMMK.L	Oxidation (M)
																	638.36	1274.7	1274.64	2	47.07	0	71	103	114	1	R.ELISNASDALDK.I
																	763.51	1525	1524.72	2	183.64	0	46	253	265	1	K.EEASDYLELDTIK.N
																	873.43	1744.85	1744.74	2	63.05	0	59	286	300	1	K.TETVEEPMEEEEAAK.E	Oxidation (M); Label:13C(6)15N(2) (K)
																	869.39	1736.76	1736.73	2	17.27	0	62	286	300	1	K.TETVEEPMEEEEAAK.E	Oxidation (M)
																	577.44	1729.29	1728.75	3	312.36	0	2	286	300	1	K.TETVEEPMEEEEAAK.E	Label:13C(6)15N(2) (K)
																	861.42	1720.82	1720.73	2	52.3	0	31	286	300	1	K.TETVEEPMEEEEAAK.E
																	933.84	1865.67	1865.72	2	-26.8	0	102	304	319	1	K.EESDDEAAVEEEEEEK.K
																	512.4	1022.79	1022.48	2	303.18	0	10	396	404	1	R.GLFDEYGSK.K	Label:13C(6)15N(2) (K)
																	746.41	1490.8	1490.77	2	20.12	0	47	435	448	1	K.GVVDSDDLPLNVSR.E	Label:13C(6) (R)
																	743.47	1484.92	1484.75	2	114.5	0	69	435	448	1	K.GVVDSDDLPLNVSR.E
																	1130.59	2259.16	2259.06	2	44.27	0	34	512	530	1	R.FQSSHHPTDITSLDQYVER.M
																	645.43	1288.84	1288.59	2	194.01	0	70	672	682	1	K.DISTNYYASQK.K
																	681.68	2042.02	2041.14	3	431.13	2	1	684	699	1	K.TFEINPRHPLIRDMLR.R	Oxidation (M); 3 Label:13C(6) (R)
Q86UX7	URP2_HUMAN	Fermitin family homolog 3	75.953	McrHIVSILAC5	91	9	2	9	2	12.4	9	179	1.12327	4	1.29549	X	803.72	1605.43	1604.74	2	429.98	0	22	6	19	1	K.TASGDYIDSSWELR.V	Label:13C(6) (R)
																	889.2	1776.39	1775.86	2	298.45	0	92	20	35	1	R.VFVGEEDPEAESVTLR.V
																	1023.33	3066.97	3066.59	3	123.92	1	0	20	48	1	R.VFVGEEDPEAESVTLRVTGESHIGGVLLK.I
																	655.43	1308.85	1308.74	2	84.05	0	30	36	48	1	R.VTGESHIGGVLLK.I
																	489.52	977.03	977.6	2	-583.06	2	3	367	374	1	R.KLTLKGYR.Q
																	316.63	631.25	630.38	2	1380.12	1	15	454	459	1	R.LASKGR.T
																	722.55	721.54	721.42	1	166.34	2	0	562	567	1	R.FKGSRK.D
																	628.62	1255.22	1255.71	2	-390.22	1	4	567	577	1	R.KDEILGIANNR.L	Label:13C(6)15N(2) (K); Label:13C(6) (R)
																	1028.21	1027.21	1027.59	1	-369.8	0	13	581	590	1	R.IDLAVGDVVK.T
P14314	GLU2B_HUMAN	Glucosidase 2 subunit beta	59.425	McrHIVSILAC5	342	13	9	6	4	14.2	6	314	1.07016	7	1.26622	X	657.44	1312.87	1312.64	2	175.22	0	48	125	135	1	R.ESLQQMAEVTR.E	Oxidation (M); Label:13C(6) (R)
																	654.48	1306.94	1306.62	2	244.91	0	55	125	135	1	R.ESLQQMAEVTR.E	Oxidation (M)
																	682.37	1362.72	1362.68	2	29.35	1	6	167	177	1	K.KSLEDQVEMLR.T	Oxidation (M)
																	674.38	1346.75	1346.69	2	44.55	1	2	167	177	1	K.KSLEDQVEMLR.T
																	621.5	1240.99	1240.61	2	306.3	0	18	168	177	1	K.SLEDQVEMLR.T	Oxidation (M); Label:13C(6) (R)
																	618.55	1235.09	1234.59	2	404.99	0	26	168	177	2	K.SLEDQVEMLR.T	Oxidation (M)
																	1235.64	1234.63	1234.59	1	32.4	0	10	168	177	1	K.SLEDQVEMLR.T	Oxidation (M)
																	729.19	1456.36	1455.71	2	446.52	0	76	207	219	1	K.AQQEQELAADAFK.E	Label:13C(6)15N(2) (K)
																	725.01	1448.01	1447.69	2	221.04	0	93	207	219	2	K.AQQEQELAADAFK.E
																	1098.59	2195.17	2195.98	2	-368.86	0	114	356	374	1	K.MPPYDEQTQAFIDAAQEAR.N	Oxidation (M)
																	1084.57	2167.13	2167.03	2	46.15	0	11	439	459	1	K.LGGSPTSLGTWGSWIGPDHDK.F
O94925	GLSK_HUMAN	Glutaminase kidney isoform, mitochondrial	73.461	McrHIVSILAC5	54	10	3	8	2	19.1	8	100	1.45638	3	1.58173	X	641.14	1920.4	1919.99	3	213.54	0	2	86	106	1	K.GSTHPQPGVSPPAAPAAPGPK.D
																	741.03	1480.05	1479.61	2	297.38	0	25	107	121	1	K.DGPGETDAFGNSEGK.E
																	594.59	1780.75	1780.07	3	382.01	2	8	154	169	1	K.IPVHKFITALKSTGLR.T
																	1320.16	2638.31	2638.17	2	53.07	1	3	177	197	1	K.ECMDMLRLTLQTTSDGVMLDK.D	Oxidation (M); Label:13C(6)15N(2) (K); Label:13C(6) (R)
																	787.42	1572.83	1572.85	2	-12.72	1	4	241	255	1	K.QSGGKVADYIPQLAK.F	Gln->pyro-Glu (N-term Q); 2 Label:13C(6)15N(2) (K)
																	1284.86	2567.71	2567.1	2	237.62	1	5	365	387	1	K.MAGNEYVGFSNATFQSERESGDR.N	Oxidation (M)
																	667.3	666.3	666.3	1	0	0	6	545	550	1	R.EGGDQR.V	Label:13C(6) (R)
																	668.55	1335.1	1335.59	2	-366.88	0	14	572	582	2	R.FALSAMDMEQR.D	2 Oxidation (M); Label:13C(6) (R)
																	665.82	1329.62	1329.57	2	37.61	0	54	572	582	1	R.FALSAMDMEQR.D	2 Oxidation (M)
Q9H3P7	GCP60_HUMAN	Golgi resident protein GCP60	60.593	McrHIVSILAC5	165	5	2	5	2	22.9	5	199	0.548122	2	1.12372	X	1083.44	2164.87	2164.96	2	-41.57	0	110	50	73	1	R.GPGASGEQPEPGEAAAGGAAEEAR.R
																	1282.91	3845.71	3844.87	3	218.47	2	2	112	143	1	K.LVALHKQVLMGPYNPDTCPEVGFFDVLGNDRR.R	Oxidation (M); Label:13C(6)15N(2) (K); 2 Label:13C(6) (R)
																	1162.82	3485.44	3485.72	3	-80.33	0	0	279	306	1	R.QLQEQHYQQYMQQLYQVQLAQQQAALQK.Q	Oxidation (M); Label:13C(6)15N(2) (K)
																	876.55	2626.63	2626.22	3	156.12	1	3	340	363	1	K.THTDSSEKELEPEAAEEALENGPK.E	2 Label:13C(6)15N(2) (K)
																	701.69	1401.37	1400.73	2	456.9	0	86	387	399	1	K.IQQDADSVITVGR.G
P11142	HSP7C_HUMAN	Heat shock cognate 71 kDa protein	70.898	McrHIVSILAC5	1021	32	26	16	12	30.8	14	930	1.1357	12	1.22959	X	618.21	1234.41	1233.64	2	624.17	0	48	26	36	2	K.VEIIANDQGNR.T	Label:13C(6) (R)
																	615.17	1228.32	1227.62	2	570.21	0	50	26	36	3	K.VEIIANDQGNR.T
																	747.48	1492.94	1492.71	2	154.08	0	24	37	49	1	R.TTPSYVAFTDTER.L	Label:13C(6) (R)
																	744.47	1486.93	1486.69	2	161.43	0	10	37	49	2	R.TTPSYVAFTDTER.L
																	837.44	1672.88	1672.8	2	47.82	0	91	57	71	2	K.NQVAMNPTNTVFDAK.R	Oxidation (M); Label:13C(6)15N(2) (K)
																	833.44	1664.87	1664.78	2	54.06	0	110	57	71	1	K.NQVAMNPTNTVFDAK.R	Oxidation (M)
																	825.63	1649.24	1648.79	2	272.93	0	76	57	71	1	K.NQVAMNPTNTVFDAK.R
																	721.1	1440.18	1439.69	2	340.35	1	31	77	88	1	R.RFDDAVVQSDMK.H	Oxidation (M); Label:13C(6)15N(2) (K); Label:13C(6) (R)
																	713.69	1425.37	1425.66	2	-203.41	1	24	77	88	1	R.RFDDAVVQSDMK.H	Oxidation (M)
																	816.95	1631.89	1631.78	2	67.41	0	65	113	126	1	K.SFYPEEVSSMVLTK.M	Oxidation (M)
																	636.61	1906.8	1906.94	3	-73.42	1	4	113	128	1	K.SFYPEEVSSMVLTKMK.E	Oxidation (M); 2 Label:13C(6)15N(2) (K)
																	642.44	1282.87	1283.68	2	-631	1	5	127	137	1	K.MKEIAEAYLGK.T	Oxidation (M); 2 Label:13C(6)15N(2) (K)
																	991.59	1981.17	1980.99	2	90.86	0	51	138	155	2	K.TVTNAVVTVPAYFNDSQR.Q
																	603.43	1204.85	1204.69	2	132.81	0	68	160	171	1	K.DAGTIAGLNVLR.I	Label:13C(6) (R)
																	600.58	1199.15	1198.67	2	400.44	0	97	160	171	1	K.DAGTIAGLNVLR.I
																	830.87	1659.73	1658.89	2	506.36	0	77	172	187	1	R.IINEPTAAAIAYGLDK.K
																	849.43	1696.84	1696.74	2	58.94	0	43	221	236	1	K.STAGDTHLGGEDFDNR.M	Label:13C(6) (R)
																	846.41	1690.8	1690.72	2	47.32	0	78	221	236	1	K.STAGDTHLGGEDFDNR.M
																	744.52	1487.03	1486.82	2	141.24	0	80	329	342	2	K.SQIHDIVLVGGSTR.I	Label:13C(6) (R)
																	741.79	1481.56	1480.8	2	513.24	0	86	329	342	1	K.SQIHDIVLVGGSTR.I
																	1134.91	2267.81	2267.15	2	291.11	0	74	362	384	1	K.SINPDEAVAYGAAVQAAILSGDK.S	Label:13C(6)15N(2) (K)
																	1131	2259.99	2259.14	2	376.25	0	102	362	384	1	K.SINPDEAVAYGAAVQAAILSGDK.S
																	402.63	803.24	803.44	2	-248.93	0	9	501	507	1	K.ITITNDK.G
																	663.89	662.88	662.36	1	785.07	1	6	534	539	1	R.DKVSSK.N
																	664.53	1327.05	1326.6	2	339.21	0	66	540	550	1	K.NSLESYAFNMK.A	Oxidation (M); Label:13C(6)15N(2) (K)
Q12931	TRAP1_HUMAN	Heat shock protein 75 kDa, mitochondrial	80.11	McrHIVSILAC5	140	8	3	8	3	14.8	8	215	1.11983	5	1.61799	X	645.43	1933.27	1933.02	3	129.33	1	53	110	126	1	K.EVFIRELISNASDALEK.L
																	645.43	1288.85	1288.65	2	155.2	0	68	115	126	1	R.ELISNASDALEK.L
																	765.81	764.8	764.45	1	457.85	0	1	376	382	1	K.ATDILPK.W	Label:13C(6)15N(2) (K)
																	757.51	1513.01	1512.78	2	152.04	0	76	389	402	1	R.GVVDSEDIPLNLSR.E
																	642.93	1283.84	1284.66	2	-638.3	0	1	450	461	1	R.EGIVTATEQEVK.E	Glu->pyro-Glu (N-term E)
																	827.87	2480.6	2480.28	3	129.02	2	0	578	598	1	K.ETEELMAWMRNVLGSRVTNVK.V	Oxidation (M); Glu->pyro-Glu (N-term E); Label:13C(6)15N(2) (K); 2 Label:13C(6) (R)
																	644.23	1929.66	1929.98	3	-165.8	2	11	620	634	1	R.HFLRMQQLAKTQEER.A	Oxidation (M)
																	685.87	2054.6	2054.2	3	194.72	1	7	635	652	1	R.AQLLQPTLEINPRHALIK.K
P08238	HS90B_HUMAN	Heat shock protein HSP 90-beta	83.264	McrHIVSILAC5	273	19	7	15	6	24.4	14	449	1.0825	4	1.2659	X	638.36	1274.7	1274.64	2	47.07	0	71	42	53	1	R.ELISNASDALDK.I
																	597.87	1193.72	1193.64	2	67.02	0	13	73	82	1	K.IDIIPNPQER.T
																	687.49	1372.97	1372.74	2	167.55	0	54	83	95	1	R.TLTLVDTGIGMTK.A	Oxidation (M); Label:13C(6)15N(2) (K)
																	683.59	1365.17	1364.72	2	329.74	0	1	83	95	2	R.TLTLVDTGIGMTK.A	Oxidation (M)
																	656.35	1310.68	1310.56	2	91.56	0	46	187	196	1	K.EDQTEYLEER.R
																	725.71	1449.4	1448.65	2	517.72	1	4	187	197	1	K.EDQTEYLEERR.V	Glu->pyro-Glu (N-term E)
																	576.63	1151.24	1150.55	2	599.71	0	16	276	284	1	K.YIDQEELNK.T
																	924.42	1846.82	1846.79	2	16.24	0	74	292	306	1	R.NPDDITQEEYGEFYK.S
																	768.25	1534.48	1534.75	2	-175.92	0	23	307	319	1	K.SLTNDWEDHLAVK.H	Label:13C(6)15N(2) (K)
																	757.51	1513.01	1512.78	2	152.04	0	76	379	392	1	R.GVVDSEDLPLNISR.E
																	628.4	1254.79	1254.63	2	127.53	0	24	492	502	1	K.EQVANSAFVER.V	Label:13C(6) (R)
																	967.34	2898.99	2899.33	3	-117.27	2	0	505	526	1	R.KRGFEVVYMTEPIDEYCVQQLK.E	Oxidation (M)
																	713.13	1424.24	1423.64	2	421.45	0	5	539	550	1	K.EGLELPEDEEEK.K	Label:13C(6)15N(2) (K)
																	708.99	1415.96	1415.63	2	233.11	0	14	539	550	1	K.EGLELPEDEEEK.K
																	743.93	2228.76	2229.07	3	-139.07	2	1	605	623	1	R.IMKAQALRDNSTMGYMMAK.K	3 Oxidation (M); 2 Label:13C(6)15N(2) (K); Label:13C(6) (R)
																	731.53	2191.57	2191.03	3	246.46	2	6	605	623	1	R.IMKAQALRDNSTMGYMMAK.K	2 Oxidation (M)
																	650.04	1947.11	1946.9	3	107.86	2	0	608	624	1	K.AQALRDNSTMGYMMAKK.H	2 Oxidation (M)
																	1070.59	3208.74	3209.56	3	-255.49	2	2	613	639	1	R.DNSTMGYMMAKKHLEINPDHPIVETLR.Q	3 Oxidation (M); 2 Label:13C(6)15N(2) (K); Label:13C(6) (R)
P61978	HNRPK_HUMAN	Heterogeneous nuclear ribonucleoprotein K	50.976	McrHIVSILAC5	85	5	2	3	2	8.4	3	119	1.15528	4	3.17589	X	890.91	1779.81	1779.79	2	11.24	0	68	70	86	1	R.TDYNASVSVPDSSGPER.I
																	594.18	1779.5	1779.79	3	-162.94	0	4	70	86	1	R.TDYNASVSVPDSSGPER.I
																	597.87	1193.72	1193.69	2	25.13	0	10	306	316	1	R.NLPLPPPPPPR.G
																	630.36	1258.7	1258.57	2	103.29	0	41	423	433	2	K.IDEPLEGSEDR.I
P52272	HNRPM_HUMAN	Heterogeneous nuclear ribonucleoprotein M	77.516	McrHIVSILAC5	235	21	4	14	4	28.5	14	394	0.819879	4	1.22118	X	608.54	1215.06	1214.64	2	345.78	0	11	222	232	1	K.EVFSMAGVVVR.A	Oxidation (M); Label:13C(6) (R)
																	605	1207.98	1208.62	2	-529.53	0	22	222	232	1	K.EVFSMAGVVVR.A	Oxidation (M)
																	589.96	1766.85	1767.68	3	-469.54	0	8	346	362	1	K.MGGMEGPFGGGMENMGR.F	3 Oxidation (M); Label:13C(6) (R)
																	861.05	1720.09	1719.69	2	232.6	0	0	346	362	1	K.MGGMEGPFGGGMENMGR.F	Label:13C(6) (R)
																	909.95	2726.83	2727.08	3	-91.67	1	1	346	371	1	K.MGGMEGPFGGGMENMGRFGSGMNMGR.I	4 Oxidation (M); 2 Label:13C(6) (R)
																	818.47	1634.93	1634.82	2	67.29	1	5	430	443	1	R.VGSEIERMGLVMDR.M	2 Oxidation (M); 2 Label:13C(6) (R)
																	798.18	2391.51	2391.1	3	171.47	1	3	450	471	1	R.MGSGIERMGPLGLDHMASSIER.M	3 Oxidation (M)
																	579.42	1156.83	1156.5	2	285.34	0	55	486	496	1	R.MGAGMGFGLER.M	2 Oxidation (M)
																	631.05	1890.13	1890.93	3	-423.07	1	12	486	503	1	R.MGAGMGFGLERMAAPIDR.V	2 Label:13C(6) (R)
																	959.49	2875.43	2876.33	3	-312.9	2	10	525	550	1	R.MGLSMERMVPAGMGAGLERMGPVMDR.M	5 Oxidation (M); 3 Label:13C(6) (R)
																	1245.16	3732.47	3731.74	3	195.62	2	7	584	621	1	R.MGANSLERMGPAMGPALGAGIERMGLAMGGGGGASFDR.A	4 Oxidation (M); 3 Label:13C(6) (R)
																	1239.5	3715.48	3715.75	3	-72.66	2	4	584	621	1	R.MGANSLERMGPAMGPALGAGIERMGLAMGGGGGASFDR.A	3 Oxidation (M); 3 Label:13C(6) (R)
																	1233.77	3698.27	3697.69	3	156.85	2	2	584	621	1	R.MGANSLERMGPAMGPALGAGIERMGLAMGGGGGASFDR.A	3 Oxidation (M)
																	1233.62	3697.83	3697.69	3	37.86	2	3	584	621	1	R.MGANSLERMGPAMGPALGAGIERMGLAMGGGGGASFDR.A	3 Oxidation (M)
																	1229.1	3684.28	3683.76	3	141.16	2	1	584	621	1	R.MGANSLERMGPAMGPALGAGIERMGLAMGGGGGASFDR.A	Oxidation (M); 3 Label:13C(6) (R)
																	730.65	1459.28	1458.7	2	397.61	0	79	592	606	1	R.MGPAMGPALGAGIER.M	2 Oxidation (M)
																	711.36	1420.71	1420.62	2	63.35	0	18	607	621	1	R.MGLAMGGGGGASFDR.A	2 Oxidation (M); Label:13C(6) (R)
																	708.45	1414.89	1414.6	2	205	0	97	607	621	1	R.MGLAMGGGGGASFDR.A	2 Oxidation (M)
																	1018.15	2034.28	2033.95	2	162.25	0	89	628	650	1	R.GNFGGSFAGSFGGAGGHAPGVAR.K
																	1268.75	2535.48	2535.09	2	153.84	2	3	671	690	1	K.DKFNECGHVLYADIKMENGK.S	Oxidation (M)
																	585.49	1168.96	1169.55	2	-504.47	1	6	711	720	1	R.MMNGMKLSGR.E	2 Oxidation (M); Label:13C(6)15N(2) (K); Label:13C(6) (R)
O60506	HNRPQ_HUMAN	Heterogeneous nuclear ribonucleoprotein Q	69.603	McrHIVSILAC5	73	4	2	3	1	6.4	3	61					602.45	1202.89	1202.58	2	257.78	1	7	112	123	1	K.VADSSKGPDEAK.I
																	659.39	1316.76	1316.67	2	68.35	0	53	131	142	1	R.TGYTLDVTTGQR.K	Label:13C(6) (R)
																	656.47	1310.92	1310.65	2	206	0	48	131	142	1	R.TGYTLDVTTGQR.K
																	797.51	1593.01	1592.86	2	94.17	2	3	521	536	1	R.AGYSQRGGPGSARGVR.G	3 Label:13C(6) (R)
Q00839	HNRPU_HUMAN	Heterogeneous nuclear ribonucleoprotein U	90.584	McrHIVSILAC5	67	16	2	14	1	21.9	14	137	0.872278	1	-1	X	1076.82	1075.81	1075.57	1	223.14	1	5	1	10	1	-.MSSSPVNVKK.L
																	1052.25	3153.72	3153.47	3	79.28	0	1	38	69	1	R.LQAALDDEEAGGRPAMEPGNGSLDLGGDSAGR.S	Oxidation (M); 2 Label:13C(6) (R)
																	675.37	2023.09	2023.97	3	-434.79	1	1	216	238	1	K.AEGGGGGGRPGAPAAGDGKTEQK.G
																	1342.85	2683.69	2683.27	2	156.53	0	9	361	384	1	R.IGWSLTTSGMLLGEEEFSYGYSLK.G	Oxidation (M)
																	1219.19	2436.36	2436.13	2	94.41	2	2	490	510	1	K.GPEEKKDCEVVMMIGLPGAGK.T	Oxidation (M); 3 Label:13C(6)15N(2) (K)
																	1238.94	2475.87	2476.12	2	-100.96	1	3	496	516	1	K.DCEVVMMIGLPGAGKTTWVTK.H	2 Oxidation (M)
																	700.26	1398.51	1397.69	2	586.68	0	24	525	536	1	K.YNILGTNTIMDK.M	Oxidation (M)
																	827.55	1653.08	1652.86	2	133.1	0	32	576	590	1	R.NFILDQTNVSAAAQR.R	Label:13C(6) (R)
																	824.53	1647.05	1646.84	2	127.52	0	66	576	590	1	R.NFILDQTNVSAAAQR.R
																	651.47	1951.38	1951.09	3	148.63	2	5	576	592	1	R.NFILDQTNVSAAAQRRK.M	Label:13C(6)15N(2) (K); 2 Label:13C(6) (R)
																	316.46	630.91	631.32	2	-649.43	0	10	621	626	1	K.AEVEGK.D
																	617.8	616.79	616.28	1	827.55	0	4	683	688	2	K.QNTGSK.K	Gln->pyro-Glu (N-term Q)
																	745.24	744.23	744.38	1	-201.51	1	1	683	689	1	K.QNTGSKK.S	Gln->pyro-Glu (N-term Q)
																	620.96	1239.91	1239.6	2	250.08	1	1	710	720	1	R.GGFNMRGGNFR.G	Oxidation (M); 2 Label:13C(6) (R)
																	575.39	1723.15	1723.87	3	-417.66	2	9	716	732	1	R.GGNFRGGAPGNRGGYNR.R	3 Label:13C(6) (R)
P19367	HXK1_HUMAN	Hexokinase-1	102.486	McrHIVSILAC5	50	7	1	6	1	8.4	6	77					839.9	838.9	839.41	1	-607.57	0	1	70	77	1	R.SIPDGSEK.G	Label:13C(6)15N(2) (K)
																	495.14	1482.39	1482.85	3	-310.21	0	4	382	396	1	R.SANLVAATLGAILNR.L
																	566.46	1130.9	1130.58	2	283.04	0	50	452	462	2	K.GAAMVTAVAYR.L	Oxidation (M); Label:13C(6) (R)
																	847.25	2538.74	2538.35	3	153.64	2	15	469	489	1	R.QIEETLAHFHLTKDMLLEVKK.R	Oxidation (M)
																	613.96	1838.86	1838.95	3	-48.94	1	7	502	517	1	K.QTHNNAVVKMLPSFVR.R	Oxidation (M); Gln->pyro-Glu (N-term Q)
																	777.86	776.86	777.51	1	-836	2	1	639	644	1	R.DAIKRR.E	Label:13C(6)15N(2) (K); 2 Label:13C(6) (R)
P24071	FCAR_HUMAN	Immunoglobulin alpha Fc receptor	32.265	McrHIVSILAC5	47	3	1	2	1	15	2	60	1.22803	2	1.09567	X	604.2	1206.38	1205.67	2	588.88	0	30	35	46	1	K.SSPVIPLDGSVK.I	Label:13C(6)15N(2) (K)
																	599.96	1197.91	1197.66	2	208.74	0	47	35	46	1	K.SSPVIPLDGSVK.I
																	1205.27	3612.8	3612.82	3	-5.54	0	13	200	230	1	R.SPYLWSFPSNALELVVTDSIHQDYTTQNLIR.M	Label:13C(6) (R)
ICAM1_HUMAN	ICAM1_HUMAN	Intercellular adhesion molecule 1	57.789	McrHIVSILAC5	129	3	2	2	1	6.8	2	99	1.23632	2	1.27792	X	728.6	1455.19	1454.69	2	343.72	0	59	274	287	1	K.ASVSVTAEDEGTQR.L	Label:13C(6) (R)
																	725.6	1449.18	1448.67	2	352.05	0	98	274	287	1	K.ASVSVTAEDEGTQR.L
																	1142.51	2283.01	2283.38	2	-162.04	2	1	338	359	1	R.AKVTLNGVPAQPLGPRAQLLLK.A
P13645	K1C10_HUMAN	Keratin, type I cytoskeletal 10	58.827	McrHIVSILAC5	53	6	2	6	2	13.9	6	110	1.16989	4	1.20066	X	854.25	1706.49	1706.76	2	-158.19	0	24	41	59	1	K.GSLGGGFSSGGFSGGSFSR.G
																	548.89	1095.76	1095.54	2	200.81	0	6	148	156	1	K.VTMQNLNDR.L	Label:13C(6) (R)
																	683.59	1365.16	1364.63	2	388.38	0	53	323	333	1	R.SQYEQLAEQNR.K
																	903.05	1804.08	1804.02	2	33.26	0	5	371	386	1	R.NVQALEIELQSQLALK.Q	Label:13C(6)15N(2) (K)
																	583.41	1164.81	1164.58	2	197.5	0	15	442	450	1	R.LENEIQTYR.S
																	837.09	1672.17	1671.79	2	227.3	2	7	568	584	1	K.SSSSGSVGESSSKGPRY.-	Label:13C(6)15N(2) (K); Label:13C(6) (R)
P35527	K1C9_HUMAN	Keratin, type I cytoskeletal 9	62.064	McrHIVSILAC5	54	6	1	6	1	15.2	6	78	0.858819	2	1.61394	X	925.87	2774.6	2775.27	3	-241.42	2	7	14	46	1	R.SGGGGGGGLGSGGSIRSSYSRFSSSGGGGGGGR.F
																	794.17	1586.33	1585.76	2	359.45	0	54	171	184	1	K.VQALEEANNDLENK.I
																	662.34	1322.68	1322.67	2	7.56	1	4	241	250	1	R.IKFEMEQNLR.Q	Oxidation (M)
																	603.9	1205.79	1205.6	2	157.6	0	11	262	271	1	R.QVLDNLTMEK.S	Oxidation (M)
																	777.46	2329.37	2330.22	3	-364.77	2	4	318	336	1	K.DLTKTLNDMRQEYEQLIAK.N	2 Label:13C(6)15N(2) (K); Label:13C(6) (R)
																	402.4	802.79	802.37	2	523.45	0	1	479	487	1	R.GGSGGSYGR.G	Label:13C(6) (R)
K2C1_HUMAN	K2C1_HUMAN	Keratin, type II cytoskeletal 1	65.978	McrHIVSILAC5	239	10	5	9	5	23.6	9	385	0.379877	5	3.68671	X	738.47	1474.93	1474.78	2	101.71	0	74	200	211	2	R.FLEQQNQVLQTK.W
																	1225.16	2448.3	2449.05	2	-306.24	2	4	258	276	1	K.NMQDMVEDYRNKYEDEINK.R	Oxidation (M)
																	533.52	1065.02	1064.51	2	479.09	0	13	356	364	1	K.AQYEDIAQK.S
																	590.31	1178.6	1178.59	2	8.48	0	72	377	386	1	K.YEELQITAGR.H
																	859.02	1716.03	1715.84	2	110.73	0	81	418	432	1	K.QISNLQQSISDAEQR.G
																	517.37	1032.72	1032.51	2	203.39	0	18	484	492	1	R.TLLEGEESR.M
																	795.07	2382.19	2382.94	3	-314.74	0	56	519	549	1	R.GGGGGGYGSGGSSYGSGGGSYGSGGGGGGGR.G
																	1104.72	3311.12	3311.3	3	-54.36	0	68	550	588	1	R.GSYGSGGSSYGSGGGSYGSGGGGGGHGSYGSGSSSGGYR.G
																	685.87	684.87	685.35	1	-700.37	0	4	617	624	1	R.GSSSGGVK.S	Label:13C(6)15N(2) (K)
P20700	LMNB1_HUMAN	Lamin-B1	66.408	McrHIVSILAC5	161	9	4	9	4	19.8	8	294	0.389309	8	1.75517	X	909.34	1816.66	1816.92	2	-143.1	0	91	52	67	1	R.SLETENSALQLQVTER.E
																	626.76	1251.51	1250.61	2	719.65	0	50	80	90	1	K.ALYETELADAR.R
																	708.93	1415.85	1415.59	2	183.67	0	20	210	220	1	K.SMYEEEINETR.R	Oxidation (M)
																	873.84	872.83	873.46	1	-721.27	0	1	227	234	1	R.LVEVDSGR.Q
																	748.93	1495.85	1495.69	2	106.97	0	70	277	290	1	R.LSSEMNTSTVNSAR.E
																	1208.55	1207.55	1207.57	1	-16.56	1	2	291	299	1	R.EELMESRMR.I	Oxidation (M); 2 Label:13C(6) (R)
																	723.88	1445.75	1445.77	2	-13.83	0	43	300	312	1	R.IESLSSQLSNLQK.E
																	490.64	979.26	979.49	2	-234.82	0	13	380	387	1	K.LLEGEEER.L	Label:13C(6) (R)
																	998.96	2993.84	2994.41	3	-190.35	2	7	458	483	1	K.NTSEQDQPMGGWEMIRKIGDTSVSYK.Y	Oxidation (M); 2 Label:13C(6)15N(2) (K); Label:13C(6) (R)
Q03252	LMNB2_HUMAN	Lamin-B2	67.689	McrHIVSILAC5	188	9	4	9	4	15.2	8	329	0.593392	7	1.26762	X	858.47	857.46	857.44	1	23.33	0	3	1	8	1	-.MATPLPGR.A	Oxidation (M)
																	622.38	1242.74	1242.62	2	96.57	0	11	74	84	1	K.ALYESELADAR.R	Label:13C(6) (R)
																	611.87	1221.73	1221.62	2	90.04	0	55	256	265	1	K.LELEQTYQAK.L
																	663.18	1324.35	1323.65	2	528.84	0	57	362	372	1	K.LALDMEINAYR.K	Oxidation (M)
																	490.64	979.26	979.49	2	-234.82	0	13	374	381	1	K.LLEGEEER.L	Label:13C(6) (R)
																	635.02	1268.03	1267.6	2	339.22	0	71	397	410	1	R.ATSSSSGSLSATGR.L
																	640.03	1278.04	1277.65	2	305.25	0	24	486	496	1	R.QVLEGEEIAYK.F
																	584.53	1750.56	1750.91	3	-199.9	1	9	486	500	1	R.QVLEGEEIAYKFTPK.Y
																	760.38	1518.75	1518.73	2	13.17	0	91	542	555	1	R.TVLVNADGEEVAMR.T	Oxidation (M)
O95202	LETM1_HUMAN	LETM1 and EF-hand domain-containing protein 1, mitochondrial	83.354	McrHIVSILAC5	142	8	4	8	4	16.1	8	266	0.65949	7	1.32476	X	672.29	671.28	671.43	1	-223.4	0	2	2	7	1	M.ASILLR.S
																	727.66	1453.3	1452.72	2	399.25	0	35	263	274	1	K.FLQDTIEEMALK.N	Oxidation (M)
																	694.03	1386.04	1385.74	2	216.49	0	100	361	373	1	K.LIAEEGVDSLNVK.E
																	617.03	1232.05	1231.64	2	332.89	1	7	383	393	1	R.GMRALGVTEDR.L	Oxidation (M); 2 Label:13C(6) (R)
																	650.8	1299.59	1298.74	2	654.48	0	34	435	446	1	K.STLQTLPEIVAK.E
																	978.97	2933.88	2933.48	3	136.36	0	48	500	526	1	R.VVAAPQRPGTEPQPEMPDTVLQSETLK.D	Oxidation (M)
																	852.09	2553.25	2553.27	3	-7.83	0	0	612	634	1	R.VQQMIGQIDGLISQLEMDQQAGK.L	Oxidation (M); Label:13C(6)15N(2) (K)
																	773.55	1545.09	1544.8	2	187.73	1	47	668	682	1	K.LTSLAAALDENKDGK.V
P23141	EST1_HUMAN	Liver carboxylesterase 1	62.521	McrHIVSILAC5	132	3	2	2	1	9.9	2	91	1.16595	1	-1	X	1474.78	4421.33	4421.32	3	2.26	1	1	131	171	1	K.NRLPVMVWIHGGGLMVGAASTYDGLALAAHENVVVVTIQYR.L	2 Oxidation (M); 2 Label:13C(6) (R)
																	800.6	1599.19	1598.81	2	237.68	0	70	524	538	1	K.EGYLQIGANTQAAQK.L	Label:13C(6)15N(2) (K)
																	796.44	1590.87	1590.8	2	44	0	90	524	538	1	K.EGYLQIGANTQAAQK.L
P33121	ACSL1_HUMAN	Long-chain-fatty-acid--CoA ligase 1	77.943	McrHIVSILAC5	101	6	2	6	2	8.3	6	162	0.938067	1	-1	X	855.67	1709.32	1708.87	2	263.33	0	87	223	237	1	K.IIVVMDAYGSELVER.G	Oxidation (M)
																	1077.7	3230.07	3229.54	3	164.11	2	2	223	249	1	K.IIVVMDAYGSELVERGQRCGVEVTSMK.A	2 Oxidation (M); Label:13C(6)15N(2) (K); 2 Label:13C(6) (R)
																	899.42	1796.83	1796.94	2	-61.22	2	7	373	387	1	R.MFDRIFGQANTTLKR.W
																	550.88	1099.75	1099.61	2	127.32	0	14	377	386	1	R.IFGQANTTLK.R	Label:13C(6)15N(2) (K)
																	545.47	544.46	544.33	1	238.83	0	9	403	407	1	R.SGIIR.N
																	609.7	1217.38	1217.63	2	-205.32	0	43	562	572	1	K.LAQGEYIAPEK.I
O95573	ACSL3_HUMAN	Long-chain-fatty-acid--CoA ligase 3	80.42	McrHIVSILAC5	140	7	4	4	2	8.6	3	130	1.02672	1	-1	X	795.42	1588.83	1588.78	2	31.47	0	51	349	363	2	R.IGYSSPQTLADQSSK.I	Label:13C(6)15N(2) (K)
																	791.41	1580.8	1580.77	2	18.98	0	63	349	363	1	R.IGYSSPQTLADQSSK.I
																	1314.29	2626.56	2627.3	2	-281.66	1	5	370	392	1	K.GDTSMLKPTLMAAVPEIMDRIYK.N	3 Oxidation (M)
																	582.99	1163.96	1163.62	2	292.19	0	56	586	596	1	K.LQAGEYVSLGK.V
																	586.57	1171.13	1171.63	2	-426.76	0	10	586	596	1	K.LQAGEYVSLGK.V	Label:13C(6)15N(2) (K)
																	663.18	1324.35	1324.73	2	-286.85	0	8	661	673	1	K.VLSEAAISASLEK.F	Label:13C(6)15N(2) (K)
O60488	ACSL4_HUMAN	Long-chain-fatty-acid--CoA ligase 4	79.188	McrHIVSILAC5	104	5	3	3	3	5.6	2	157	1.2416	3	1.22171	X	821.43	1640.85	1640.74	2	67.04	0	39	100	113	1	R.EILSEENEMQPNGK.V	Oxidation (M); Label:13C(6)15N(2) (K)
																	817.71	1633.4	1632.73	2	410.36	0	17	100	113	1	R.EILSEENEMQPNGK.V	Oxidation (M)
																	791.96	1581.91	1581.79	2	75.86	0	64	340	354	1	R.IGYSSPLTLSDQSSK.I
																	586.57	1171.13	1171.63	2	-426.76	0	10	577	587	1	K.LQAGEYVSLGK.V	Label:13C(6)15N(2) (K)
																	582.99	1163.96	1163.62	2	292.19	0	56	577	587	1	K.LQAGEYVSLGK.V
Q14108	SCRB2_HUMAN	Lysosome membrane protein 2	54.29	McrHIVSILAC5	60	2	1	2	1	6.1	2	62	0.645153	2	1.02936	X	704.8	1407.58	1406.7	2	625.58	1	60	391	402	1	K.KLDDFVETGDIR.T
																	1106.17	3315.48	3314.58	3	271.53	1	2	392	419	1	K.LDDFVETGDIRTMVFPVMYLNESVHIDK.E	2 Oxidation (M)
P51608	MECP2_HUMAN	Methyl-CpG-binding protein 2	52.441	McrHIVSILAC5	60	7	1	6	1	17.3	6	83	0.844377	1	-1	X	750.01	2247	2247.29	3	-129.04	2	2	189	210	1	R.GRPKGSGTTRPKAATSEGVQVK.R	3 Label:13C(6)15N(2) (K); 2 Label:13C(6) (R)
																	1025.41	3073.2	3072.64	3	182.25	2	2	220	249	1	K.LLVKMPFQTSPGGKAEGGGATTSTQVMVIK.R	Oxidation (M); 3 Label:13C(6)15N(2) (K)
																	787.46	1572.91	1572.79	2	76.3	0	60	234	249	1	K.AEGGGATTSTQVMVIK.R	Oxidation (M); Label:13C(6)15N(2) (K)
																	547.74	546.73	546.24	1	897.04	0	14	454	458	2	R.GEGER.K
																	686.05	1370.08	1369.72	2	262.83	0	5	460	471	1	K.DIVSSSMPRPNR.E	2 Label:13C(6) (R)
																	571.4	1711.19	1711.88	3	-403.07	2	5	472	486	1	R.EEPVDSRTPVTERVS.-	2 Label:13C(6) (R)
P26038	MOES_HUMAN	Moesin	67.82	McrHIVSILAC5	437	21	13	12	8	28.2	12	532	0.776496	12	1.56232	X	1041.58	2081.15	2081	2	72.08	0	101	9	27	1	R.VTTMDAELEFAIQPNTTGK.Q	Oxidation (M)
																	488.95	975.88	975.54	2	348.52	0	26	28	35	1	K.QLFDQVVK.T
																	967.56	966.55	966.53	1	20.69	0	21	28	35	1	K.QLFDQVVK.T	Gln->pyro-Glu (N-term Q); Label:13C(6)15N(2) (K)
																	959.82	958.81	958.51	1	312.99	0	13	28	35	2	K.QLFDQVVK.T	Gln->pyro-Glu (N-term Q)
																	1041.71	2081.42	2081	2	201.83	0	48	84	100	1	K.FYPEDVSEELIQDITQR.L
																	1181.63	2361.24	2361.16	2	33.88	0	42	213	233	1	K.GSELWLGVDALGLNIYEQNDR.L
																	608.39	1214.77	1214.78	2	-8.23	2	14	254	263	1	K.KFVIKPIDKK.A
																	860.4	1718.79	1718.85	2	-34.91	0	35	413	427	1	K.TQEQLALEMAELTAR.I	Oxidation (M)
																	621.4	1240.79	1240.58	2	169.28	0	15	439	448	1	K.ESEAVEWQQK.A	Label:13C(6)15N(2) (K)
																	617.45	1232.89	1232.57	2	259.62	0	31	439	448	1	K.ESEAVEWQQK.A
																	607.71	1213.41	1213.57	2	-131.84	0	43	449	458	1	K.AQMVQEDLEK.T	Oxidation (M); Label:13C(6)15N(2) (K)
																	604.06	1206.1	1205.56	2	447.92	0	64	449	458	1	K.AQMVQEDLEK.T	Oxidation (M)
																	955.7	1909.39	1910.02	2	-329.84	2	2	449	464	1	K.AQMVQEDLEKTRAELK.T	2 Label:13C(6)15N(2) (K); Label:13C(6) (R)
																	1110.43	3328.26	3327.41	3	255.45	0	54	465	495	4	K.TAMSTPHVAEPAENEQDEQDENGAEASADLR.A	Oxidation (M)
																	1104.96	3311.86	3311.41	3	135.89	0	73	465	495	1	K.TAMSTPHVAEPAENEQDEQDENGAEASADLR.A
																	678.36	677.35	677.32	1	44.29	0	2	509	514	1	R.TTEAEK.N
																	523.39	1044.77	1044.56	2	201.04	0	73	524	533	1	K.ALTSELANAR.D
P15586	GNS_HUMAN	N-acetylglucosamine-6-sulfatase	62.082	McrHIVSILAC5	50	1	1	1	1	2.2	1	50	2.50221	2	1.13169	X	679.51	1357.01	1356.66	2	257.99	0	50	410	421	1	R.SDVLVEYQGEGR.N	Label:13C(6) (R)
P23368	MAOM_HUMAN	NAD-dependent malic enzyme, mitochondrial	65.444	McrHIVSILAC5	155	9	3	6	2	11.6	6	258	0.758324	3	1.19213	X	593.88	1185.74	1185.64	2	84.34	0	91	58	67	2	K.IETQDIQALR.F
																	827.87	2480.6	2480.27	3	133.05	2	5	75	94	1	K.MTSPLEKYIYIMGIQERNEK.L	Oxidation (M); 2 Label:13C(6)15N(2) (K); Label:13C(6) (R)
																	651.49	1300.96	1300.65	2	238.34	0	11	82	91	2	K.YIYIMGIQER.N	Oxidation (M)
																	658.99	1315.97	1315.68	2	220.42	0	22	485	496	1	R.HISDSVFLEAAK.A
																	819.63	1637.24	1636.84	2	244.37	0	22	497	511	1	K.ALTSQLTDEELAQGR.L	Label:13C(6) (R)
																	816.66	1631.31	1630.82	2	300.46	0	104	497	511	1	K.ALTSQLTDEELAQGR.L
																	700.26	1398.51	1397.63	2	629.64	1	6	539	549	1	K.MAFRYPEPEDK.A	Oxidation (M)
Q9Y2X3	NOP58_HUMAN	Nucleolar protein 58	59.578	McrHIVSILAC5	101	5	1	4	1	7.6	4	136	0.706803	2	1.20791	X	848.4	847.39	846.55	1	992.26	2	2	354	360	1	K.HKGKISR.M	2 Label:13C(6)15N(2) (K); Label:13C(6) (R)
																	594.18	1186.34	1185.73	2	514.45	1	1	361	371	2	R.MLAAKTVLAIR.Y
																	925.87	1849.73	1849.74	2	-5.41	0	101	372	388	1	R.YDAFGEDSSSAMGVENR.A	Oxidation (M)
																	661.9	660.89	661.27	1	-574.65	1	8	525	529	1	K.RENED.-
P19338	NUCL_HUMAN	Nucleolin	76.614	McrHIVSILAC5	65	6	2	6	2	9.7	6	120	0.996462	3	1.28273	X	716.71	1431.4	1430.78	2	433.33	2	10	10	22	1	K.NQGDPKKMAPPPK.E	3 Label:13C(6)15N(2) (K)
																	590.02	1178.03	1177.56	2	399.13	0	58	411	420	1	K.EVFEDAAEIR.L
																	493.94	1478.79	1478.82	3	-20.29	2	8	425	437	1	K.DGKSKGIAYIEFK.T	3 Label:13C(6)15N(2) (K)
																	472.52	943.03	942.52	2	541.1	1	3	547	554	1	R.EIEGRAIR.L
																	703.96	1405.9	1405.78	2	85.36	1	1	555	567	1	R.LELQGPRGSPNAR.S	2 Label:13C(6) (R)
																	661.9	1321.78	1321.62	2	121.06	0	42	578	589	1	K.GLSEDTTEETLK.E
P51659	DHB4_HUMAN	Peroxisomal multifunctional enzyme type 2	79.686	McrHIVSILAC5	105	12	3	9	2	19	9	157	1.05867	2	1.19359	X	568.7	1135.39	1134.56	2	731.56	1	13	1	10	1	-.MGSPLRFDGR.V
																	827.28	1652.55	1651.77	2	472.22	1	2	66	81	1	R.GGKAVANYDSVEEGEK.V
																	705.91	1409.81	1409.63	2	127.69	0	15	69	81	2	K.AVANYDSVEEGEK.V
																	789.34	2364.99	2364.21	3	329.92	2	2	107	125	2	R.SFARISDEDWDIIHRVHLR.G
																	724.89	2171.65	2172.17	3	-239.39	2	3	122	139	1	R.VHLRGSFQVTRAAWEHMK.K	Label:13C(6)15N(2) (K); 2 Label:13C(6) (R)
																	1220.4	3658.18	3658.77	3	-161.26	2	10	271	301	1	K.ANWKKICDFENASKPQSIQESTGSIIEVLSK.I
																	738.29	1474.56	1474.75	2	-128.84	0	34	316	331	1	R.ATSTATSGFAGAIGQK.L	Label:13C(6)15N(2) (K)
																	734.4	1466.79	1466.74	2	34.09	0	54	316	331	1	R.ATSTATSGFAGAIGQK.L
																	1433.72	2865.43	2865.53	2	-34.9	0	4	480	506	1	K.VAVAIPNRPPDAVLTDTTSLNQAALYR.L
																	683.96	682.96	682.34	1	908.64	0	3	615	621	1	K.TPSEGGK.L	Label:13C(6)15N(2) (K)
P13796	PLSL_HUMAN	Plastin-2	70.288	McrHIVSILAC5	670	33	24	19	15	41	19	870	1.10306	22	1.41765	X	710.83	1419.65	1419.6	2	35.22	0	44	4	15	1	R.GSVSDEEMMELR.E	2 Oxidation (M); Label:13C(6) (R)
																	707.83	1413.65	1413.58	2	49.52	0	42	4	15	1	R.GSVSDEEMMELR.E	2 Oxidation (M)
																	703.03	1404.05	1403.6	2	320.6	0	22	4	15	1	R.GSVSDEEMMELR.E	Oxidation (M); Label:13C(6) (R)
																	1081.39	2160.76	2160	2	351.85	0	56	21	39	1	K.VDTDGNGYISFNELNDLFK.A
																	950.69	1899.36	1898.86	2	263.32	0	60	52	68	3	R.EITENLMATGDLDQDGR.I	Oxidation (M); Label:13C(6) (R)
																	633.7	1898.07	1898.86	3	-416.04	0	7	52	68	1	R.EITENLMATGDLDQDGR.I	Oxidation (M); Label:13C(6) (R)
																	947.39	1892.76	1892.84	2	-42.26	0	86	52	68	1	R.EITENLMATGDLDQDGR.I	Oxidation (M)
																	519.57	1037.12	1037.57	2	-433.71	1	8	83	91	1	K.STDVAKTFR.K	Label:13C(6)15N(2) (K); Label:13C(6) (R)
																	1162.82	1161.81	1161.61	1	172.17	0	10	124	132	1	K.YAFVNWINK.A	Label:13C(6)15N(2) (K)
																	1154.77	1153.77	1153.59	1	156.03	0	7	124	132	1	K.YAFVNWINK.A
																	760.1	1518.19	1517.74	2	296.49	0	71	166	178	1	K.MINLSVPDTIDER.T	Oxidation (M)
																	587.82	1173.62	1173.53	2	76.69	0	34	254	263	1	R.EGESLEDLMK.L	Oxidation (M); Label:13C(6)15N(2) (K)
																	584.03	1166.04	1165.52	2	446.15	0	37	254	263	1	R.EGESLEDLMK.L	Oxidation (M)
																	501.87	1001.73	1001.53	2	199.69	0	40	286	294	1	K.IGNFSTDIK.D	Label:13C(6)15N(2) (K)
																	497.94	993.87	993.51	2	362.35	0	54	286	294	1	K.IGNFSTDIK.D
																	716.71	1431.4	1430.76	2	447.31	0	69	298	309	1	K.AYYHLLEQVAPK.G
																	880.67	1759.32	1758.85	2	267.22	0	37	310	326	1	K.GDEEGVPAVVIDMSGLR.E	Oxidation (M)
																	876.55	2626.63	2627.29	3	-251.21	2	39	310	333	1	K.GDEEGVPAVVIDMSGLREKDDIQR.A
																	571.67	1141.32	1140.62	2	613.7	0	44	348	357	1	R.QFVTATDVVR.G	Label:13C(6) (R)
																	568.7	1135.39	1134.6	2	696.28	0	52	348	357	1	R.QFVTATDVVR.G
																	847.25	2538.74	2538.21	3	208.81	0	69	374	395	1	R.YPALHKPENQDIDWGALEGETR.E
																	708.26	2121.75	2121.07	3	320.59	2	0	396	412	1	R.EERTFRNWMNSLGVNPR.V	Oxidation (M); Glu->pyro-Glu (N-term E); 3 Label:13C(6) (R)
																	652.36	1302.7	1302.61	2	69.09	0	28	402	412	1	R.NWMNSLGVNPR.V	Oxidation (M)
																	777.46	2329.37	2329.1	3	115.92	2	12	450	468	1	K.LGGNMKKLENCNYAVELGK.N	Oxidation (M); 3 Label:13C(6)15N(2) (K)
																	841.38	1680.75	1680.85	2	-59.49	0	59	473	488	1	K.FSLVGIGGQDLNEGNR.T	Label:13C(6) (R)
																	838.56	1675.11	1674.83	2	167.18	0	81	473	488	1	K.FSLVGIGGQDLNEGNR.T
																	1354.21	2706.4	2705.5	2	332.66	0	5	546	570	1	K.ISTSLPVLDLIDAIQPGSINYDLLK.T	Label:13C(6)15N(2) (K)
																	1350.18	2698.34	2697.48	2	318.82	0	1	546	570	3	K.ISTSLPVLDLIDAIQPGSINYDLLK.T
																	797.6	1593.19	1592.85	2	213.45	0	46	597	610	1	R.VYALPEDLVEVNPK.M	Label:13C(6)15N(2) (K)
Q15149	PLEC_HUMAN	Plectin	531.791	McrHIVSILAC5	67	30	1	30	1	10.1	30	130	1.27527	2	1.10281	X	757.49	756.48	756.39	1	118.99	0	4	22	28	1	R.EGVMVAK.K	Oxidation (M); Label:13C(6)15N(2) (K)
																	808.5	1614.98	1614.81	2	105.28	1	4	196	208	1	K.AQRHISDLYEDLR.D
																	929.85	1857.68	1857.03	2	350.02	1	0	234	248	1	R.FHKLQNVQIALDYLR.H
																	827.67	1653.32	1652.85	2	284.36	1	4	254	268	1	K.LVNIRNDDIADGNPK.L
																	1113.71	3338.11	3338.51	3	-119.81	2	1	765	791	1	K.ELMWLNEKEEEEVGFDWSDRNTNMTAK.K	Oxidation (M); 2 Label:13C(6)15N(2) (K); Label:13C(6) (R)
																	923.02	922.02	922.44	1	-455.31	0	4	909	915	1	K.EQLNEYK.G
																	642.93	1925.76	1925.05	3	368.82	2	2	1509	1525	1	K.QRQLAEAHAQAKAQAER.E	Label:13C(6)15N(2) (K); 2 Label:13C(6) (R)
																	1034.02	2066.02	2066.12	2	-48.4	2	4	1775	1792	1	K.ANEALRLRLQAEEVAQQK.S
																	796.86	1591.71	1591.94	2	-144.48	2	3	1897	1910	1	K.VRAEMEVLLASKAR.A	Label:13C(6)15N(2) (K); 2 Label:13C(6) (R)
																	674.78	1347.54	1346.74	2	594.03	1	8	1899	1910	1	R.AEMEVLLASKAR.A	Oxidation (M); Label:13C(6)15N(2) (K); Label:13C(6) (R)
																	608.64	607.63	608.32	1	-1134.27	0	2	2155	2159	1	K.VEEAR.R	Label:13C(6) (R)
																	999.67	998.67	998.41	1	260.41	0	4	2298	2306	1	K.QAADAEMEK.H	Oxidation (M); Gln->pyro-Glu (N-term Q); Label:13C(6)15N(2) (K)
																	707.83	2120.48	2121.13	3	-306.44	2	11	2412	2431	1	K.QVAEEAARLSVAAQEAARLR.Q	Gln->pyro-Glu (N-term Q)
																	508.55	1015.09	1014.55	2	532.26	0	67	2420	2429	1	R.LSVAAQEAAR.L
																	869.39	2605.14	2605.46	3	-122.82	2	10	2554	2575	1	K.LHRTELATQEKVTLVQTLEIQR.Q
																	1123.95	2245.89	2245.27	2	276.14	2	3	2789	2808	1	R.KVSAQRLQEAGILSAEELQR.L	Label:13C(6)15N(2) (K); 2 Label:13C(6) (R)
																	895.1	2682.27	2681.51	3	283.42	0	2	2856	2881	1	R.QLLSPGTALILLEAQAASGFLLDPVR.N	Gln->pyro-Glu (N-term Q); Label:13C(6) (R)
																	660.68	1979.03	1979.06	3	-15.16	2	3	3040	3057	1	R.DVFEKATVSAPFGKFQGK.T	3 Label:13C(6)15N(2) (K)
																	1397.94	2793.87	2794.42	2	-196.82	2	5	3109	3131	1	R.LCFEGLRSLVPAAELLESRVIDR.E
																	750.63	1499.24	1498.82	2	280.22	2	12	3146	3158	1	R.DVAEVDTVRRALR.G
																	1320.78	3959.31	3960.06	3	-189.39	2	3	3183	3220	1	K.KDLLPSDMAVALLEAQAGTGHIIDPATSARLTVDEAVR.A	Oxidation (M)
																	783.98	1565.95	1565.88	2	44.7	0	5	3447	3462	1	R.APVPASELLASGVLSR.A
																	808.56	1615.11	1615.9	2	-488.89	2	1	3463	3476	1	R.AQFEQLKDGKTTVK.D	3 Label:13C(6)15N(2) (K)
																	742.69	1483.37	1482.74	2	424.89	0	6	4037	4049	1	R.SQVMDEATALQLR.E	Oxidation (M); Label:13C(6) (R)
																	607.65	1213.29	1212.63	2	544.27	0	9	4050	4060	1	R.EGLTSIEEVTK.N	Label:13C(6)15N(2) (K)
																	725.01	2172.01	2172.2	3	-87.47	2	3	4119	4138	1	K.GLKLTVEEAVRMGIVGPEFK.D
																	733.94	2198.8	2198.11	3	313.91	1	4	4278	4296	1	R.VVIVDPETGKEMSVYEAYR.K	Label:13C(6)15N(2) (K); Label:13C(6) (R)
																	713.04	2136.1	2136.03	3	32.77	0	3	4361	4381	1	R.AGTLSITEFADMLSGNAGGFR.S	Oxidation (M); Label:13C(6) (R)
																	587.56	1759.66	1759.87	3	-119.33	0	2	4384	4401	1	R.SSSVGSSSSYPISPAVSR.T	Label:13C(6) (R)
																	1317.67	1316.66	1316.75	1	-68.35	2	6	4501	4512	1	R.TKTKMSAAQALK.K	Oxidation (M); 3 Label:13C(6)15N(2) (K)
P02545	LMNA_HUMAN	Prelamin-A/C	74.139	McrHIVSILAC5	1913	84	61	35	27	56.2	34	1837	1.07619	41	1.29218	X	680.7	1359.39	1358.68	2	522.57	0	56	12	25	2	R.SGAQASSTPLSPTR.I
																	548.89	1643.63	1642.83	3	486.96	1	50	29	41	1	R.LQEKEDLQELNDR.L	Label:13C(6)15N(2) (K); Label:13C(6) (R)
																	822.66	1643.31	1642.83	2	292.18	1	11	29	41	2	R.LQEKEDLQELNDR.L	Label:13C(6)15N(2) (K); Label:13C(6) (R)
																	569.45	1136.88	1136.54	2	299.15	0	43	33	41	2	K.EDLQELNDR.L	Label:13C(6) (R)
																	566.37	1130.73	1130.52	2	185.76	0	29	33	41	1	K.EDLQELNDR.L
																	855.72	854.71	854.5	1	245.76	0	2	42	48	2	R.LAVYIDR.V	Label:13C(6) (R)
																	548.48	1094.95	1094.57	2	347.17	0	34	51	60	1	R.SLETENAGLR.L	Label:13C(6) (R)
																	545.5	1088.99	1088.55	2	404.21	0	75	51	60	2	R.SLETENAGLR.L
																	578.09	1154.17	1153.59	2	502.78	0	76	63	72	3	R.ITESEEVVSR.E	Label:13C(6) (R)
																	575.12	1148.23	1147.57	2	575.13	0	90	63	72	2	R.ITESEEVVSR.E
																	593.58	1777.73	1777.88	3	-84.37	1	3	73	89	1	R.EVSGIKAAYEAELGDAR.K
																	586.49	1170.96	1170.56	2	341.72	0	62	79	89	3	K.AAYEAELGDAR.K	Label:13C(6) (R)
																	583.49	1164.96	1164.54	2	360.66	0	79	79	89	1	K.AAYEAELGDAR.K
																	415.95	829.88	829.49	2	470.17	0	50	102	108	1	R.LQLELSK.V
																	522.54	1043.06	1042.54	2	498.78	0	57	124	133	1	K.EGDLIAAQAR.L
																	630.32	1258.62	1258.75	2	-103.28	1	30	134	144	1	R.LKDLEALLNSK.E	2 Label:13C(6)15N(2) (K)
																	1010.26	1009.25	1009.55	1	-297.16	0	28	136	144	1	K.DLEALLNSK.E	Label:13C(6)15N(2) (K)
																	1002.45	1001.44	1001.54	1	-99.85	0	39	136	144	1	K.DLEALLNSK.E
																	505.38	1008.75	1009.55	2	-792.43	0	5	136	144	1	K.DLEALLNSK.E	Label:13C(6)15N(2) (K)
																	564.49	1126.96	1126.6	2	319.55	0	63	145	155	2	K.EAALSTALSEK.R	Label:13C(6)15N(2) (K)
																	560.53	1119.05	1118.58	2	420.18	0	53	145	155	1	K.EAALSTALSEK.R
																	595	1187.98	1187.62	2	303.13	0	38	157	166	2	R.TLEGELHDLR.G	Label:13C(6) (R)
																	592	1181.99	1181.6	2	330.06	0	68	157	166	1	R.TLEGELHDLR.G
																	349.44	1045.29	1044.61	3	650.96	1	6	172	181	1	K.LEAALGEAKK.Q	2 Label:13C(6)15N(2) (K)
																	681.52	2041.53	2042.08	3	-269.33	2	4	172	189	1	K.LEAALGEAKKQLQDEMLR.R
																	528.07	1054.13	1053.52	2	579.01	0	21	182	189	1	K.QLQDEMLR.R	Oxidation (M); Label:13C(6) (R)
																	514.81	1541.41	1540.78	3	408.88	1	20	197	208	1	R.LQTMKEELDFQK.N	Oxidation (M); 2 Label:13C(6)15N(2) (K)
																	771.42	1540.83	1540.78	2	32.45	1	58	197	208	1	R.LQTMKEELDFQK.N	Oxidation (M); 2 Label:13C(6)15N(2) (K)
																	763.58	1525.15	1524.75	2	262.34	1	43	197	208	1	R.LQTMKEELDFQK.N	Oxidation (M)
																	509.33	1524.97	1524.75	3	144.29	1	43	197	208	1	R.LQTMKEELDFQK.N	Oxidation (M)
																	512.56	1023.1	1022.5	2	586.8	0	34	209	216	1	K.NIYSEELR.E
																	518.06	1034.1	1033.59	2	493.43	0	54	241	249	2	R.LADALQELR.A	Label:13C(6) (R)
																	514.91	1027.8	1027.57	2	223.83	0	83	241	249	1	R.LADALQELR.A
																	879.96	1757.9	1757.88	2	11.38	0	65	281	296	1	R.NSNLVGAAHEELQQSR.I	Label:13C(6) (R)
																	585.19	1752.55	1751.86	3	393.87	0	31	281	296	2	R.NSNLVGAAHEELQQSR.I
																	877.01	1752.01	1751.86	2	85.62	0	100	281	296	2	R.NSNLVGAAHEELQQSR.I
																	716.35	1430.68	1429.78	2	629.47	0	72	299	311	1	R.IDSLSAQLSQLQK.Q
																	594.59	1187.17	1186.63	2	455.07	1	38	320	329	1	K.LRDLEDSLAR.E
																	459.8	917.58	917.45	2	141.7	0	42	322	329	1	R.DLEDSLAR.E
																	811.7	1621.39	1620.8	2	364.02	2	1	337	349	1	R.LLAEKEREMAEMR.A	Oxidation (M)
																	967.34	2898.99	2899.35	3	-124.17	2	0	344	366	1	R.EMAEMRARMQQQLDEYQELLDIK.L	2 Oxidation (M)
																	956.13	2865.36	2865.35	3	3.49	2	47	344	366	1	R.EMAEMRARMQQQLDEYQELLDIK.L	Oxidation (M); Glu->pyro-Glu (N-term E)
																	677.56	1353.11	1352.69	2	310.49	0	35	367	377	2	K.LALDMEIHAYR.K	Oxidation (M); Label:13C(6) (R)
																	674.41	1346.81	1346.67	2	103.96	0	72	367	377	1	K.LALDMEIHAYR.K	Oxidation (M)
																	490.64	979.26	979.49	2	-234.82	0	13	379	386	1	K.LLEGEEER.L	Label:13C(6) (R)
																	606.55	1211.08	1210.58	2	413.03	0	92	440	450	2	R.VAVEEVDEEGK.F	Label:13C(6)15N(2) (K)
																	602.34	1202.66	1202.57	2	74.84	0	68	440	450	2	R.VAVEEVDEEGK.F
																	780.88	1559.74	1559.68	2	38.47	0	69	458	470	1	K.SNEDQSMGNWQIK.R	Oxidation (M); Label:13C(6)15N(2) (K)
																	776.88	1551.74	1551.66	2	51.56	0	66	458	470	1	K.SNEDQSMGNWQIK.R	Oxidation (M)
																	649.75	1297.49	1296.64	2	655.54	0	5	472	482	1	R.QNGDDPLLTYR.F	Label:13C(6) (R)
																	645.93	1289.84	1290.62	2	-604.36	0	14	472	482	1	R.QNGDDPLLTYR.F
																	1280.03	1279.02	1279.61	1	-461.08	0	14	472	482	1	R.QNGDDPLLTYR.F	Gln->pyro-Glu (N-term Q); Label:13C(6) (R)
																	1267.38	2532.74	2532.31	2	169.81	0	69	491	515	1	K.AGQVVTIWAAGAGATHSPPTDLVWK.A
																	757.65	1513.29	1512.75	2	356.97	0	46	528	541	2	R.TALINSTGEEVAMR.K	Oxidation (M); Label:13C(6) (R)
																	754.65	1507.28	1506.73	2	365.03	0	23	528	541	5	R.TALINSTGEEVAMR.K	Oxidation (M)
																	746.45	1490.88	1490.74	2	93.91	0	71	528	541	1	R.TALINSTGEEVAMR.K
																	789.34	2364.99	2364.15	3	355.31	0	31	598	624	3	K.ASASGSGAQVGGPISSGSSASSVTVTR.S
																	1183.04	2364.07	2364.15	2	-33.84	0	136	598	624	1	K.ASASGSGAQVGGPISSGSSASSVTVTR.S
																	783.98	1565.95	1565.74	2	134.12	0	83	628	644	1	R.SVGGSGGGSFGDNLVTR.S
Q92841	DDX17_HUMAN	Probable ATP-dependent RNA helicase DDX17	80.272	McrHIVSILAC5	144	9	3	8	2	14.1	7	174	1.422	1	-1	X	614.62	1227.22	1226.65	2	464.68	1	4	95	108	1	R.GGFGARGGGGLPPK.K
																	1174.69	3521.04	3520.85	3	53.96	1	3	210	241	1	R.DMVGIAQTGSGKTLAYLLPAIVHINHQPYLER.G	Oxidation (M)
																	488.36	1462.06	1462.74	3	-464.88	0	8	406	417	1	K.LIQLMEEIMAEK.E	Oxidation (M)
																	617.03	1232.05	1231.72	2	267.92	0	67	469	480	1	K.APILIATDVASR.G	Label:13C(6) (R)
																	613.96	1225.91	1225.7	2	171.33	0	76	469	480	1	K.APILIATDVASR.G
																	663.44	1324.86	1324.7	2	120.78	0	74	536	547	1	K.VLEEANQAINPK.L
																	547.26	1638.76	1638.8	3	-24.41	1	4	548	564	1	K.LMQLVDHRGGGGGGGGR.S	Oxidation (M)
																	629.04	1884.09	1884	3	47.77	2	5	548	566	1	K.LMQLVDHRGGGGGGGGRSR.Y	3 Label:13C(6) (R)
																	606.36	1210.7	1210.64	2	49.56	2	2	556	568	1	R.GGGGGGGGRSRYR.T	3 Label:13C(6) (R)
P17844	DDX5_HUMAN	Probable ATP-dependent RNA helicase DDX5	69.148	McrHIVSILAC5	128	7	3	5	2	9.1	4	143	2.85485	2	1.35092	X	1271.41	1270.4	1269.71	1	543.43	2	0	44	53	1	K.KKWNLDELPK.F
																	651.49	1300.96	1300.66	2	230.65	0	51	242	252	2	R.TTYLVLDEADR.M	Label:13C(6) (R)
																	947.14	946.13	945.48	1	687.48	0	13	288	295	1	R.QLAEDFLK.D	Gln->pyro-Glu (N-term Q)
																	942.89	1883.76	1884.01	2	-132.7	2	3	329	343	1	K.LIRLMEEIMSEKENK.T	2 Label:13C(6)15N(2) (K); Label:13C(6) (R)
																	617.03	1232.05	1231.72	2	267.92	0	67	392	403	1	K.APILIATDVASR.G	Label:13C(6) (R)
																	613.96	1225.91	1225.7	2	171.33	0	76	392	403	1	K.APILIATDVASR.G
P13667	PDIA4_HUMAN	Protein disulfide-isomerase A4	72.932	McrHIVSILAC5	434	18	12	10	6	17.5	10	479	1.11765	13	1.72175		598.7	1195.39	1195.65	2	-217.45	0	58	120	131	1	K.IDATSASVLASR.F	Label:13C(6) (R)
																	595.84	1189.66	1189.63	2	25.22	0	94	120	131	1	K.IDATSASVLASR.F
																	563.93	1125.85	1125.57	2	248.76	0	34	132	141	1	R.FDVSGYPTIK.I
																	571.45	1140.88	1140.58	2	263.02	0	60	235	245	2	K.VDATAETDLAK.R	Label:13C(6)15N(2) (K)
																	567.46	1132.9	1132.56	2	300.2	0	75	235	245	1	K.VDATAETDLAK.R
																	1023.31	2044.62	2044.92	2	-146.71	0	38	314	331	1	K.GESDPAYQQYQDAANNLR.E	Label:13C(6) (R)
																	680.73	2039.18	2038.9	3	137.33	0	9	314	331	1	K.GESDPAYQQYQDAANNLR.E
																	1020.54	2039.07	2038.9	2	83.38	0	86	314	331	1	K.GESDPAYQQYQDAANNLR.E
																	733.91	1465.81	1465.77	2	27.29	0	60	350	362	1	K.VSQGQLVVMQPEK.F	Oxidation (M); Label:13C(6)15N(2) (K)
																	729.97	1457.93	1457.75	2	123.48	0	88	350	362	1	K.VSQGQLVVMQPEK.F	Oxidation (M)
																	725.71	1449.4	1449.77	2	-255.21	0	6	350	362	1	K.VSQGQLVVMQPEK.F	Label:13C(6)15N(2) (K)
																	722.24	1442.46	1441.76	2	485.52	0	41	350	362	1	K.VSQGQLVVMQPEK.F
																	629.48	628.47	628.37	1	159.14	0	2	387	391	1	K.DFVLK.Y	Label:13C(6)15N(2) (K)
																	851.99	1701.96	1701.72	2	141.03	0	68	486	499	1	K.FAMEPEEFDSDTLR.E	Oxidation (M)
																	631.5	1260.99	1260.67	2	253.83	0	14	560	570	1	K.QLEPVYNSLAK.K
																	703.67	1405.33	1404.79	2	384.4	1	7	560	571	1	K.QLEPVYNSLAKK.Y	2 Label:13C(6)15N(2) (K)
																	635.02	1902.05	1901.97	3	42.06	1	12	577	594	1	K.GLVIAKMDATANDVPSDR.Y	Oxidation (M); Label:13C(6)15N(2) (K); Label:13C(6) (R)
Q86UE4	LYRIC_HUMAN	Protein LYRIC	63.837	McrHIVSILAC5	73	3	3	2	2	3.8	2	99	1.80531	4	2.1116	X	580.42	1158.82	1158.59	2	198.52	0	47	132	142	2	R.TVEVAEGEAVR.T
																	574.88	1147.75	1147.57	2	156.85	0	48	293	303	1	K.LSSQISAGEEK.W
P14618	KPYM_HUMAN	Pyruvate kinase isozymes M1/M2	57.937	McrHIVSILAC5	46	5	1	5	1	12.8	5	66	1.52012	2	1.3328	X	599.24	1196.46	1196.64	2	-150.42	0	46	33	43	1	R.LDIDSPPITAR.N
																	616.91	1231.8	1232.6	2	-649.03	1	0	63	73	1	K.EMIKSGMNVAR.L	Oxidation (M); Glu->pyro-Glu (N-term E)
																	997.69	996.69	997.52	1	-832.06	0	13	126	135	1	K.GSGTAEVELK.K	Label:13C(6)15N(2) (K)
																	1087.65	2173.28	2174.11	2	-381.77	0	0	401	422	1	R.LAPITSDPTEATAVGAVEASFK.C
																	550.42	1648.25	1647.78	3	285.23	0	8	476	489	1	K.DPVQEAWAEDVDLR.V	Label:13C(6) (R)
ALBU_HUMAN	ALBU_HUMAN	Serum albumin	69.321	McrHIVSILAC5	71	5	1	5	1	7.4	5	96	0.205569	2	2.25403	X	575.36	1148.7	1148.61	2	78.36	0	2	66	75	1	K.LVNEVTEFAK.T
																	789.53	788.52	788.46	1	76.1	0	16	258	264	1	K.LVTDLTK.V
																	518.06	517.05	516.29	1	1472.04	0	3	282	286	1	R.ADLAK.Y
																	480.95	959.89	959.56	2	343.91	0	11	427	434	1	K.FQNALLVR.Y
																	547.48	1639.43	1638.93	3	305.08	1	71	438	452	1	K.KVPQVSTPTLVEVSR.N
O76094	SRP72_HUMAN	Signal recognition particle 72 kDa protein	74.606	McrHIVSILAC5	67	3	1	3	1	4.9	3	74	1.03031	1	-1	X	737.17	736.17	735.47	1	951.77	0	1	37	42	1	K.ILQINK.D	Label:13C(6)15N(2) (K)
																	554.56	1107.11	1106.56	2	497.04	0	7	288	297	1	K.LTNAEGVEFK.L
																	780.1	1558.19	1557.74	2	288.88	0	67	601	617	1	K.GTQGATAGASSELDASK.T	Label:13C(6)15N(2) (K)
P05023	AT1A1_HUMAN	Sodium/potassium-transporting ATPase subunit alpha-1	112.896	McrHIVSILAC5	88	6	2	5	2	5	5	146	1.23564	1	-1	X	810.53	1619.04	1618.74	2	185.33	0	61	213	227	1	K.VDNSSLTGESEPQTR.S
																	701.16	1400.3	1400.78	2	-342.67	1	2	445	458	1	K.RAVAGDASESALLK.C	Label:13C(6)15N(2) (K); Label:13C(6) (R)
																	616.61	1231.21	1230.65	2	455.04	0	51	446	458	1	R.AVAGDASESALLK.C
																	631.05	1260.09	1260.67	2	-460.07	0	11	477	487	1	K.IVEIPFNSTNK.Y
																	618.82	1235.62	1235.7	2	-64.74	0	21	648	658	2	R.LNIPVSQVNPR.D
P38646	GRP75_HUMAN	Stress-70 protein, mitochondrial	73.68	McrHIVSILAC5	1156	37	25	20	10	35.3	20	926	1.16011	19	1.21035	X	459.8	458.79	458.26	1	1156.55	0	3	7	11	1	R.AAAAR.L
																	729.16	1456.31	1455.73	2	398.43	0	63	86	99	3	R.TTPSVVAFTADGER.L	Label:13C(6) (R)
																	726.2	1450.38	1449.71	2	462.16	0	67	86	99	1	R.TTPSVVAFTADGER.L
																	726.2	2175.57	2176.14	3	-261.93	1	5	86	106	1	R.TTPSVVAFTADGERLVGMPAK.R	Oxidation (M); Label:13C(6)15N(2) (K); Label:13C(6) (R)
																	788.96	1575.91	1575.78	2	82.5	0	48	108	121	1	R.QAVTNPNNTFYATK.R	Label:13C(6)15N(2) (K)
																	785.06	1568.1	1567.76	2	216.87	0	86	108	121	2	R.QAVTNPNNTFYATK.R
																	780.51	1559.01	1558.75	2	166.8	0	76	108	121	1	R.QAVTNPNNTFYATK.R	Gln->pyro-Glu (N-term Q); Label:13C(6)15N(2) (K)
																	776.5	1550.99	1550.74	2	161.21	0	82	108	121	1	R.QAVTNPNNTFYATK.R	Gln->pyro-Glu (N-term Q)
																	851.33	1700.65	1699.86	2	464.74	0	18	188	202	1	K.NAVITVPAYFNDSQR.Q	Label:13C(6) (R)
																	625.08	1248.15	1247.69	2	368.68	0	62	207	218	1	K.DAGQISGLNVLR.V	Label:13C(6) (R)
																	621.93	1241.85	1241.67	2	144.97	0	83	207	218	1	K.DAGQISGLNVLR.V
																	827.67	1653.32	1652.89	2	260.15	0	104	219	234	1	R.VINEPTAAALAYGLDK.S	Label:13C(6)15N(2) (K)
																	823.65	1645.29	1644.87	2	255.34	0	126	219	234	1	R.VINEPTAAALAYGLDK.S
																	681.52	1361.02	1360.74	2	205.77	0	87	349	360	1	R.AQFEGIVTDLIR.R
																	1361.89	1360.88	1360.74	1	102.89	0	15	349	360	1	R.AQFEGIVTDLIR.R
																	1234.55	2467.09	2467.24	2	-60.8	2	4	349	368	1	R.AQFEGIVTDLIRRTIAPCQK.A
																	808.03	2421.07	2421.19	3	-49.56	1	2	369	391	1	K.AMQDAEVSKSDIGEVILVGGMTR.M	Oxidation (M)
																	735.01	1468.01	1467.77	2	163.51	0	61	378	391	1	K.SDIGEVILVGGMTR.M	Oxidation (M); Label:13C(6) (R)
																	1043.08	3126.21	3125.65	3	179.16	2	0	378	405	1	K.SDIGEVILVGGMTRMPKVQQTVQDLFGR.A	2 Oxidation (M); Label:13C(6)15N(2) (K); 2 Label:13C(6) (R)
																	648.9	1295.8	1295.69	2	84.9	0	54	395	405	1	K.VQQTVQDLFGR.A	Label:13C(6) (R)
																	646.01	1290	1289.67	2	255.88	0	90	395	405	1	K.VQQTVQDLFGR.A
																	908.98	1815.96	1815.91	2	27.53	0	65	469	485	1	K.SQVFSTAADGQTQVEIK.V	Label:13C(6)15N(2) (K)
																	905.28	1808.54	1807.9	2	354	0	98	469	485	2	K.SQVFSTAADGQTQVEIK.V
																	856.57	2566.68	2567.36	3	-264.86	1	2	514	537	1	R.GVPQIEVTFDIDANGIVHVSAKDK.G	2 Label:13C(6)15N(2) (K)
																	741.64	1481.27	1480.8	2	317.4	0	75	542	555	2	R.EQQIVIQSSGGLSK.D	Label:13C(6)15N(2) (K)
																	737.51	1473.02	1472.78	2	162.96	0	106	542	555	1	R.EQQIVIQSSGGLSK.D
																	490.64	979.26	978.43	2	848.3	0	25	556	563	1	K.DDIENMVK.N	Oxidation (M)
																	625.08	1872.23	1871.89	3	181.63	0	8	579	595	1	R.VEAVNMAEGIIHDTETK.M	Oxidation (M)
																	616.34	1230.67	1230.66	2	8.13	0	38	635	646	1	R.QAASSLQQASLK.L
																	607.99	1213.96	1213.63	2	271.91	0	66	635	646	2	R.QAASSLQQASLK.L	Gln->pyro-Glu (N-term Q)
																	1121.41	2240.81	2241.18	2	-165.09	2	1	635	654	1	R.QAASSLQQASLKLFEMAYKK.M
P31040	DHSA_HUMAN	Succinate dehydrogenase [ubiquinone] flavoprotein subunit, mitochondrial	72.692	McrHIVSILAC5	58	6	2	5	2	7.4	5	95	0.600177	1	-1	X	665.35	1328.69	1328.67	2	15.05	0	58	313	325	1	R.GEGGILINSQGER.F
																	595.84	1189.66	1189.65	2	8.41	1	10	330	340	1	R.YAPVAKDLASR.D
																	589.96	1766.85	1766	3	481.31	2	3	330	345	1	R.YAPVAKDLASRDVVSR.S	Label:13C(6)15N(2) (K); 2 Label:13C(6) (R)
																	575.12	574.12	574.31	1	-330.83	0	23	341	345	2	R.DVVSR.S
																	1185.49	2368.96	2369.22	2	-109.74	2	2	508	527	1	R.TSELRLSMQKSMQNHAAVFR.V	Oxidation (M); Label:13C(6)15N(2) (K); 2 Label:13C(6) (R)
P02786	TFR1_HUMAN	Transferrin receptor protein 1	84.871	McrHIVSILAC5	136	7	2	6	1	16.7	6	109	1.0893	2	1.89289	X	1174.29	2346.57	2346.11	2	196.07	1	2	2	22	1	M.MDQARSAFSNLFGGEPLSYTR.F
																	785.46	1568.91	1568.7	2	133.87	0	99	40	53	1	K.LAVDEEENADNNTK.A	Label:13C(6)15N(2) (K)
																	781.37	1560.72	1560.69	2	19.22	0	64	40	53	1	K.LAVDEEENADNNTK.A
																	1002.45	3004.32	3004.54	3	-73.22	2	0	135	161	1	K.LDSTDFTGTIKLLNENSYVPREAGSQK.D	2 Label:13C(6)15N(2) (K); Label:13C(6) (R)
																	891.11	2670.32	2669.47	3	318.42	1	2	386	409	1	K.ILNIFGVIKGFVEPDHYVVVGAQR.D
																	783.98	2348.93	2349.17	3	-102.16	1	6	515	534	1	K.HPVTGQFLYQDSNWASKVEK.L	2 Label:13C(6)15N(2) (K)
																	741.92	2222.74	2223.27	3	-238.39	2	1	580	600	1	R.IPELNKVARAAAEVAGQFVIK.L
P29401	TKT_HUMAN	Transketolase	67.878	McrHIVSILAC5	182	9	5	9	5	17.7	9	310	0.363227	8	1.62503	X	695.94	2084.79	2084	3	379.08	0	27	187	204	1	R.LGQSDPAPLQHQMDIYQK.R	Oxidation (M)
																	609.01	608	607.34	1	1086.71	1	2	242	246	1	K.TFKGR.G
																	1010.54	2019.07	2019.06	2	4.95	0	56	284	302	1	K.ILATPPQEDAPSVDIANIR.M
																	473.31	944.6	944.52	2	84.7	0	51	335	343	1	R.IIALDGDTK.N
																	942.99	1883.96	1883.92	2	21.23	0	93	439	456	1	R.SVPTSTVFYPSDGVATEK.A
																	1254.41	2506.8	2507.2	2	-159.54	0	58	472	493	1	R.TSRPENAIIYNNNEDFQVGQAK.V
																	413.23	1236.68	1236.78	3	-80.86	2	10	543	553	1	R.KLILDSARATK.G	2 Label:13C(6)15N(2) (K); Label:13C(6) (R)
																	650.8	1299.59	1299.76	2	-130.79	2	9	544	555	1	K.LILDSARATKGR.I
																	609.52	608.51	609.39	1	-1444.07	1	3	618	623	1	R.GLITKA.-	Label:13C(6)15N(2) (K)
P40939	ECHA_HUMAN	Trifunctional enzyme subunit alpha, mitochondrial	83	McrHIVSILAC5	407	23	13	16	10	27.3	16	617	0.790511	13	1.23011	X	815.92	1629.83	1629.83	2	0	0	83	112	125	1	K.TLQEVTQLSQEAQR.I
																	1004.5	2006.98	2006.12	2	428.69	0	0	167	187	2	K.TVLGTPEVLLGALPGAGGTQR.L
																	1296.66	3886.95	3887.12	3	-43.73	2	3	167	205	1	K.TVLGTPEVLLGALPGAGGTQRLPKMVGVPAALDMMLTGR.S
																	808.56	1615.11	1614.79	2	198.17	0	38	191	205	2	K.MVGVPAALDMMLTGR.S	3 Oxidation (M); Label:13C(6) (R)
																	805.65	1609.29	1608.77	2	323.23	0	59	191	205	1	K.MVGVPAALDMMLTGR.S	3 Oxidation (M)
																	1031.78	2061.54	2060.97	2	276.57	0	59	423	440	1	R.DSIFSNLTGQLDYQGFEK.A
																	708.86	1415.7	1415.7	2	0	0	4	494	505	1	K.VIGMHYFSPVDK.M	Oxidation (M); Label:13C(6)15N(2) (K)
																	705.07	1408.12	1407.69	2	305.46	0	27	494	505	1	K.VIGMHYFSPVDK.M	Oxidation (M)
																	668.01	1334	1333.72	2	209.94	0	63	506	516	1	K.MQLLEIITTEK.T	Oxidation (M)
																	560.02	1118.02	1117.6	2	375.81	0	87	520	531	1	K.DTSASAVAVGLK.Q
																	992.47	1982.93	1982.13	2	403.61	2	1	532	549	1	K.QGKVIIVVKDGPGFYTTR.C	Gln->pyro-Glu (N-term Q); 2 Label:13C(6)15N(2) (K); Label:13C(6) (R)
																	670.02	669.01	669.48	1	-702.04	0	4	535	540	1	K.VIIVVK.D
																	1272.45	3814.32	3815.02	3	-183.49	2	2	561	597	1	R.ILQEGVDPKKLDSLTTSFGFPVGAATLVDEVGVDVAK.H
																	1426.9	2851.78	2851.52	2	91.18	1	3	570	597	1	K.KLDSLTTSFGFPVGAATLVDEVGVDVAK.H	2 Label:13C(6)15N(2) (K)
																	602.54	1203.07	1202.6	2	390.82	0	52	635	644	1	K.GFYIYQEGVK.R
																	607.99	1820.94	1820.93	3	5.49	2	8	645	660	2	K.RKDLNSDMDSILASLK.L	Oxidation (M)
																	706.51	1411.01	1410.63	2	269.38	0	83	665	676	3	K.SEVSSDEDIQFR.L
																	521.07	1040.12	1039.53	2	567.56	0	37	720	728	1	R.FVDLYGAQK.I
P62987	RL40_HUMAN	Ubiquitin-60S ribosomal protein L40	14.728	McrHIVSILAC5	67	3	1	2	1	19.5	2	88	1.07551	2	1.01876	X	898.42	1794.82	1794.93	2	-61.28	0	67	12	27	1	K.TITLEVEPSDTIENVK.A	Label:13C(6)15N(2) (K)
																	545.48	1088.94	1088.56	2	349.09	0	21	55	63	1	R.TLSDYNIQK.E	Label:13C(6)15N(2) (K)
																	541.12	1080.22	1080.55	2	-305.4	0	17	55	63	1	R.TLSDYNIQK.E
P22314	UBA1_HUMAN	Ubiquitin-like modifier-activating enzyme 1	117.849	McrHIVSILAC5	45	5	3	4	2	8.4	4	70	1.16033	4	1.08482	X	633.44	1264.87	1264.74	2	102.79	0	19	70	81	1	R.LQTSSVLVSGLR.G	Label:13C(6) (R)
																	630.38	1258.75	1258.72	2	23.83	0	37	70	81	1	R.LQTSSVLVSGLR.G
																	1307.21	3918.6	3918.72	3	-30.62	0	2	193	226	1	R.GLFGQLFCDFGEEMILTDSNGEQPLSAMVSMVTK.D	Oxidation (M)
																	908.37	1814.73	1813.96	2	424.49	0	31	369	384	1	R.ALPAVQQNNLDEDLIR.K	Label:13C(6) (R)
																	921.87	2762.59	2762.5	3	32.58	1	0	385	411	1	R.KLAYVAAGDLAPINAFIGGLAAQEVMK.A	Oxidation (M); 2 Label:13C(6)15N(2) (K)
P38606	VATA_HUMAN	V-type proton ATPase catalytic subunit A	68.304	McrHIVSILAC5	276	9	8	4	4	9.6	4	245	0.963257	7	1.46937		702.57	1403.13	1403.64	2	-363.34	0	33	290	301	1	R.DFPELTMEVDGK.V	Oxidation (M); Label:13C(6)15N(2) (K)
																	699.18	1396.34	1395.62	2	515.9	0	42	290	301	1	R.DFPELTMEVDGK.V	Oxidation (M)
																	766.45	1530.88	1530.78	2	65.33	0	63	309	323	1	R.TALVANTSNMPVAAR.E	Oxidation (M)
																	761.24	1520.46	1520.81	2	-230.14	0	48	309	323	1	R.TALVANTSNMPVAAR.E	Label:13C(6) (R)
																	758.76	1515.51	1514.79	2	475.31	0	94	309	323	1	R.TALVANTSNMPVAAR.E
																	579.31	1734.91	1734.66	3	144.12	0	27	339	353	1	R.DMGYHVSMMADSTSR.W	3 Oxidation (M)
																	899.57	1797.13	1796.84	2	161.39	0	80	365	381	2	R.LAEMPADSGYPAYLGAR.L	Oxidation (M)
																	894.36	1786.7	1786.87	2	-95.14	0	3	365	381	1	R.LAEMPADSGYPAYLGAR.L	Label:13C(6) (R)
P08670	VIME_HUMAN	Vimentin	53.652	McrHIVSILAC5	70	7	3	6	2	16.5	6	100	1.49186	4	1.83542	X	761.43	1520.85	1520.79	2	39.45	2	4	1	13	1	-.MSTRSVSSSSYRR.M	3 Label:13C(6) (R)
																	1313.27	2624.52	2625.3	2	-297.11	2	4	187	207	1	R.EKLQEEMLQREEAENTLQSFR.Q	Oxidation (M); Glu->pyro-Glu (N-term E); Label:13C(6)15N(2) (K); 2 Label:13C(6) (R)
																	665.29	1328.57	1328.63	2	-45.16	0	42	197	207	1	R.EEAENTLQSFR.Q	Label:13C(6) (R)
																	662.34	1322.68	1322.61	2	52.93	0	36	197	207	1	R.EEAENTLQSFR.Q
																	547.26	1092.51	1092.52	2	-9.15	0	46	295	304	1	K.FADLSEAANR.N
																	1106.17	3315.48	3315.52	3	-12.06	1	1	346	373	1	R.EMEENFAVEAANYQDTIGRLQDEIQNMK.E	Oxidation (M); Label:13C(6)15N(2) (K); Label:13C(6) (R)
																	584.03	1749.06	1749.8	3	-422.91	1	5	365	378	1	R.LQDEIQNMKEEMAR.H	Oxidation (M)
P12956	XRCC6_HUMAN	X-ray repair cross-complementing protein 6	69.843	McrHIVSILAC5	109	10	2	9	2	23	9	167	0.856386	3	1.08463	X	834.55	2500.63	2499.99	3	256	0	19	10	31	1	K.TEGDEEAEEEQEENLEASGDYK.Y
																	1250.96	2499.9	2499.99	2	-36	0	75	10	31	1	K.TEGDEEAEEEQEENLEASGDYK.Y
																	1398.38	4192.11	4192.78	3	-159.8	1	3	131	164	1	R.FQDMMGHGSDYSLSEVLWVCANLFSDVQFKMSHK.R	3 Oxidation (M)
																	1036.8	2071.58	2071.99	2	-197.88	1	4	165	182	1	K.RIMLFTNEDNPHGNDSAK.A	Label:13C(6)15N(2) (K); Label:13C(6) (R)
																	640.34	1917.99	1917.85	3	73	0	4	166	182	1	R.IMLFTNEDNPHGNDSAK.A	Oxidation (M)
																	826.59	1651.16	1650.85	2	187.78	0	59	302	317	1	R.TFNTSTGGLLLPSDTK.R
																	726.08	725.07	725.43	1	-496.26	0	4	326	331	1	R.QIILEK.E	Gln->pyro-Glu (N-term Q)
																	788.96	2363.86	2363.36	3	211.56	2	2	339	358	1	K.RFDDPGLMLMGFKPLVLLKK.H	Oxidation (M); 3 Label:13C(6)15N(2) (K); Label:13C(6) (R)
																	545.42	1088.82	1088.55	2	248.04	0	19	452	461	1	K.IMATPEQVGK.M	Oxidation (M)
																	568.72	1703.15	1702.81	3	199.67	0	0	475	488	1	R.SDSFENPVLQQHFR.N
Search Parameters
Subsamples: McrHIVSILAC5
Database:		SwissProt
Fasta Version:		SwissProt_2013_01.fasta
# Sequences:		20233
Taxonomy:		Homo sapiens (human)
Enzyme:		Trypsin
Quantitation Protocol:		SILAC R+6 K+8 [MD]
Fixed modifications:		CarbamidomethylDTT (C)
Variable modifications:		Oxidation (M),Gln->pyro-Glu (N-term Q),Glu->pyro-Glu (N-term E),Label:13C(6)15N(2) (K),Label:13C(6) (R)
Mass values:		Monoisotopic
Peptide mass tolerance:		0.9 Da
Fragment mass tolerance:		0.6 Da
Max missed cleavages:		2
Instrument type:		ESI-TRAP
Scoring :		MudPIT
Subsamples: McrHIVSILAC5
Significance threshold p		0.05

## Sheet: SILAC6
Accession Nr	Accession	Name	Mass kDa	Distiller - McrHIVSILAC6_0_01_129.xml
													Heavy / Light
				Sample name	Score	Matches	Significant Matches	Sequences	Significant Sequences	Coverage %	Unique Peptides	Combined Protein Score	Ratio	# Peptides	Std. Deviation	Normal distributed	m/z	Mr(expt)	Mr(calc)	Charge	ppm	Miss cleavage sites	Score	Start	End	Duplicates	Peptide Sequences	Modifications
P52209	6PGD_HUMAN	6-phosphogluconate dehydrogenase, decarboxylating	53.14	McrHIVSILAC6	175	5	4	2	1	6.2	2	95	1.23483	1	-1	X	688.68	1375.34	1374.75	2	429.17	1	2	52	64	1	K.VVGAQSLKEMVSK.L
																	796.63	1591.25	1590.8	2	282.88	0	53	120	136	3	K.GILFVGSGVSGGEEGAR.Y
																	799.72	1597.43	1596.82	2	382.01	0	66	120	136	1	K.GILFVGSGVSGGEEGAR.Y	Label:13C(6) (R)
P10809	CH60_HUMAN	60 kDa heat shock protein, mitochondrial	61.055	McrHIVSILAC6	1105	37	21	20	13	46.6	20	1243	0.479182	23	1.36371	X	738.15	737.14	737.45	1	-420.37	0	4	4	9	1	R.LPTVFR.Q	Label:13C(6) (R)
																	1056.86	2111.71	2112.13	2	-198.85	0	17	38	58	1	R.ALMLQGVDLLADAVAVTMGPK.G
																	1065.45	2128.89	2128.13	2	357.12	0	66	38	58	1	R.ALMLQGVDLLADAVAVTMGPK.G	Oxidation (M)
																	786.29	2355.85	2355.28	3	242.01	1	4	38	60	1	R.ALMLQGVDLLADAVAVTMGPKGR.T	Oxidation (M); Label:13C(6)15N(2) (K); Label:13C(6) (R)
																	673.03	1344.05	1343.71	2	253.03	0	58	61	72	3	R.TVIIEQSWGSPK.V
																	1280.6	2559.18	2559.24	2	-23.44	0	119	97	121	3	K.LVQDVANNTNEEAGDGTTTATVLAR.S
																	854.36	2560.04	2559.24	3	312.59	0	54	97	121	2	K.LVQDVANNTNEEAGDGTTTATVLAR.S
																	1444.98	1443.97	1443.8	1	117.74	0	22	143	156	1	R.GVMLAVDAVIAELK.K	Oxidation (M)
																	1184.16	2366.3	2366.2	2	42.26	0	71	158	180	1	K.QSKPVTTPEEIAQVATISANGDK.E	Gln->pyro-Glu (N-term Q)
																	603.91	1205.8	1205.6	2	165.89	0	29	181	191	2	K.EIGNIISDAMK.K	Oxidation (M)
																	695.77	1389.53	1388.7	2	597.68	0	62	222	233	1	R.GYISPYFINTSK.G
																	699.54	1397.08	1396.71	2	264.91	0	8	222	233	1	R.GYISPYFINTSK.G	Label:13C(6)15N(2) (K)
																	1183.57	2365.13	2364.33	2	338.36	0	117	269	290	1	R.KPLVIIAEDVDGEALSTLVLNR.L
																	911.89	910.88	911.58	1	-767.9	0	1	293	301	2	K.VGLQVVAVK.A
																	456.9	911.79	911.58	2	230.37	0	72	293	301	1	K.VGLQVVAVK.A
																	1019.85	2037.68	2037.02	2	324	0	144	371	387	1	R.IQEIIEQLDVTTSEYEK.E
																	617.36	1232.7	1232.59	2	89.24	0	94	406	417	1	K.VGGTSDVEVNEK.K
																	481.12	960.22	959.5	2	750.39	0	85	421	429	1	R.VTDALNATR.A
																	785.59	784.59	784.51	1	101.97	0	15	463	469	1	K.IGIEIIK.R
																	430.94	859.87	859.48	2	453.76	0	26	474	481	1	K.IPAMTIAK.N	Oxidation (M)
																	608.54	1215.07	1214.65	2	345.78	0	75	482	493	1	K.NAGVEGSLIVEK.I
																	1270.6	2539.19	2539.09	2	39.38	0	9	494	516	1	K.IMQSSSEVGYDAMAGDFVNMVEK.G	2 Oxidation (M)
																	847.64	2539.9	2539.09	3	319.01	0	7	494	516	1	K.IMQSSSEVGYDAMAGDFVNMVEK.G	2 Oxidation (M)
																	850.15	2547.42	2547.11	3	121.71	0	18	494	516	1	K.IMQSSSEVGYDAMAGDFVNMVEK.G	2 Oxidation (M); Label:13C(6)15N(2) (K)
																	1278.57	2555.12	2555.09	2	11.74	0	107	494	516	1	K.IMQSSSEVGYDAMAGDFVNMVEK.G	3 Oxidation (M)
																	692.51	2074.52	2073.77	3	361.66	1	0	552	573	1	K.EEKDPGMGAMGGMGGGMGGGMF.-	Glu->pyro-Glu (N-term E); 2 Oxidation (M)
																	1062.81	2123.6	2123.77	2	-80.05	1	2	552	573	1	K.EEKDPGMGAMGGMGGGMGGGMF.-	4 Oxidation (M)
																	1070.89	2139.77	2139.77	2	0	1	22	552	573	1	K.EEKDPGMGAMGGMGGGMGGGMF.-	5 Oxidation (M)
																	564.2	1689.58	1689.61	3	-17.76	0	7	555	573	1	K.DPGMGAMGGMGGGMGGGMF.-	Oxidation (M)
																	574.68	1721.03	1721.6	3	-331.09	0	4	555	573	1	K.DPGMGAMGGMGGGMGGGMF.-	3 Oxidation (M)
P11021	GRP78_HUMAN	78 kDa glucose-regulated protein	72.333	McrHIVSILAC6	101	9	2	7	2	14.4	7	151	0.849754	3	2.02041	X	796.72	2387.15	2386.31	3	352.01	2	2	3	24	2	K.LSLVAAMLLLLSAARAEEEDKK.E	Oxidation (M)
																	618.25	1234.49	1233.64	2	689.02	0	20	50	60	1	R.VEIIANDQGNR.I	Label:13C(6) (R)
																	716.09	1430.17	1429.68	2	342.73	0	4	102	113	1	R.TWNDPSVQQDIK.F
																	919.14	1836.26	1835.93	2	179.75	0	77	448	464	1	K.SQIFSTASDNQPTVTIK.V
																	648.37	1294.72	1295.59	2	-671.51	1	1	586	596	1	K.LSSEDKETMEK.A
																	909.89	1817.76	1817.83	2	-38.51	0	3	634	651	1	K.LYGSAGPPPTGEEDTAEK.D
																	728.9	2183.69	2183	3	316.08	1	2	634	654	1	K.LYGSAGPPPTGEEDTAEKDEL.-	Label:13C(6)15N(2) (K)
																	1088.49	2174.97	2174.99	2	-9.2	1	48	634	654	1	K.LYGSAGPPPTGEEDTAEKDEL.-
P15144	AMPN_HUMAN	Aminopeptidase N	109.54	McrHIVSILAC6	56	5	1	5	1	7.1	5	64	1.28397	3	1.14182	X	1351.79	1350.78	1350.78	1	0	1	3	115	126	1	K.EATDVIIIHSKK.L	Glu->pyro-Glu (N-term E); 2 Label:13C(6)15N(2) (K)
																	892.61	1783.21	1783.02	2	106.56	2	0	126	140	1	K.KLNYTLSQGHRVVLR.G
																	689.3	1376.59	1376.67	2	-58.11	0	56	206	218	1	K.VVATTQMQAADAR.K	Oxidation (M)
																	872.36	2614.07	2614.22	3	-57.38	1	4	691	711	1	R.QYMPWEAALSSLSYFKLMFDR.S	2 Oxidation (M)
																	1111.65	1110.64	1110.7	1	-54.02	2	0	944	952	1	K.TKANIKWVK.E	3 Label:13C(6)15N(2) (K)
O95831	AIFM1_HUMAN	Apoptosis-inducing factor 1, mitochondrial	66.901	McrHIVSILAC6	56	5	1	5	1	7	5	65	0.697641	2	1.15378	X	526.88	1051.74	1051.5	2	228.25	2	5	87	94	1	K.TMKEDEKR.Y	Oxidation (M)
																	1432.14	1431.13	1431.67	1	-377.18	0	2	178	189	1	K.ELWFSDDPNVTK.T	Glu->pyro-Glu (N-term E)
																	834.98	833.98	833.51	1	563.88	0	0	233	239	1	K.VVQLDVR.D	Label:13C(6) (R)
																	634.35	1266.68	1266.61	2	55.27	0	57	245	255	1	K.LNDGSQITYEK.C
																	514.91	513.9	513.25	1	1266.44	0	3	338	342	1	K.GNMGK.I	Label:13C(6)15N(2) (K)
P25705	ATPA_HUMAN	ATP synthase subunit alpha, mitochondrial	59.751	McrHIVSILAC6	732	27	14	18	10	38.5	18	856	0.813723	17	1.37766	X	712.61	1423.21	1422.67	2	379.57	0	88	46	58	1	K.TGTAEMSSILEER.I
																	720.46	1438.9	1438.66	2	166.82	0	95	46	58	1	K.TGTAEMSSILEER.I	Oxidation (M)
																	723.62	1445.23	1444.68	2	380.71	0	31	46	58	1	K.TGTAEMSSILEER.I	Oxidation (M); Label:13C(6) (R)
																	788.45	1574.89	1574.78	2	69.85	0	139	59	73	3	R.ILGADTSVDLEETGR.V
																	501.12	1000.22	999.57	2	650.28	0	63	74	83	1	R.VLSIGDGIAR.V
																	838.54	1675.07	1674.8	2	161.21	0	10	89	103	1	R.NVQAEEMVEFSSGLK.G	Label:13C(6)15N(2) (K)
																	1060.69	2119.37	2119.03	2	160.45	0	82	104	123	1	K.GMSLNLEPDNVGVVVFGNDK.L	Oxidation (M)
																	813.24	1624.46	1623.88	2	357.17	0	48	134	149	1	R.TGAIVDVPVGEELLGR.V
																	586.74	1171.47	1170.62	2	726.11	0	103	150	161	1	R.VVDALGNAIDGK.G
																	590.42	1178.83	1178.64	2	161.2	0	4	150	161	1	R.VVDALGNAIDGK.G	Label:13C(6)15N(2) (K)
																	659.09	1316.17	1315.73	2	334.42	0	63	219	230	1	K.TSIAIDTIINQK.R
																	517.67	1033.32	1033.54	2	-212.86	1	14	262	270	1	K.RLTDADAMK.Y	Label:13C(6)15N(2) (K); Label:13C(6) (R)
																	643.9	1285.79	1286.69	2	-699.47	0	33	306	316	4	K.HALIIYDDLSK.Q
																	690.48	689.47	689.35	1	174.08	0	22	317	322	1	K.QAVAYR.Q	Gln->pyro-Glu (N-term Q)
																	696.55	695.54	695.37	1	244.47	0	11	317	322	1	K.QAVAYR.Q	Gln->pyro-Glu (N-term Q); Label:13C(6) (R)
																	859.65	858.64	858.46	1	209.68	0	11	323	329	1	R.QMSLLLR.R	Gln->pyro-Glu (N-term Q); Oxidation (M)
																	777.75	1553.48	1552.73	2	483.02	0	82	335	347	1	R.EAYPGDVFYLHSR.L
																	749.98	748.97	749.37	1	-533.78	0	2	428	434	1	K.QVAGTMK.L	Oxidation (M)
																	892.61	891.6	891.48	1	134.61	0	7	435	441	1	K.LELAQYR.E
																	1169.73	2337.44	2337.16	2	119.8	0	17	442	463	1	R.EVAAFAQFGSDLDAATQQLLSR.G
																	723.78	722.77	723.46	1	-953.75	0	25	467	472	1	R.LTELLK.Q	Label:13C(6)15N(2) (K)
																	1310.93	1309.93	1309.66	1	206.16	0	15	542	553	1	K.EIVTNFLAGFEA.-
P06576	ATPB_HUMAN	ATP synthase subunit beta, mitochondrial	56.56	McrHIVSILAC6	498	23	17	12	9	30.1	12	587	0.683129	20	1.43816	X	520.11	1038.2	1037.59	2	587.9	0	46	134	143	2	K.IPVGPETLGR.I
																	693.59	1385.18	1384.7	2	346.65	0	73	144	155	1	R.IMNVIGEPIDER.G
																	701.49	1400.96	1400.7	2	185.62	0	55	144	155	3	R.IMNVIGEPIDER.G	Oxidation (M)
																	1088.57	1087.56	1087.63	1	-64.36	0	33	189	198	1	K.VVDLLAPYAK.G
																	1096.51	1095.51	1095.64	1	-118.65	0	23	189	198	1	K.VVDLLAPYAK.G	Label:13C(6)15N(2) (K)
																	488.41	974.82	974.55	2	277.05	0	48	202	212	1	K.IGLFGGAGVGK.T
																	1473.96	1472.95	1472.83	1	81.48	0	12	213	225	1	K.TVLIMELINNVAK.A	Oxidation (M)
																	704.15	1406.29	1405.67	2	441.07	0	71	226	239	1	K.AHGGYSVFAGVGER.T
																	801.64	1601.26	1600.8	2	287.36	0	61	265	279	1	K.VALVYGQMNEPPGAR.A
																	809.49	1616.97	1616.8	2	105.15	0	84	265	279	2	K.VALVYGQMNEPPGAR.A	Oxidation (M)
																	1446.64	1445.63	1444.8	1	574.47	0	45	282	294	1	R.VALTGLTVAEYFR.D	Label:13C(6) (R)
																	1133.59	2265.17	2265.08	2	39.73	0	20	325	345	1	R.IPSAVGYQPTLATDMGTMQER.I
																	1141.55	2281.09	2281.07	2	8.77	0	64	325	345	1	R.IPSAVGYQPTLATDMGTMQER.I	Oxidation (M)
																	763.35	2287.03	2287.09	3	-26.23	0	5	325	345	1	R.IPSAVGYQPTLATDMGTMQER.I	Oxidation (M); Label:13C(6) (R)
																	1149.56	2297.1	2297.07	2	13.06	0	61	325	345	1	R.IPSAVGYQPTLATDMGTMQER.I	2 Oxidation (M)
																	916.49	1830.96	1830.86	2	54.62	0	91	407	422	1	R.IMDPNIVGSEHYDVAR.G	Oxidation (M)
																	919.12	1836.23	1836.88	2	-353.86	0	18	407	422	1	R.IMDPNIVGSEHYDVAR.G	Oxidation (M); Label:13C(6) (R)
																	714.98	2141.91	2142.05	3	-65.36	0	5	433	451	1	K.SLQDIIAILGMDELSEEDK.L	Oxidation (M); Label:13C(6)15N(2) (K)
																	574.99	573.98	574.34	1	-626.81	0	8	452	456	1	K.LTVSR.A
P27797	CALR_HUMAN	Calreticulin	48.142	McrHIVSILAC6	94	6	4	5	3	15.1	5	144	1.34183	5	1.74809	X	708.57	1415.13	1415.64	2	-360.26	0	33	25	36	1	K.EQFLDGDGWTSR.W	Label:13C(6) (R)
																	706.04	1410.07	1409.62	2	319.23	0	41	25	36	1	K.EQFLDGDGWTSR.W
																	737.7	736.69	736.41	1	380.22	0	19	49	55	1	K.FVLSSGK.F
																	543.05	1084.09	1083.64	2	415.27	1	2	154	162	1	K.NVLINKDIR.C
																	1260.13	2518.24	2518.19	2	19.86	1	23	186	207	1	K.IDNSQVESGSLEDDWDFLPPKK.I
																	737.88	1473.74	1473.61	2	88.22	0	59	402	414	1	K.EEDEEEDVPGQAK.D
P20645	MPRD_HUMAN	Cation-dependent mannose-6-phosphate receptor	30.993	McrHIVSILAC6	67	5	2	4	1	21.7	4	102	1.36718	1	-1	X	662.43	661.43	661.43	1	0	0	10	45	50	1	K.ELALVK.R	Glu->pyro-Glu (N-term E); Label:13C(6)15N(2) (K)
																	1311.82	2621.63	2622.35	2	-274.56	2	4	80	105	1	R.EAGNHTSGAGLVQINKSNGKETVVGR.L
																	818.05	1634.08	1633.78	2	183.62	0	21	148	161	1	R.HTLADNFNPVSEER.G	Label:13C(6) (R)
																	763.5	1524.98	1524.66	2	209.88	0	32	257	270	1	R.GVGDDQLGEESEER.D	Label:13C(6) (R)
																	760.34	1518.66	1518.64	2	13.17	0	68	257	270	1	R.GVGDDQLGEESEER.D
P31146	COR1A_HUMAN	Coronin-1A	51.026	McrHIVSILAC6	72	3	1	3	1	6.7	3	82	0.282975	1	-1	X	809.49	1616.97	1616.84	2	80.4	2	9	318	331	1	R.GMGYMPKRGLEVNK.C	Oxidation (M); 2 Label:13C(6)15N(2) (K); Label:13C(6) (R)
																	830.04	1658.07	1657.8	2	162.87	1	1	416	432	1	R.RAAPEASGTPSSDAVSR.L
																	751.92	1501.82	1501.7	2	79.91	0	72	417	432	1	R.AAPEASGTPSSDAVSR.L
P36957	ODO2_HUMAN	Dihydrolipoyllysine-residue succinyltransferase component of 2-oxoglutarate dehydrogenase complex, mitochondrial	48.755	McrHIVSILAC6	136	3	2	2	2	5.7	2	166	1.24296	4	1.43757	X	743.03	1484.04	1483.73	2	208.93	0	9	75	88	1	K.TPAFAESVTEGDVR.W	Label:13C(6) (R)
																	740.19	1478.37	1477.7	2	453.41	0	94	75	88	1	K.TPAFAESVTEGDVR.W
																	712.96	1423.91	1423.64	2	189.65	0	72	334	345	1	R.NVEAMNFADIER.T	Oxidation (M)
Q96HE7	ERO1A_HUMAN	ERO1-like protein alpha	54.393	McrHIVSILAC6	69	3	2	3	2	8.5	3	100	1.26796	3	2.09497	X	757.51	1513.01	1512.74	2	178.48	0	76	137	150	1	R.LGAVDESLSEETQK.A	Label:13C(6)15N(2) (K)
																	648.95	1295.88	1295.65	2	177.52	0	22	288	299	1	R.FDGILTEGEGPR.R	Label:13C(6) (R)
																	618.58	1852.71	1853.09	3	-205.06	2	2	300	313	1	R.RLKNLYFLYLIELR.A
P07954	FUMH_HUMAN	Fumarate hydratase, mitochondrial	54.637	McrHIVSILAC6	92	5	1	4	1	10	4	102	1.59478	1	-1	X	648.37	647.36	647.4	1	-61.79	0	6	95	100	1	K.AFGILK.R
																	801.64	800.63	801.45	1	-1023.15	1	4	262	268	1	R.IKAAMPR.I	Oxidation (M)
																	882.66	1763.31	1762.92	2	221.22	0	92	269	286	2	R.IYELAAGGTAVGTGLNTR.I
																	1142	2281.99	2282.15	2	-70.11	0	1	448	467	1	K.LMNESLMLVTALNPHIGYDK.A	Oxidation (M); Label:13C(6)15N(2) (K)
P11413	G6PD_HUMAN	Glucose-6-phosphate 1-dehydrogenase	59.257	McrHIVSILAC6	53	3	2	3	2	10.1	3	81	0.853305	4	1.74874	X	907.39	1812.76	1812.8	2	-22.07	0	40	105	120	1	R.NSYVAGQYDDAASYQR.L	Label:13C(6) (R)
																	595.4	1783.18	1783.88	3	-392.4	0	8	121	136	1	R.LNSHMNALHLGSQANR.L	Oxidation (M); Label:13C(6) (R)
																	1180.82	2359.62	2359.08	2	228.9	0	33	408	427	1	K.KPGMFFNPEESELDLTYGNR.Y	Oxidation (M)
[truncated: 288 more rows]

## Sheet: SILAC7
Accession Nr	Accession	Name	Mass kDa	Distiller - McrHIVSILAC7_0_01_130.xml
													Heavy / Light
[truncated: 534 more rows]

## Sheet: SILAC8
Accession Nr	Accession	Name	Mass kDa	Distiller - McrHIVSILAC8_0_01_131.xml
													Heavy / Light
[truncated: 499 more rows]

[truncated: 3 more sheets: SILAC9, SILAC10, SILAC11]
